# Supplementary material for: Environmental Metagenomic Assemblies Reveal Seven New Highly Divergent Chlamydial Lineages and Hallmarks of a Conserved Intracellular Lifestyle
Source: Front Microbiol. 2018 Feb 20;9:79. doi: 10.3389/fmicb.2018.00079 (PMC5826181; doi:10.3389/fmicb.2018.00079)
Supplement: Table S1 — Reference locus, KEGG pathways and modules found in Figure 1, and Figure S13. [file Table1.XLSX]

## Sheet: Sheet1
category	gene	accession	description
transporter	uhpC	PC_RS01895	glucose-6-phosphate transporter
effector	CPAF	CT_858	chlamydia protease-like activity factor. T2SS effector.
effector	CopN	CT_089	Bind to microtubules and perturb their assembly in vitro.
effector	NUE	CT_737	Putative histone methyl transferase that associates with host chromatine during infection.
effector	pkn5	CT_673	Ser/Thr protein kinase
effector	mip	CT_541	macrophage infectivity potentiator
effector	Lda3	CT_473	Associates with lipid droplets when ectopically expressed in host cells
effector	Tarp	CT_456	Target actin
effector	TepP	CT_875
effector		CT_847	GC-ip interacting protein
effector		CT_868	ChlaDUB1
effector		CT_867	ChlaDUB2
effector		CT_082
effector	capN	CT_529
effector		CT_695
effector		CT_620
effector		CT_621
effector		CT_622
effector		CT_711
effector		CT_694
effector		CT_163
effector		CT_365
effector		CT_610
effector		CT_157
Inc		CT_119
Inc		CT_115
Inc		CT_118
Inc		CT_228
Inc		CT_229
Inc		CT_813
Inc		CT_850
Inc		CPn0585
Inc		CPn0517
other		CT_583	chlamydia virulence plasmid protein pGP6-D
regulator	euo	CT_446	master TF
T4SS	T4SS_F_traL	PC_RS06840	T4SS_F_traL
T4SS	traE	PC_RS10015	T4SS_F_traE
T4SS	traK	PC_RS06850	T4SS_F_traK
T4SS	traB	PC_RS10020	T4SS_F_traB
T4SS	T4SS_virb4	PC_RS06880	T4SS_virb4
T4SS	traW	PC_RS06890	T4SS_F_traW
T4SS	trbC	PC_RS10030	T4SS_F_trbC
T4SS	traU	PC_RS06900	T4SS_F_traU
T4SS	traF	PC_RS06915	T4SS_F_traF
T4SS	traH	PC_RS06920	T4SS_F_traH
T4SS	traG	PC_RS06925	T4SS_F_traG
T4SS	T4SS_t4cp2	PC_RS06930	T4SS_t4cp2
chemosensory	Tar	PUV_RS13085	Methyl-accepting chemotaxis protein
chemosensory	Tar	PUV_RS05455	Methyl-accepting chemotaxis protein
chemosensory	Tar	PUV_RS05460	Methyl-accepting chemotaxis protein
chemosensory	CheW	PUV_RS05695	Chemotaxis signal transduction protein
chemosensory	CheR	PUV_RS05700	Methylase of chemotaxis methyl-accepting proteins
chemosensory	CheW	PUV_RS05705	Chemotaxis signal transduction protein
chemosensory	CheA	PUV_RS05710	Chemotaxis protein histidine kinase and related kinases
chemosensory	CheW	PUV_RS08080	Chemotaxis signal transduction protein
chemosensory	Tar	PUV_RS08085	Methyl-accepting chemotaxis protein
chemosensory	CheA	PUV_RS08090	Chemotaxis protein histidine kinase and related kinases
chemosensory	Tar	PUV_RS09180	Methyl-accepting chemotaxis protein
chemosensory	Tar	PUV_RS09185	Methyl-accepting chemotaxis protein
chemosensory	PleD	PUV_RS09235	Response regulator containing a CheY-like receiver domain and a GGDEF domain
chemosensory	CheB	PUV_RS09240	Chemotaxis response regulator containing a CheY-like receiver domain and a methylesterase domain
chemosensory	Tar	PUV_RS10640	Methyl-accepting chemotaxis protein
T3SS	sctJ, cdsJ	CT_559	periplasmic lipoprotein
T3SS	sctL, cdsL	CT_561	ATPase inhibitor
T3SS	sctR, cdsR	CT_562	integral inner membrane protein
T3SS	sctS, cdsS	CT_563	integral inner membrane protein
T3SS	sctT, cdsT	CT_564	integral inner membrane protein
T3SS	sctV, cdsV	CT_090	integral inner membrane protein
T3SS	sctU, cdsU	CT_091	integral inner membrane protein
T3SS	sctN, cdsN	CT_669	ATPase
T3SS	sctQ, cdsQ	CT_672	basal body protein
T3SS	sctC, cdsC	CT_674	outer membrane ring component
T3SS	sctD, cdsD	CT_664	integral inner membrane ring protein
T3SS	sctF, cdsF	CT_666	needle forming protein
OmcA	OmcA	CT_444	Small cysteine-rich outer membrane protein OmcA
OmcB	OmcB	CT_443	mediates attachment to HSPGs
MOMP	ompA (MOMP)	CT_681	OmpA. binds the mannose receptor and the mannose-6-phosphate receptor.
MOMP-like	ompA1 (MOMP-like)	WCW_RS00270	OmpA-like
pmp	pmp2	WCW_RS01290	pmp2
pmp	pmp1	CT_872	pmp1
Ctad1	Ctad1	CT_017	binds to beta1 integrins
Menaquinone	menB	PC_RS05125	1,4-dihydroxy-2-naphthoyl-CoA synthase (DHNA-CoA synthase) (EC 4.1.3.36)
Menaquinone	menC	PC_RS07950	o-succinylbenzoate synthase (OSB synthase) (OSBS) (EC 4.2.1.113) (4-(2'-carboxyphenyl)-4-oxybutyric acid synthase) (o-succinylbenzoic acid synthase)
Menaquinone	menD	PC_RS05145	2-succinyl-5-enolpyruvyl-6-hydroxy-3-cyclohexene-1-carboxylate synthase (SEPHCHC synthase) (EC 2.2.1.9) (Menaquinone biosynthesis protein MenD)
Menaquinone	menE	PC_RS05115	2-succinylbenzoate--CoA ligase (EC 6.2.1.26) (o-succinylbenzoyl-CoA synthetase) (OSB-CoA synthetase)
Menaquinone	entC	PC_RS05150	Isochorismate synthase EntC (EC 5.4.4.2) (Isochorismate mutase)
Menaquinone	menH	PC_RS05140	2-succinyl-6-hydroxy-2,4-cyclohexadiene-1-carboxylate synthase (SHCHC synthase) (EC 4.2.99.20)
Menaquinone	menB	PC_RS05125	naphthoate synthase [EC:4.1.3.36]
Menaquinone	ubiE	PC_RS05105	demethylmenaquinone methyltransferase / 2-methoxy-6-polyprenyl-1,4-benzoquinol methylase [EC:2.1.1.163 2.1.1.201]
Menaquinone/futalosine pathway	mqnA	CT_427	Chorismate dehydratase (EC 4.2.1.151) (Menaquinone biosynthetic enzyme MqnA)
Menaquinone/futalosine pathway	mqnC	CT_767	Cyclic dehypoxanthine futalosine synthase (Cyclic DHFL synthase) (EC 1.21.98.1) (Dehypoxanthine futalosine cyclase) (DHFL cyclase) (Menaquinone biosynthetic enzyme MqnC)
Menaquinone/futalosine pathway	mqnC	CT_426	Cyclic dehypoxanthine futalosine synthase (Cyclic DHFL synthase) (EC 1.21.98.1) (Dehypoxanthine futalosine cyclase) (DHFL cyclase) (Menaquinone biosynthetic enzyme MqnC)
Menaquinone/futalosine pathway	mqnD	CT_262	1,4-dihydroxy-6-naphtoate synthase (EC 4.1.-.-) (Menaquinone biosynthetic enzyme MqnD)
Menaquinone/futalosine pathway	-	CT_263	-
Menaquinone/futalosine pathway	-	CT_219	-
Menaquinone/futalosine pathway	-	CT_428	-
Menaquinone/futalosine pathway	-	CT_220	-
V-type ATPase	ntpK	PC_RS08020	-
V-type ATPase	ntpI	PC_RS08025	-
V-type ATPase	ntpD	PC_RS08030	-
V-type ATPase	ntpB	PC_RS08035	-
V-type ATPase	ntpA	PC_RS08040	-
V-type ATPase	ntpE	PC_RS08050	-
F-type ATPase	atpC	PC_RS07970	-
F-type ATPase	atpD	PC_RS07975	-
F-type ATPase	atpG	PC_RS07980	-
F-type ATPase	atpA	PC_RS07985	-
F-type ATPase	atpH	PC_RS07990	-
F-type ATPase	atpF	PC_RS07995	-
F-type ATPase	atpE	PC_RS08000	-
F-type ATPase	atpB	PC_RS08005	-
glycogen metabolism	glgC	CT_489	glucose-1-phosphate adenylyltransferase
glycogen metabolism	galU	CT_715	UDP-N-acetylglucosamine pyrophosphorylase
glycogen metabolism	glgA	CT_798	glycogen synthase
glycogen metabolism	glgB	CT_866	1,4-alpha-glucan branching protein
glycogen metabolism	glgX	CT_042	glycogen hydrolase
glycogen metabolism	glgP	CT_248	glycogen phosphorylase
glycogen metabolism	malQ	CT_087	4-alpha glucanotransferase
NADH-quinone oxidoreductase	nuoA	PC_RS02670	NADH-quinone oxidoreductase subunit A (EC 1.6.5.11) (NADH dehydrogenase I subunit A) (NDH-1 subunit A) (NUO1)
NADH-quinone oxidoreductase	nuoB	PC_RS02675	NADH-quinone oxidoreductase subunit B (EC 1.6.5.11) (NADH dehydrogenase I subunit B) (NDH-1 subunit B) (NUO2)
NADH-quinone oxidoreductase	nuoC	PC_RS02680	NADH-quinone oxidoreductase subunit C (EC 1.6.5.11) (NADH dehydrogenase I subunit ) (NDH-1 subunit C/D) (NUO3/NUO4)
NADH-quinone oxidoreductase	nuoD	PC_RS02685	NADH-quinone oxidoreductase subunit D (EC 1.6.5.11) (NADH dehydrogenase I subunit D) (NDH-1 subunit D) (NUO3/NUO4)
NADH-quinone oxidoreductase	nuoE	PC_RS02690	NADH-quinone oxidoreductase subunit E (EC 1.6.5.11) (NADH dehydrogenase I subunit E) (NDH-1 subunit E) (NUO5)
NADH-quinone oxidoreductase	nuoF	PC_RS02695	NADH-quinone oxidoreductase subunit F (EC 1.6.5.11) (NADH dehydrogenase I subunit F) (NDH-1 subunit F) (NUO6)
NADH-quinone oxidoreductase	nuoG	PC_RS02700	NADH-quinone oxidoreductase subunit G (EC 1.6.5.11) (NADH dehydrogenase I subunit G) (NDH-1 subunit G) (NUO7)
NADH-quinone oxidoreductase	nuoH	PC_RS02705	NADH-quinone oxidoreductase subunit H (EC 1.6.5.11) (NADH dehydrogenase I subunit H) (NDH-1 subunit H) (NUO8)
NADH-quinone oxidoreductase	nuoI	PC_RS02710	NADH-quinone oxidoreductase subunit I (EC 1.6.5.11) (NADH dehydrogenase I subunit I) (NDH-1 subunit I) (NUO9)
NADH-quinone oxidoreductase	nuoJ	PC_RS02715	NADH-quinone oxidoreductase subunit J (EC 1.6.5.11) (NADH dehydrogenase I subunit J) (NDH-1 subunit J) (NUO10)
NADH-quinone oxidoreductase	nuoK	PC_RS02720	NADH-quinone oxidoreductase subunit K (EC 1.6.5.11) (NADH dehydrogenase I subunit K) (NDH-1 subunit K) (NUO11)
NADH-quinone oxidoreductase	nuoL	PC_RS02725	NADH-quinone oxidoreductase subunit L (EC 1.6.5.11) (NADH dehydrogenase I subunit L) (NDH-1 subunit L) (NUO12)
NADH-quinone oxidoreductase	nuoM	PC_RS02730	NADH-quinone oxidoreductase subunit M (EC 1.6.5.11) (NADH dehydrogenase I subunit M) (NDH-1 subunit M) (NUO13)
NADH-quinone oxidoreductase	nuoN	PC_RS02735	NADH-quinone oxidoreductase subunit N (EC 1.6.5.11) (NADH dehydrogenase I subunit N) (NDH-1 subunit N) (NUO14)
SDH	SdhC	PC_RS08840	Succinate dehydrogenase cytochrome b556 subunit (Cytochrome b-556)
SDH	sdhA	PC_RS08835	Succinate dehydrogenase flavoprotein subunit (EC 1.3.5.1)
SDH	SdhB	PC_RS08830	Succinate dehydrogenase iron-sulfur subunit (EC 1.3.5.1)
NQR	NqrA	CT_634	Na(+)-translocating NADH-quinone reductase subunit A
NQR	NqrB	CT_278	Na(+)-translocating NADH-quinone reductase subunit B
NQR	NqrC	CT_279	Na(+)-translocating NADH-quinone reductase subunit C
NQR	NqrD	CT_280	Na(+)-translocating NADH-quinone reductase subunit D
NQR	NqrE	CT_281	Na(+)-translocating NADH-quinone reductase subunit E
NQR	NqrF	CT_740	Na(+)-translocating NADH-quinone reductase subunit F
NDH-2	ndh	WCW_RS02070	NADH dehydrogenase (EC 1.6.99.3)
Cytochrome bc1 complex	-	WCW_RS09420	Cytochrome C domains containing protein (4x)
Cytochrome bc1 complex	fbcB, petB, Cyto (rome b)	WCW_RS09425	Cytochrome b PDB: 2FYN, 0.77 coverage
Cytochrome bc1 complex	petC (rieske subunit)	WCW_RS09430	Cytochrome b-c1 complex subunit Rieske. PDB: 5KKZ,0.89 coverage
Cytochrome bc1 complex	4Fe-4S ferredoxin domain protein	WCW_RS09435	pyridine nucleotide-disulfide oxidoreductase. BDB: 5jca, 0.46 coverage
Cbb3-type cytochrome c oxidase	ccoP	WCW_RS09405	Cytochrome c oxidase, cbb3-type, subunit P (hhblits: 3mk7,0.65 coverage)
Cbb3-type cytochrome c oxidase	ccoO	WCW_RS09410	Cytochrome c oxidase, cbb3-type, subunit O (hhblits: 3mk7, 0.34 coverage)
Cbb3-type cytochrome c oxidase	ccoN	WCW_RS09415	Cytochrome c oxidase, cbb3-type, subunit N (hhblits: 3mk7, 0.96 coverage)
Cytochrome bo(3) ubiquinol oxidase	cyoE	WCW_RS02330	protoheme IX farnesyltransferase
Cytochrome bo(3) ubiquinol oxidase	cyoD	WCW_RS02335	cytochrome O ubiquinol oxidase
Cytochrome bo(3) ubiquinol oxidase	cyoC	WCW_RS02340	cytochrome o ubiquinol oxidase subunit III
Cytochrome bo(3) ubiquinol oxidase	cyoB	WCW_RS02345	Cytochrome bo(3) ubiquinol oxidase subunit 1
Cytochrome bo(3) ubiquinol oxidase	cyoA	WCW_RS02350	Cytochrome C oxidase subunit II
Cytochrome bd-I ubiquinol oxidase	cydA	CT_013	cytochrome D ubiquinol oxidase subunit I
Cytochrome bd-I ubiquinol oxidase	cydB	CT_014	cytochrome D ubiquinol oxidase subunit II
division	FtsH	CT_841	ATP-dependent zinc metalloprotease FtsH (EC 3.4.24.-) (Cell division protease FtsH)
division	FtsI/Pbp3	CT_270	Peptidoglycan D,D-transpeptidase FtsI (EC 3.4.16.4) (Essential cell division protein FtsI) (Murein transpeptidase) (Penicillin-binding protein 3) (PBP-3) (Peptidoglycan synthase FtsI)
division	FtsY	CT_820	Signal recognition particle receptor FtsY (SRP receptor)
division	FtsK	CT_739	DNA translocase FtsK
division	FtsQ	CT_764	Cell division protein FtsQ
division	FtsL	CT_271	Cell division protein FtsL
division	FtsW	CT_760	Probable peptidoglycan glycosyltransferase FtsW (PGT) (EC 2.4.1.129) (Cell division protein FtsW) (Cell wall polymerase) (Lipid II flippase FtsW) (Peptidoglycan polymerase) (PG polymerase)
division	MreB	CT_709	Rod shape-determining protein MreB
division	RodZ	CT_009	Cytoskeleton protein RodZ
division	Ddl	CT_762	D-alanine--D-alanine ligase B (EC 6.3.2.4) (D-Ala-D-Ala ligase B) (D-alanylalanine synthetase B)
division	DacB	SNE_RS11895	D-alanyl-D-alanine carboxypeptidase DacB (DD-carboxypeptidase) (DD-peptidase) (EC 3.4.16.4) (D-alanyl-D-alanine endopeptidase) (DD-endopeptidase) (EC 3.4.21.-) (Penicillin-binding protein 4) (PBP-4)
division	DacC	CT_551	D-alanyl-D-alanine carboxypeptidase DacC (DD-carboxypeptidase) (DD-peptidase) (EC 3.4.16.4) (Penicillin-binding protein 6) (PBP-6)
division	DapA	CT_361	4-hydroxy-tetrahydrodipicolinate synthase (HTPA synthase) (EC 4.3.3.7)
division	DapB	CT_364	4-hydroxy-tetrahydrodipicolinate reductase (HTPA reductase) (EC 1.17.1.8)
division	DapL(AspC3)	CT_390	LL-diaminopimelate aminotransferase (DAP-AT) (DAP-aminotransferase) (LL-DAP-aminotransferase) (EC 2.6.1.83)
division	DapF	CT_430	Diaminopimelate epimerase (DAP epimerase) (EC 5.1.1.7) (PLP-independent amino acid racemase)
division	MraY	CT_757	Phospho-N-acetylmuramoyl-pentapeptide-transferase (EC 2.7.8.13) (UDP-MurNAc-pentapeptide phosphotransferase)
division	MurJ (MviN)	CT_624	Lipid II flippase MurJ (Peptidoglycan biosynthesis protein MurJ)
division	Pbp2	CT_682	Penicillin-binding protein
division	AmiA	CT_268	N-acetylmuramoyl-L-alanine amidase AmiA (EC 3.5.1.28)
division	AmiB	CT_601	N-acetylmuramoyl-L-alanine amidase AmiB (EC 3.5.1.28)
division	NlpD	CT_759	Murein hydrolase activator NlpD
division	Pal	CT_600	Peptidoglycan-associated lipoprotein
division	TolQ	CT_596	Protein TolQ
division	TolR	CT_597	Protein TolR
division	TolA	CT_598	Protein TolA
division	TolA	WCW_RS00560	Protein TolA
division	TolB	CT_599	Protein TolB
		Interpro
ADP/ATP carrier protein	ntt	IPR004667	ATP:ADP Antiporter (AAA) family
		Kegg
Flagellum		map02040	Flagellar assembly
Peptidoglycan biosynthesis		map00550	Peptidoglycan biosynthesis
Glycolysis		M00001	Glycolysis (Embden-Meyerhof pathway), glucose => pyruvate [PATH:map01200 map00010]
TCA		M00009	Citrate cycle (TCA cycle, Krebs cycle) [PATH:map01200 map00020]
PPP		M00004	Pentose phosphate pathway (Pentose phosphate cycle) [PATH:map01200 map00030]
Nucleotide metabolism		map00230	Purine metabolism
Nucleotide metabolism		map00240	Pyrimidine metabolism
Metabolism of cofactors and vitamins		map00130	Ubiquinone and other terpenoid-quinone biosynthesis
Metabolism of cofactors and vitamins		map00670	One carbon pool by folate
Metabolism of cofactors and vitamins		map00730	Thiamine metabolism
Metabolism of cofactors and vitamins		map00740	Riboflavin metabolism
Metabolism of cofactors and vitamins		map00750	Vitamin B6 metabolism
Metabolism of cofactors and vitamins		map00760	Nicotinate and nicotinamide metabolism
Metabolism of cofactors and vitamins		map00770	Pantothenate and CoA biosynthesis
Metabolism of cofactors and vitamins		map00780	Biotin metabolism
Metabolism of cofactors and vitamins		map00785	Lipoic acid metabolism
Metabolism of cofactors and vitamins		map00790	Folate biosynthesis
Metabolism of cofactors and vitamins		map00830	Retinol metabolism
Metabolism of cofactors and vitamins		map00860	Porphyrin and chlorophyll metabolism
Amino acid metabolism		map00240	Pyrimidine metabolism
Amino acid metabolism		map00220	Arginine biosynthesis
Amino acid metabolism		map00250	Alanine, aspartate and glutamate metabolism
Amino acid metabolism		map00260	Glycine, serine and threonine metabolism
Amino acid metabolism		map00270	Cysteine and methionine metabolism
Amino acid metabolism		map00280	Valine, leucine and isoleucine degradation
Amino acid metabolism		map00290	Valine, leucine and isoleucine biosynthesis
Amino acid metabolism		map00300	Lysine biosynthesis
Amino acid metabolism		map00310	Lysine degradation
Amino acid metabolism		map00330	Arginine and proline metabolism
Amino acid metabolism		map00340	Histidine metabolism
Amino acid metabolism		map00350	Tyrosine metabolism
Amino acid metabolism		map00360	Phenylalanine metabolism
Amino acid metabolism		map00380	Tryptophan metabolism
Amino acid metabolism		map00400	Phenylalanine, tyrosine and tryptophan biosynthesis
Lipid metabolism		map00061	Fatty acid biosynthesis
Lipid metabolism		map00062	Fatty acid elongation
Lipid metabolism		map00071	Fatty acid degradation
Lipid metabolism		map00100	Steroid biosynthesis
Lipid metabolism		map00120	Primary bile acid biosynthesis
Lipid metabolism		map00561	Glycerolipid metabolism
Lipid metabolism		map00564	Glycerophospholipid metabolism
Lipid metabolism		map00592	alpha-Linolenic acid metabolism
Lipid metabolism		map00600	Sphingolipid metabolism
Lipid metabolism		map01040	Biosynthesis of unsaturated fatty acids
		COG
Cog category		X	Mobilome: prophages, transposons
