# Supplementary material for: Environmental Metagenomic Assemblies Reveal Seven New Highly Divergent Chlamydial Lineages and Hallmarks of a Conserved Intracellular Lifestyle
Source: Front Microbiol. 2018 Feb 20;9:79. doi: 10.3389/fmicb.2018.00079 (PMC5826181; doi:10.3389/fmicb.2018.00079)
Supplement: Table S2 — Complete list of OrthoFinder orthologous groups (one group per row). CDS are identified with Genbank or RefSeq locus tags. [file Table2.CSV]

OG0000000	TY21_RS12140	DB42_RS10175	DB42_RS01255	DB42_RS10305	DB42_RS03220	DB41_RS10465	DB42_RS00435	BGO10_06695	DB41_RS10630	DB41_RS03735	DB41_RS03710	DB41_RS09400	DB41_RS09410	DB41_RS10960	BN3769_RS03345	DB41_RS10575	DB42_RS11015	TY21_RS07045	TY21_RS14425	TY21_RS14420	TY21_RS07060	TY21_RS07055	TY21_RS13305	TY21_RS14275	DB41_RS04505	TU23_RS07560	DB42_RS10300	CSEC_RS12790	DB41_RS09265	TY21_RS02765	TY21_RS14230	DB41_RS09255	TY21_RS14270	TY21_RS02120	TY21_RS02270	TY21_RS02265	DB41_RS11000	DB41_RS01680	DB41_RS10505	DB41_RS01685	DB42_RS09535	CEP55_RS02175	PNK_RS01605	DB41_RS10650	DB41_RS10655	DB41_RS10660	BU804_RS08185	DB41_RS10305	DB42_RS10220
OG0000001	DB44_RS05170	TU23_RS07125	DB42_RS08430	BN1093_RS10065	BGO10_03920	A2888_02635	A2888_02630	BGO10_03885	PC_RS04590	A3D18_01565	A3G30_01370	WCW_RS02130	A3D96_04965	PUV_RS07270	A2978_02770	TU23_RS07080	CPSIT_RS02435	PC_RS08230	DB43_RS08880	H359_RS02545	AMUC_RS01295	AOM43_RS02035	WCW_RS05730	A3E80_05235	PUV_RS01755	AOM43_RS03215	TC_RS02580	BGO14_05825	BGO14_10435	BN1013_01299	AMUC_RS05340	PUV_RS11175	DB44_RS05865	WCW_RS04575	PNK_RS09270	A3F79_03005	ELAC_0311	DB41_RS02695	G5S_RS03710	BGO10_08535	BN1093_RS02060	CEP56_RS05015	A2Z85_00125	TY21_RS10585	BGO10_00975	A3F40_01640	DB43_RS03395	ELAC_1347	TU23_RS08910
OG0000002	RT28_RS04140	BU804_RS04705	BGO10_03915	BGO10_03905	CPSIT_RS00315	CPSIT_RS00320	AOM43_RS09310	AOM43_RS09305	A3G30_05610	CAB_RS02525	A3G30_05605	GCCT14_06260	PAH_RS06635	G5S_RS03785	BN3769_RS13775	BN3769_RS13770	BGO14_02195	BGO14_02190	CEP56_RS01190	CEP56_RS01185	A3D18_00010	M787_RS04630	M787_RS04635	BU804_RS01660	BN1013_01303	A2098_01705	Cs308_RS03775	CF_RS02575	A2098_01710	BN1013_01305	TC_RS00330	TC_RS00325	AMUC_RS03655	A2796_07210	A2796_07205	CF_RS02025	A3I67_01655	A3F79_05730	A3F79_05735	Cs308_RS04170	RT28_RS01830	RT28_RS01825	PC_RS07220	PC_RS07215	ELAC_1611	ELAC_1612	H359_RS03065	BN1013_00578	DB44_RS02405
OG0000003	GCCT14_08860	A3I15_04520	H359_RS02290	SCG7109_RS00165	DB43_RS07360	DB41_RS07365	PNK_RS08920	A3F09_05520	PAH_RS09805	BN1093_RS03425	A3G30_05075	A2796_04065	ELAC_0221	BU804_RS10810	BU804_RS10815	TY19_RS05780	TY19_RS05775	GCCT14_00020	ELAC_1689	A2Z85_03255	ELAC_1688	CEP56_RS02685	CEP56_RS02690	A3D96_00060	PCbaG_01334	CF_RS02900	BN3769_RS03065	SNE_RS03010	AOM43_RS08255	BN1013_00525	WCW_RS01030	BN1013_00005	BN1013_00006	DB44_RS07610	A2098_03775	TY21_RS03200	BU804_RS10860	TY19_RS04010	PNK_RS07715	BN1093_RS06845	BN1093_RS06850	CT_495	PUV_RS09760	BGO10_05720	A2796_06755	TU23_RS00470	RhT_00462	Cs308_RS04495	BGO14_11165
OG0000004	BN1013_01460	BN1013_01459	PC_RS09810	BGO14_10985	BU804_RS04015	DB44_RS10580	BU804_RS08335	PC_RS09805	BN1013_01458	BN1013_01457	PC_RS10130	PC_RS05770	DB44_RS09335	ELAC_0328	TY19_RS11465	RhT_01637	TY19_RS05015	TY19_RS11910	A3E80_03740	TY19_RS11850	PC_RS10185	BU804_RS00375	ELAC_0560	ELAC_0563	DB44_RS05100	TY19_RS11755	DB44_RS10355	ELAC_0279	CEP55_RS03185	PC_RS09390	PC_RS10175	TY19_RS11915	DB41_RS08140	TY21_RS01195	CEP56_RS00595	BU804_RS06435	PC_RS07735	TU23_RS08355	TU23_RS08360	TU23_RS08365	BU804_RS09035	PC_RS07245	BU804_RS09000	PC_RS10050	PC_RS06160	PC_RS09975	PC_RS10045	TU23_RS10595	PC_RS09900
OG0000005	G5S_RS02760	G5S_RS02755	G5S_RS02725	G5S_RS02720	G5S_RS02715	G5S_RS02750	G5S_RS02745	AMUC_RS05965	CPSIT_RS03110	M787_RS00850	G5S_RS00325	CPn0444	CT_872	H359_RS01695	H359_RS01700	H359_RS04955	H359_RS04960	H359_RS01675	TC_RS01000	H359_RS01685	H359_RS01690	Cs308_RS00355	H359_RS04965	H359_RS01715	TU23_RS07255	CPn0539	Cs308_RS00350	Cs308_RS00695	CCA_RS04035	Q499_RS04795	CPn0005	M787_RS03730	CF_RS03695	CAB_RS03080	CCA_RS01405	H359_RS01735	H359_RS01730	Cs308_RS00305	Cs308_RS00300	Cs308_RS04925	Cs308_RS00310	Cs308_RS04935	Cs308_RS04930	CCA_RS01380	CCA_RS01385	CPn0471	CCA_RS01395	AMUC_RS08650	RT28_RS00160
OG0000006	GCCT14_05770	A3F79_02005	A3G30_00845	A3E80_02260	WCW_RS00325	RhT_00885	A3F09_00445	WCW_RS02005	BN1093_RS06390	DB41_RS06330	A3I15_06065	Q499_RS04505	Q499_RS04500	TY19_RS03720	TY19_RS03725	DB44_RS00900	DB44_RS00895	TC_RS01030	PCbaG_01170	SNE_RS11615	A3I67_05385	TY21_RS05300	A3F79_04740	BN1013_00571	CEP56_RS05060	WCW_RS02770	A3G30_00525	A3F40_01135	A3D18_03370	PUV_RS01900	DB44_RS08065	A2Z85_02615	PAH_RS05515	PAH_RS00110	DB44_RS08070	CSEC_RS07700	BN3769_RS09190	TU23_RS01275	BGO14_06535	A3G30_00100	A3G30_00530	A3E26_00235	DB43_RS05630	A3E26_05145	WCW_RS00910	CAB_RS03895	BN1013_00796	A2Y28_00305	BU804_RS02700
OG0000007	A2Y28_03840	BGO10_03590	AOM43_RS06755	A2978_00730	A2978_00735	A3E26_05760	A3E26_05755	A3E26_05770	A3E26_05765	PCbaG_01019	A3G30_00270	A3D18_05820	A2Y28_01820	A2Y28_01815	A2Y28_01810	A2Y28_01805	A3G30_02365	A3G30_02370	A3G30_02375	A2098_04765	A3E26_04700	SNE_RS05705	SNE_RS05700	CSEC_RS04360	A2098_03955	A3D18_00025	A2796_04720	A2098_03960	A2098_03965	A3I67_04670	A3I67_04665	AMS24_03885	AMS24_03880	BGO14_00540	AMS24_03890	BN3769_RS10675	PC_RS01470	A2Z85_02480	A3G30_02360	A3G30_02355	SNE_RS08780	WCW_RS03080	SNE_RS08775	A3G30_02350	A3G30_02345	PCbaG_00101	A2978_06580	DB44_RS06745	A3F79_01875
OG0000008	CEP55_RS02620	PAH_RS05505	BN1093_RS10360	CF_RS02090	BGO14_10480	BN3769_RS07895	Cs308_RS04030	BN1013_02003	DB43_RS07555	RT28_RS01765	CCA_RS02755	DB43_RS10315	Q499_RS00710	PAH_RS05575	DB43_RS05695	BGO14_10860	PAH_RS02815	WCW_RS02760	DB43_RS00440	Q499_RS00995	A3F79_06615	M787_RS04575	CT_180	Cs308_RS03945	TC_RS02145	DB41_RS04080	CSEC_RS03880	DB42_RS06980	PAH_RS06370	BN1093_RS04730	H359_RS02765	A3D96_06405	PUV_RS09945	A2Y28_04235	TY19_RS10790	AOM43_RS04335	CEP56_RS04145	BGO14_06545	CEP56_RS04160	DB43_RS09045	M787_RS04470	BN1013_00453	PCbaG_00828	A2978_04280	CPSIT_RS02930	CPn0248	TU23_RS02685	AMUC_RS02230	AOM43_RS09000
OG0000009	CPn0134	CEP56_RS03290	BGO10_04720	CPn0777	PUV_RS00950	PUV_RS06165	SNE_RS11425	DB43_RS11660	A2796_03280	DB42_RS02670	A3E26_05865	RhT_01316	A3I15_00475	RhT_01634	DB41_RS04610	A3F79_03585	A2Y28_00495	PAH_RS03390	A3G30_04590	TY19_RS04100	GCCT14_03290	A3D18_01255	A3G30_04850	BN3769_RS09980	A3C42_03975	BGO14_03100	BN1093_RS08950	PCbaG_00071	WCW_RS06750	A3E26_00065	CEP55_RS00770	G5S_RS01200	AMUC_RS07520	BN3769_RS13830	A2098_00605	A3E26_03800	WCW_RS06500	SNE_RS03395	Cs308_RS03605	TY21_RS05425	A3F40_04180	GCCT14_06000	PCbaG_01274	AOM43_RS02900	BN3769_RS10510	CSEC_RS03730	TY19_RS08095	A2978_00045	M787_RS00080
OG0000010	A3I67_01785	PC_RS01395	A3F09_00990	A2796_01855	BN1013_01415	A2Z85_01770	GCCT14_05580	BN1013_02351	A2978_06430	A3G30_03640	AMUC_RS09825	RT28_RS03255	A3D96_02615	PC_RS00380	A2098_01695	BN1013_01359	DB44_RS00445	CSEC_p0031	BGO14_02355	A3E26_01080	SCG7109_RS03665	PNK_RS00330	A3G30_05115	Q499_RS03985	ELAC_0863	A2978_05665	TC_RS00525	A3E26_01295	TY19_RS07815	A3I67_05100	BGO10_04465	Cs308_RS02365	BN1013_01529	A2978_01160	BGO14_01730	PNK_RS02280	WCW_RS03585	H359_RS04640	BN1093_RS00185	GCCT14_05100	G5S_RS00780	SNE_RS03160	CAB_RS04460	A3D18_04720	RhT_00357	A2796_05340	BU804_RS07065	AOM43_RS03025	AMUC_RS04740
OG0000011	A3I15_01280	DB43_RS10510	RhT_00280	TU23_RS06320	TY19_RS04120	A3F79_06085	RhT_01205	BN3769_RS06090	A2978_03970	CSEC_RS08875	CSEC_RS08880	PCbaG_00286	SCG7109_RS01075	AOM43_RS07470	A3E26_03155	ELAC_1359	SNE_RS11060	SNE_RS11050	WCW_RS04565	BGO10_02285	RhT_01705	PUV_RS11660	BU804_RS04035	A2796_06105	A3F40_03370	AOM43_RS08125	PC_RS03555	WCW_RS08805	PNK_RS13200	PNK_RS12290	PNK_RS12300	PNK_RS06490	DB43_RS13390	BN3769_RS09620	PUV_RS12885	CEP55_RS02340	CSEC_RS09650	SCG7109_RS03100	PUV_RS12660	CSEC_RS08295	BGO14_09635	CSEC_RS08705	CSEC_RS09645	BN1093_RS11775	WCW_RS06595	SCG7109_RS01095	A3C42_04165	CSEC_RS11535	CSEC_RS12125
OG0000012	GCCT14_01090	PNK_RS03920	A2Y28_01440	TU23_RS01890	A2796_00630	WCW_RS00465	TU23_RS00835	A3I15_03150	M787_RS01505	A3C42_04475	TC_RS04295	A2Z85_01505	DB43_RS06240	SCG7109_RS03200	A3F09_01925	SCG7109_RS03210	PUV_RS05790	CEP55_RS02415	DB43_RS03350	A3G30_02415	CSEC_RS06165	A2098_01400	GCCT14_09201	DB41_RS03650	SNE_RS08100	PAH_RS00085	PAH_RS01585	A3I15_05455	PC_RS00745	CCA_RS04695	AOM43_RS03470	BU804_RS02305	ELAC_1919	DB42_RS07470	RhT_00175	SNE_RS09115	A2Y28_00600	TY19_RS00235	RT28_RS03430	BN1013_00662	PUV_RS08675	RhT_00699	BU804_RS04105	A3E80_05290	TY21_RS02255	PAH_RS05060	A3D18_03635	PC_RS03490	PCbaG_01527
OG0000013	PNK_RS03670	SCG7109_RS00195	A3D18_01190	DB42_RS10170	A2Z85_04805	A3G30_05615	A3I67_03060	PUV_RS13120	BGO10_10500	DB41_RS11010	PNK_RS01660	G5S_RS01540	RhT_01243	BN1093_RS12890	SNE_RS12445	A2888_01255	A3I15_00530	A2098_01715	CEP56_RS03585	SNE_RS02200	A3F09_02200	A3F09_02205	TU23_RS05320	TU23_RS05315	TU23_RS05310	BN3769_RS10855	A3D18_00695	TU23_RS04580	A3G30_04050	WCW_RS09790	SNE_RS05645	PNK_RS03675	PC_RS10005	AMUC_RS03220	PCbaG_00244	TU23_RS07840	Q499_RS03675	A3F79_01055	BU804_RS05875	Cs308_RS01555	CSEC_RS06520	BGO10_06310	BN3769_RS10860	RT28_RS04025	A3D96_07500	CSEC_RS04825	A2796_06810	BGO10_04325	BGO10_01700
OG0000014	TU23_RS04660	CSEC_RS00555	PC_RS09945	CSEC_RS04975	A3F40_02110	PC_RS07315	CEP56_RS04310	CAB_RS03650	BGO14_04110	PUV_RS09405	CPn1021	PUV_RS02345	SNE_RS05790	TU23_RS07590	BU804_RS05790	BU804_RS05800	ELAC_0400	BN3769_RS02595	CPSIT_RS04755	H359_RS03860	BN1013_01544	PC_RS06665	BN3769_RS02580	H359_RS04910	A3C42_06805	RT28_RS03525	CT_862	TY21_RS05715	RT28_RS02470	A3D96_05405	TY21_RS10985	WCW_RS07730	DB43_RS01540	PAH_RS09170	Cs308_RS03110	A3F79_03240	CT_576	ELAC_0402	DB42_RS07845	TU23_RS02215	PUV_RS03945	BN1093_RS03570	BN1093_RS00760	BN1093_RS07310	PNK_RS07565	BN1093_RS06285	PAH_RS08320	BN1093_RS07295	CEP56_RS02090
OG0000015	BN3769_RS00880	RhT_01028	RhT_01026	TY19_RS10935	GCCT14_07350	DB42_RS05250	TU23_RS06000	TU23_RS06305	TU23_RS06310	TU23_RS06295	TU23_RS06300	CSEC_RS08315	RhT_01684	TU23_RS06010	TU23_RS06015	SCG7109_RS00215	BN1013_00738	BN1013_00739	BN1013_00736	BN1013_00737	SNE_RS11040	DB44_RS03910	A2796_00390	AMS24_02190	A3C42_06160	A3D96_03325	TY21_RS10320	RhT_01021	TY21_RS10330	AOM43_RS08145	AOM43_RS08130	RhT_01024	AOM43_RS08160	SNE_RS01020	SNE_RS01035	AOM43_RS08155	PUV_RS09665	WCW_RS04555	RhT_00537	WCW_RS04560	SNE_RS11035	RhT_01022	TY21_RS01050	TY21_RS01045	TU23_RS06245	BGO10_01770	BGO10_01775	DB42_RS07740	BGO10_01755
OG0000016	CCA_RS02735	GCCT14_07330	GCCT14_04600	Cs308_RS03790	A3I67_05305	A2Z85_00265	GCCT14_07320	RhT_00345	A3G30_00450	GCCT14_04650	A3E26_01870	PCbaG_00020	AMUC_RS11690	BN1013_02202	A3F09_04985	A3D96_05355	SNE_RS05610	SNE_RS05590	Cs308_RS03800	SNE_RS05605	A2Z85_01935	PNK_RS01485	A3F79_03290	SNE_RS05715	RhT_00423	RhT_00422	A2978_00335	BGO10_06345	A3F79_01925	RhT_01455	DB44_RS10505	H359_RS03040	GCCT14_04630	GCCT14_04590	GCCT14_04580	H359_RS03030	A2978_00690	CT_175	Q499_RS01100	CF_RS02040	CF_RS02045	CPn0196	CPn0195	A3G30_00250	RhT_01679	Q499_RS00970	A3E80_05670	ELAC_0822	A3C42_06750
OG0000017	SNE_RS01980	ELAC_1288	A2796_07545	SNE_RS11790	SNE_RS11795	SNE_RS11780	SNE_RS01940	ELAC_1294	ELAC_1295	PCbaG_00982	PCbaG_00984	A3F09_04955	A3F79_07145	PCbaG_00195	A2796_04915	A3D96_03005	A3I67_05300	A3I67_06405	ELAC_1299	ELAC_1298	ELAC_1297	ELAC_1296	ELAC_1302	ELAC_1301	ELAC_1300	A3C42_03520	RhT_00151	RhTp_00022	SNE_RS01040	RhT_00150	A3G30_02715	A3F79_01920	A3F79_07355	A3C42_06925	CSEC_RS12440	AOM43_RS03965	A3F09_00090	WCW_RS04540	WCW_RS04545	SNE_RS04820	SNE_RS04815	SNE_RS11800	SNE_RS04455	SNE_RS09285	BN1093_RS02005	PCbaG_01550	SNE_RS07690	SNE_RS07695	WCW_RS06145
OG0000018	A3D18_04670	BN1013_00530	G5S_RS02370	GCCT14_09980	BN1093_RS08580	H359_RS02300	BN3769_RS09965	DB43_RS01635	CT_068	PCbaG_01467	TY21_RS08650	A3F79_05875	CEP55_RS00785	A2Z85_00780	Cs308_RS04480	AMS24_04650	WCW_RS06765	GCCT14_00040	A3D96_02965	ELAC_1178	CCA_RS01050	AMUC_RS06295	DB42_RS08260	BN3769_RS12730	RhT_00215	TY19_RS05695	A3C42_03480	A2Z85_03240	AMUC_RS00325	PUV_RS04040	CSEC_RS09800	AOM43_RS01610	A2Y28_02120	SCG7109_RS00135	BGO14_11190	M787_RS03950	WCW_RS08515	CF_RS02885	PAH_RS03365	CPn0542	PCbaG_01331	A3F09_05500	Q499_RS02235	BN1013_00478	DB41_RS07345	TY21_RS03220	CSEC_RS03705	BU804_RS10895	CPSIT_RS02200
OG0000019	BN1093_RS12335	TY19_RS01915	ELAC_1289	AMUC_RS00600	BN3769_RS09035	TY21_RS09415	PC_RS03035	AMUC_RS11670	A3C42_01620	TY21_RS10400	BN3769_RS04370	ELAC_1375	CSEC_RS06430	CEP55_RS00105	A3I15_03830	A3D18_01485	A3F09_00355	TU23_RS06465	BN3769_RS07110	WCW_RS08270	DB43_RS11130	DB44_RS09200	TY19_RS03305	AMUC_RS10350	TU23_RS03405	AOM43_RS08345	AMUC_RS07360	BGO10_06295	BGO14_02835	ELAC_1540	A3G30_01905	PNK_RS07050	A3E26_05405	DB44_RS03335	RhT_00541	PNK_RS08745	PNK_RS10025	PNK_RS00550	A2098_00250	BGO10_10070	BN1013_00649	BN1013_00150	A3I67_04145	AMUC_RS01220	BU804_RS10400	A3E26_03535	SNE_RS02755	A3F79_06025	DB44_RS02930
OG0000020	A2888_01085	BGO10_06820	PC_RS08560	ELAC_1390	A3D18_05990	ELAC_2067	Q499_RS01285	A2978_04165	ELAC_1835	M787_RS04225	CCA_RS02480	A2888_03425	PAH_RS00910	TU23_RS09195	TY19_RS00130	G5S_RS03745	CF_RS03950	A2796_02335	SNE_RS11215	PAH_RS02770	A3F40_01570	A2Y28_03000	DB42_RS03580	BU804_RS09600	CEP56_RS00420	PNK_RS04415	H359_RS01390	A3I67_02490	DB43_RS10290	TC_RS02545	CT_230	A3E80_00715	A3E26_00825	A2Y28_02995	BGO14_07800	RhT_01059	DB43_RS06930	A3D96_03650	CAB_RS01135	CSEC_RS08030	WCW_RS08330	A2Z85_02640	A3E26_05170	BN3769_RS00120	PUV_RS09345	CPSIT_RS01130	A3E26_05175	TU23_RS07695	A3D18_05995
OG0000021	A3I15_04510	AMS24_02755	M787_RS03705	TC_RS02700	SNE_RS04465	A3F09_05120	A3E80_05780	BN3769_RS10610	WCW_RS02945	CT_261	TC_RS04180	A2098_00860	A3F79_00510	M787_RS02350	SNE_RS11180	PC_RS01145	BN1093_RS06805	SCG7109_RS00915	CF_RS03155	A3G30_05065	GCCT14_09910	BGO14_03020	AMUC_RS01925	TY19_RS05800	BN3769_RS03120	DB41_RS04730	BN1093_RS09040	PAH_RS02440	CAB_RS01940	DB41_RS00830	GCCT14_07200	CPn0410	DB42_RS00215	PAH_RS03720	A2796_05170	CAB_RS00455	BN1013_00012	A3I67_07140	BGO14_07415	Cs308_RS01305	BU804_RS01025	PC_RS05595	A2098_02240	A2Y28_03630	CT_536	DB43_RS10575	TY19_RS01215	CCA_RS01935	A3C42_04075
OG0000022	PUV_RS06565	A2888_00520	TY19_RS00925	CSEC_RS03425	H359_RS03840	TC_RS03170	PCbaG_00983	TY19_RS05495	DB44_RS02415	A3F09_02195	A3I67_04155	A3D18_02795	GCCT14_08351	AMUC_RS01560	A3F09_00360	CT_347	BGO14_04115	A2978_05730	WCW_RS06970	CSEC_RS04985	G5S_RS00025	BN3769_RS04800	A3E80_03555	TU23_RS07595	TC_RS01290	RT28_RS00610	CPn1024	PAH_RS00590	A3F79_07365	GCCT14_07190	A3C42_01610	BU804_RS01645	PNK_RS09450	AMUC_RS10175	PCbaG_00229	AMS24_00465	Cs308_RS00140	BN1013_01542	PC_RS02225	A2888_01245	CCA_RS01605	BGO10_02190	BGO10_02195	BN1013_00685	BGO14_05030	CT_864	TY21_RS07145	PUV_RS04210	Cs308_RS03130
OG0000023	BN1013_01706	A3E26_06015	BGO14_05595	DB44_RS06225	M787_RS03100	BN3769_RS00435	CPn0510	TY21_RS05005	CSEC_RS01840	A3F40_03125	CPn0394	A2098_02135	A3I67_03095	A3I67_02540	A3E26_00620	DB42_RS05825	BN1093_RS09670	A3I15_00410	A3D96_03700	GCCT14_08410	AMUC_RS02115	BN1013_01122	A2098_01950	Q499_RS02275	PAH_RS08070	CPSIT_RS02015	A2978_03365	H359_RS01470	BN3769_RS10890	PAH_RS09225	A2Y28_01645	TC_RS03575	PNK_RS04090	A3G30_01455	PUV_RS04860	PC_RS05410	TU23_RS07905	ELAC_0951	A3F40_01890	SNE_RS07510	G5S_RS03300	A3D96_07535	CCA_RS01215	CF_RS03060	TC_RS02675	A2796_06845	A2978_04215	ELAC_0798	PCbaG_00811
OG0000024	DB43_RS12925	A2888_00690	A3F79_05140	PCbaG_01367	A2978_03625	CPn0144	PNK_RS01215	ELAC_1957	BN1093_RS00840	TU23_RS00850	WCW_RS01155	BN1093_RS12145	AMS24_00575	BN1013_01206	BN3769_RS07260	DB43_RS06810	BN1093_RS06780	RT28_RS01935	PUV_RS09225	CPn0437	GCCT14_04770	TY19_RS05820	A3F40_01260	AMUC_RS00345	Cs308_RS04870	H359_RS03165	DB42_RS00565	CEP55_RS00665	DB44_RS01220	A3F09_05680	A3I67_01465	RhT_01004	A2796_07015	CSEC_RS06140	M787_RS00010	RhT_00911	PUV_RS02215	SNE_RS02775	G5S_RS03075	TY19_RS00250	CAB_RS03085	DB41_RS00355	PNK_RS10215	A3G30_06165	A3F79_05540	DB44_RS03845	SNE_RS09105	SCG7109_RS00050	DB44_RS08405
OG0000025	AMUC_RS07720	CT_106	A2Y28_01885	PAH_RS11385	A3E80_06865	BGO14_06865	SNE_RS09895	CAB_RS01975	A2888_00280	H359_RS02100	PUV_RS05945	M787_RS03735	CPn0719	A2098_00225	BGO14_08180	A3F40_01350	A2796_05785	PNK_RS02005	CF_RS03120	A3D18_02725	A3I15_05765	PCbaG_00746	BGO10_08900	Q499_RS03590	DB41_RS08365	ELAC_0444	A2796_06900	A3G30_01880	PC_RS03395	A3E26_02925	G5S_RS03260	A3F79_04935	BN1013_01688	CCA_RS01970	RhT_01164	CPn0403	DB42_RS04445	A2Z85_03695	A3I67_03150	DB41_RS06690	TU23_RS04935	A3F79_04210	A3I15_03645	A3C42_00205	CCA_RS00125	TY19_RS06070	AMS24_04815	CSEC_RS02635	BU804_RS06575
OG0000026	RT28_RS03285	RhT_00529	A3E26_06005	A2796_05880	GCCT14_01130	CPn0396	A3E80_03730	PAH_RS01405	PUV_RS08855	A2Y28_00760	CF_RS00555	A3I67_03085	SNE_RS02085	Cs308_RS04660	A2098_01940	PC_RS03465	PUV_RS03220	BN3769_RS11700	CAB_RS04490	CEP55_RS01050	A3F79_04870	A2Z85_02845	AOM43_RS04930	A3F09_06145	DB44_RS00865	TY21_RS03910	TY19_RS00210	A3D18_02110	TU23_RS07915	Cs308_RS02335	BU804_RS03280	PAH_RS06585	A2888_02540	BN1093_RS03835	TY19_RS03690	CEP56_RS00765	BGO10_08970	GCCT14_05940	AMUC_RS02585	DB41_RS01665	TC_RS02685	BN1013_01703	CF_RS03070	BN1093_RS06345	G5S_RS00810	CSEC_RS09235	SNE_RS07490	A2Z85_02925	A2796_06835
OG0000027	ELAC_1293	AMUC_RS00615	BU804_RS00010	BGO14_11000	BN1093_RS02410	BGO10_10045	TY21_RS10390	CSEC_RS03230	CEP55_RS00110	AOM43_RS07495	AMS24_01475	A2098_00865	PUV_RS12250	DB44_RS04580	WCW_RS08250	AOM43_RS04395	PUV_RS12725	PUV_RS00790	BN3769_RS10380	BU804_RS10390	DB43_RS05905	DB42_RS03365	ELAC_1792	SNE_RS03790	PUV_RS00420	PC_RS04320	BN1013_02210	PUV_RS08315	PNK_RS06005	BGO14_10850	DB43_RS05685	TY19_RS00680	PNK_RS08735	BN1013_00654	PUV_RS09840	PCbaG_01373	CSEC_RS06440	TU23_RS06455	DB43_RS11495	DB43_RS11120	A3F09_05840	PAH_RS02825	PC_RS02645	BU804_RS07925	PAH_RS05785	TY19_RS04455	SNE_RS05620	DB41_RS02910	TU23_RS02925
OG0000028	DB43_RS06215	CEP55_RS02795	ELAC_1245	ELAC_1247	ELAC_1243	A2Y28_02665	A3G30_02485	ELAC_1248	PUV_RS06665	PC_RS03430	DB44_RS05545	TY21_RS06045	RhT_00922	TY19_RS06090	TY19_RS06095	A3D18_05625	PAH_RS09180	PAH_RS01610	PUV_RS03935	BU804_RS06485	PC_RS03410	PNK_RS12555	A3G30_06150	BU804_RS00145	BU804_RS00140	BU804_RS00150	PCbaG_00657	TY19_RS07205	TY19_RS07210	ELAC_1242	ELAC_1241	ELAC_1244	A3D18_02635	A2Z85_04075	ELAC_1240	ELAC_1239	PNK_RS12530	BN1013_02463	BN3769_RS06150	AMUC_RS07485	DB42_RS09540	PC_RS10110	BU804_RS03815	AMUC_RS09315	BU804_RS02620	BU804_RS11100	WCW_RS06130	TY19_RS05110	DB41_RS10500
OG0000029	DB43_RS12920	TY21_RS02830	CSEC_RS03200	PUV_RS04915	CSEC_RS12955	TU23_RS03015	BGO14_03175	DB42_RS03180	PCbaG_00872	RhT_00380	TY21_RS01520	BN3769_RS07875	CSEC_RS03195	CSEC_RS07380	DB42_RS09255	DB44_RS04195	CSEC_RS06610	CSEC_RS06620	CSEC_RS06615	DB41_RS01865	DB41_RS01870	TY21_RS01525	CSEC_RS11625	CSEC_RS11615	DB41_RS01875	CSEC_RS09505	DB42_RS03185	AOM43_RS03680	TY21_RS01535	PCbaG_00842	TY21_RS01880	CEP56_RS01465	AOM43_RS02370	CSEC_RS11620	TY21_RS01530	CSEC_RS10785	PCbaG_00292	BN1013_00999	PUV_RS02210	TY21_RS12505	DB41_RS07960	DB41_RS07965	PUV_RS03275	CSEC_RS09260	TY21_RS12485	DB41_RS09080	DB42_RS03835	BGO14_00725	AMS24_05005
OG0000030	A2796_01830	TC_RS03135	G5S_RS02955	M787_RS04145	Cs308_RS00105	Q499_RS01845	SNE_RS04475	BGO14_07720	RhT_00362	A3I15_02575	A2888_00030	SNE_RS08595	DB43_RS11890	A2978_05640	A3C42_01840	TY19_RS00120	A2098_01675	AMS24_01750	CPn0305	A3I67_03935	PNK_RS04425	PCbaG_00708	DB43_RS06920	CCA_RS01640	A2Y28_03610	BGO10_04905	BGO10_06805	BN1013_01505	A2796_05180	BN3769_RS00100	TY21_RS08570	ELAC_2069	CAB_RS01660	A2098_00840	CF_RS03420	CT_340	SNE_RS03200	CPSIT_RS02390	A3E26_05360	CEP56_RS02575	PAH_RS03170	PUV_RS09335	RT28_RS00645	A3E80_03515	A3F09_05400	AOM43_RS05405	CPn0033	CPSIT_RS01645	TU23_RS07685
OG0000031	TY19_RS10695	TY19_RS10700	TY19_RS10705	PC_RS06525	A3I67_02135	A2888_02155	AMS24_00615	DB44_RS07700	DB44_RS07695	DB44_RS07690	CEP56_RS03035	CEP56_RS03030	WCW_RS07615	WCW_RS07620	PAH_RS05315	PAH_RS05320	AMS24_00610	A3C42_00875	RhT_01122	PNK_RS01890	RhT_01123	BGO10_04545	SCG7109_RS03085	RhT_01121	TU23_RS04820	A3D18_03915	A3E80_01160	DB41_RS08150	DB41_RS08155	SNE_RS09705	SNE_RS09710	PUV_RS07870	PUV_RS07855	PUV_RS07860	PAH_RS05335	PAH_RS05330	PCbaG_00399	DB42_RS03000	PUV_RS07875	A3E26_03200	BGO14_10055	BGO14_10060	SNE_RS09715	A2Z85_04595	WCW_RS07610	PC_RS06530	PC_RS06535	A3D96_04190	TY21_RS06780
OG0000032	AMUC_RS09395	CPSIT_RS00100	A3F79_06400	DB42_RS02830	A2888_03505	A2098_04635	BN1013_01453	PCbaG_01464	AMUC_RS03695	A3F40_04010	BGO14_10470	A3F79_04260	A3I15_02235	A3F09_02885	WCW_RS07455	BN3769_RS02230	A2978_06340	Cs308_RS01665	PAH_RS07890	SNE_RS05675	A3E26_02970	DB42_RS03345	A2Y28_01535	PC_RS01795	BGO14_03220	CPn0723	A3I15_05080	A3C42_02950	A2098_00715	A2Z85_01240	CT_653	A3D96_06190	A3D18_00385	A3E26_00040	CF_RS04975	AOM43_RS02360	RhT_01564	TY21_RS03465	RhT_01177	PNK_RS02055	A3G30_04070	PUV_RS03285	A2796_05835	BGO14_08140	A3E26_03910	AMUC_RS06235	A3E80_02560	PCbaG_00296	BGO14_02875
OG0000033	TY19_RS11905	TY19_RS11900	TY19_RS00030	BU804_RS11025	BU804_RS03335	RhT_00864	DB42_RS01250	RhT_01274	BU804_RS11465	TY21_RS09625	PC_RS10495	TY21_RS14185	DB42_RS02865	DB44_RS05555	PAH_RS02085	PC_RS09960	DB44_RS04930	TY19_RS11700	DB44_RS10745	DB44_RS10750	DB44_RS10075	TY19_RS05400	TY19_RS08250	BU804_RS11360	DB41_RS11240	TY19_RS11810	PC_RS04670	PC_RS10440	BU804_RS06205	DB44_RS10290	TY19_RS13060	TY21_RS14265	TY21_RS14310	DB44_RS06695	TY19_RS00750	DB42_RS01275	BU804_RS08085	CEP56_RS03695	CEP56_RS03700	DB44_RS04940	A3E80_01970	TY21_RS14555	TY21_RS14550	RhT_01203	TY21_RS14610	DB41_RS08440	TY21_RS14385	TY19_RS11805	TY21_RS14305
OG0000034	A3C42_03980	CPn0135	A2098_03125	BGO10_04725	PUV_RS00955	DB44_RS06870	PC_RS00155	A3I67_06810	PUV_RS06170	A2796_03275	TY19_RS08100	SNE_RS11430	WCW_RS06495	A3I67_04915	DB42_RS02675	A3G30_01205	CF_RS01860	RT28_RS02000	A3F79_03580	A2Y28_00490	A3D96_00870	PAH_RS03385	CAB_RS03150	TY19_RS04095	GCCT14_03280	BU804_RS01105	WCW_RS08875	A3G30_04845	CSEC_RS08615	A3F79_00180	BN1093_RS08955	CCA_RS03230	PCbaG_00070	DB41_RS08510	A3E26_00060	A2Z85_05230	TU23_RS04335	A3D18_01730	BN3769_RS13825	AMUC_RS07515	A2Y28_03735	CSEC_RS04570	BN1093_RS04915	CEP56_RS04335	DB43_RS11665	AOM43_RS11495	H359_RS03205	BGO14_03095	DB44_RS00215
OG0000035	TY21_RS11835	BN1013_00535	BGO10_01565	PC_RS01195	H359_RS01250	BU804_RS10685	A2888_00240	A3D96_01285	TU23_RS00445	A2888_03410	BN1013_00520	PCbaG_00129	A2796_01330	A2978_04575	A3F09_06020	A2796_00860	A2098_02300	A3G30_05010	BGO14_07330	A3G30_00700	CSEC_RS10120	RhT_01477	BGO14_11220	PC_RS01040	RhT_00204	CPn0555	TC_RS03665	DB43_RS12390	PCbaG_01493	CEP55_RS00955	AOM43_RS09290	CF_RS04105	SNE_RS02195	AMUC_RS08710	A2098_04280	AOM43_RS10810	WCW_RS08025	A3C42_02155	A2978_01540	TY19_RS05905	TU23_RS09355	BN3769_RS11405	A3E26_01485	DB44_RS01130	AMS24_00015	AMS24_04025	ELAC_1648	A3I67_00235	GCCT14_08731
OG0000036	TU23_RS02370	BGO14_11650	PC_RS04395	ELAC_1751	DB44_RS06845	ELAC_1250	PUV_RS05495	BN1093_RS11750	BU804_RS01080	ELAC_0804	BN3769_RS11895	PNK_RS04935	TY19_RS08515	PAH_RS02745	ELAC_1013	TY19_RS08540	PAH_RS08845	BN3769_RS01755	BGO10_10805	BGO14_00660	DB41_RS03935	PNK_RS06470	CSEC_RS04215	BGO14_03855	BGO14_11725	PC_RS07580	PC_RS07585	TU23_RS03885	PAH_RS04430	DB43_RS10260	BU804_RS09240	AOM43_RS02140	PC_RS07555	PNK_RS05905	PNK_RS05910	BN1093_RS13050	DB43_RS03055	PUV_RS03505	BN1093_RS11390	AOM43_RS12760	AOM43_RS02635	PUV_RS12645	BN3769_RS01675	PNK_RS04905	BN1013_01005	PNK_RS04910	PNK_RS11145	AOM43_RS05845	BN1013_02026
OG0000037	BN1013_00334	BN1093_RS10040	BU804_RS11085	BN3769_RS05660	A2098_04970	A2796_03905	A3D18_03100	G5S_RS01315	ELAC_0115	TU23_RS02820	A3F79_02175	SNE_RS01235	M787_RS01880	A3C42_04210	BGO14_08750	AMS24_02950	CSEC_RS01665	A3F09_02120	DB42_RS02220	CAB_RS05015	ELAC_2132	TY19_RS09070	H359_RS00050	WCW_RS04770	PAH_RS04125	PAH_RS05560	PUV_RS00390	DB43_RS05680	CF_RS00030	WCW_RS05495	CPn0750	CEP56_RS04095	CEP56_RS02245	BN3769_RS08405	A2Z85_02075	Cs308_RS01795	CSEC_RS12500	Q499_RS03415	DB44_RS09030	DB43_RS11090	CEP56_RS02300	BGO14_09380	DB41_RS08980	PNK_RS04465	AMUC_RS04460	AMUC_RS04640	CT_630	CSEC_RS08485	WCW_RS00605
OG0000038	A3I15_06430	TY19_RS09910	DB44_RS06035	DB44_RS00090	BU804_RS03455	A3D18_01540	DB43_RS01125	RhT_01280	A3G30_01395	BN3769_RS00195	A2Z85_00100	CSEC_RS10970	A3F40_02095	A2888_03360	GCCT14_09340	A2Z85_02555	PUV_RS03840	DB41_RS05775	RhT_00671	SNE_RS01065	BN1013_01053	BU804_RS07355	GCCT14_05270	PUV_RS03550	AOM43_RS02095	BGO14_05980	A3G30_00785	M787_RS00020	TY21_RS01450	GCCT14_08070	BN1093_RS09885	CAB_RS03095	BN1093_RS10775	PNK_RS04310	DB44_RS04460	TY19_RS02195	AMS24_02520	WCW_RS05895	WCW_RS05300	A3D96_05385	A3F79_03260	TY21_RS11490	A2796_02955	A3F09_03980	PNK_RS11640	CEP55_RS01545	DB41_RS03490	A2Y28_01955	A3I67_04595
OG0000039	BGO14_11260	TU23_RS08095	PUV_RS06995	CAB_RS01280	PNK_RS07450	BN1013_02436	RhT_01211	A2796_06195	A3E26_00605	M787_RS03170	DB43_RS04555	AMUC_RS11215	BN1093_RS03685	AMUC_RS09595	A3I67_00045	A3I15_00610	TC_RS03400	A3I67_04185	A2796_01645	A2978_03950	BN3769_RS13990	DB42_RS04775	CSEC_RS01880	AMUC_RS08495	A3C42_01580	AMUC_RS07965	PC_RS03285	PCbaG_00309	A3F09_05725	A3F79_03910	DB44_RS03580	A2888_01000	A3C42_01135	PAH_RS02125	A3I15_00395	G5S_RS02600	BN1013_01230	A2796_06085	A3F79_06065	A3C42_00535	H359_RS01530	BN3769_RS04665	PUV_RS01050	CEP56_RS01765	A3I67_01140	AMS24_00535	A3D96_03435	A2Y28_00015	PAH_RS03290
OG0000040	A2Y28_00200	BGO14_06210	BGO14_06205	A3E80_02120	BU804_RS03935	CT_852	A3E80_06720	TY21_RS07370	A2098_04350	A3D96_02690	BN1093_RS03670	A3F09_02330	M787_RS00610	A3F40_03785	A3F79_05365	TY21_RS07500	RT28_RS02530	PNK_RS07465	BGO10_09325	BGO10_09330	A2Z85_03765	PAH_RS06400	PAH_RS06395	DB43_RS06085	A2978_00175	GCCT14_07700	BU804_RS03930	SNE_RS09175	PC_RS03280	PC_RS03275	CAB_RS03710	A2796_07040	A3I67_01490	DB41_RS06045	DB41_RS06050	A2978_01300	PNK_RS07460	SNE_RS04025	AOM43_RS04615	A3G30_00205	AMS24_04960	CCA_RS03775	RhT_01012	TY21_RS11150	G5S_RS00105	Q499_RS04690	TY21_RS07495	DB43_RS06090	DB42_RS05130
OG0000041	A2978_02145	BU804_RS00825	BN1013_00400	DB43_RS10530	A3D18_02465	A3F79_04520	Q499_RS03130	A3E26_03415	RT28_RS03555	A2Y28_05190	RhT_00037	DB42_RS01945	AMUC_RS07555	BGO10_02180	CAB_RS04760	PCbaG_00006	BN1093_RS05320	DB41_RS09275	BGO14_08990	DB44_RS09825	WCW_RS00100	CT_582	PC_RS09665	SNE_RS00550	TC_RS04420	A3I67_03360	PC_RS04975	TY21_RS07965	CPSIT_RS04785	ELAC_p0014	CCA_RS05110	H359_RS00005	CCA_RS04820	A2978_06005	BN1013_00688	CPSIT_RS05075	Cs308_RS02065	DB44_RS02075	ELAC_0139	BN1013_02384	Cs308_RS04905	TY19_RS02715	SNE_RS00880	A3F79_02385	BU804_RS00255	A3E80_01035	TY21_RS12120	BN1013_02470	CF_RS05105
OG0000042	WCW_RS03250	A3I15_04960	TU23_RS10660	TU23_RS10925	A2888_00705	A2Z85_01370	BGO10_01335	WCW_RS02605	AOM43_RS00315	PUV_RS08595	A3I15_05625	A3F40_04360	A3I67_03295	PAH_RS12745	PAH_RS12750	A2796_01340	CEP56_RS01490	BN1093_RS00060	PNK_RS09130	A2Y28_04910	PUV_RS02840	A3F79_02320	AMUC_RS07335	CSEC_RS12815	BGO14_00130	BGO14_00125	BN1013_00787	BN1013_00784	A2098_01470	BN1093_RS13135	RhT_00892	A2796_04540	PAH_RS12830	A3C42_04110	A3C42_03570	PUV_RS10150	TY21_RS08810	ELAC_1499	A3E26_03090	A3E26_03100	AOM43_RS09725	AOM43_RS00095	TU23_RS01070	DB43_RS00410	A3G30_01845	A3G30_01835	PUV_RS07095	DB42_RS09890	A3E26_00880
OG0000043	DB43_RS03875	PAH_RS11375	PAH_RS04560	CPSIT_RS00120	SNE_RS08795	RT28_RS03045	CPSIT_RS04270	Q499_RS03595	ELAC_2004	CF_RS00800	A3E80_01430	DB43_RS00910	BN1013_00914	TY21_RS03415	A2796_05790	DB42_RS07980	A3I15_05760	A3D18_02730	PNK_RS02015	TY21_RS03060	DB41_RS08360	AOM43_RS02760	CT_659	A3E26_02930	CF_RS04955	A2Z85_03690	RhT_01165	Q499_RS04220	PCbaG_00314	TU23_RS04945	TC_RS00760	BGO14_04325	CPn0906	PUV_RS06305	Cs308_RS01645	A3C42_00210	G5S_RS00575	BGO14_08170	A2978_06295	A3D96_04300	WCW_RS07485	CT_763	H359_RS04430	DB44_RS01880	ELAC_0446	A3F79_04215	BN3769_RS02275	TC_RS00155	A2796_01525
OG0000044	A2Y28_00195	AMS24_00730	PC_RS01600	BGO14_06200	A3F40_00865	BN1093_RS07895	Q499_RS02495	CSEC_RS07005	BU804_RS03940	A3D18_03945	RT28_RS04655	A2098_04345	TY19_RS03085	CF_RS04230	PAH_RS03425	BU804_RS05220	SNE_RS09655	A3D96_05530	BGO10_09335	PAH_RS06405	A2978_00180	TY21_RS04575	A2Z85_03760	PUV_RS00915	A2978_00515	SNE_RS09180	G5S_RS02175	A2Z85_04625	A2888_03260	PC_RS03270	A2796_07045	TU23_RS03830	M787_RS02745	DB41_RS06040	WCW_RS01795	A3F09_00520	AMUC_RS02165	A3I67_01495	PUV_RS08500	BN1093_RS03665	AOM43_RS11535	GCCT14_09680	A2Y28_02825	A3G30_00210	RhT_01013	BN1013_00079	RhT_01113	A3E26_03230	DB43_RS06095
OG0000045	Q499_RS01825	AMUC_RS09380	PCbaG_01295	Cs308_RS00080	AMS24_01785	A2796_03260	A3F79_03565	DB41_RS02775	WCW_RS06485	RhT_01313	PUV_RS06180	A3I67_04900	CEP56_RS04350	BN1013_01671	A2796_02110	BU804_RS01095	CCA_RS01660	A3D96_04630	A2978_04970	A2888_01670	AOM43_RS06285	RhT_00377	ELAC_1198	DB44_RS06860	BN1093_RS08965	TU23_RS01405	A3D96_05075	DB42_RS08310	CAB_RS01680	TY19_RS01015	TU23_RS04345	CT_337	PAH_RS07250	TY21_RS05455	CSEC_RS03560	CPSIT_RS01665	CSEC_RS04535	CF_RS03395	A3D18_01720	A3G30_01215	A3E80_02610	A3E26_03815	CPn0037	RT28_RS00665	A2Z85_05240	A3I67_00630	TY21_RS10510	TY19_RS08110	BN1093_RS01750
OG0000046	Q499_RS03125	WCW_RS04425	BN1013_00401	DB43_RS10525	A3D18_02460	A3F79_04525	A3E26_03410	RT28_RS03550	SNE_RS07235	GCCT14_00450	A3C42_06620	PCbaG_01054	A2978_00820	PAH_RS04930	BGO14_08985	PCbaG_00005	DB41_RS09280	BN1093_RS05315	BGO10_08875	A3I67_07485	CT_581	PC_RS10300	PC_RS09670	A3I67_04755	WCW_RS00105	A3F79_03420	TC_RS04415	CPSIT_RS04780	BN1013_01683	TY21_RS07960	DB42_RS04420	PNK_RS13155	CCA_RS04815	A2978_06000	A3F40_04910	TY19_RS12845	DB41_RS06715	Cs308_RS02070	H359_RS04935	AOM43_RS03130	A2Y28_05185	ELAC_0138	TY19_RS02720	SCG7109_RS02450	TY21_RS03980	SNE_RS00875	BU804_RS00260	ELAC_1353	RhT_00038
OG0000047	CPn0772	DB43_RS10150	BGO14_11855	AMS24_05100	SNE_RS11470	PC_RS00170	A3E80_01740	BN3769_RS05015	BU804_RS03110	TC_RS04560	CPSIT_RS04930	AMUC_RS03715	PUV_RS08890	GCCT14_03270	A2888_02785	RhT_01638	A3D96_03310	GCCT14_03260	CEP56_RS03325	A3C42_06145	WCW_RS08860	CSEC_RS08630	PC_RS07675	A3G30_04820	DB44_RS05280	AOM43_RS07200	DB44_RS00230	BN3769_RS13805	TU23_RS07290	PAH_RS01370	BN1093_RS03270	PCbaG_00066	A2978_01230	CAB_RS04905	TU23_RS09570	PNK_RS07880	ELAC_0075	BN1093_RS04900	A2796_01505	CSEC_RS05245	A3I67_07335	A3F40_04190	TY21_RS02105	GCCT14_08561	DB42_RS04250	BGO10_10565	A3F79_06195	A3D18_04000	AOM43_RS04965
OG0000048	CAB_RS01540	DB43_RS02130	BN1093_RS02215	A2Y28_05325	BN1013_01941	Q499_RS02005	BN3769_RS09465	CF_RS01450	AOM43_RS05740	CF_RS03540	A3F40_04345	A3I67_07185	BN1013_02413	G5S_RS04855	BN3769_RS12715	ELAC_1542	CSEC_RS12300	PUV_RS13140	A3D18_00045	BN1013_02426	TU23_RS08705	A3D96_01245	TU23_RS05595	PNK_RS08925	DB43_RS00430	A3E80_05710	BN1013_00282	GCCT14_06871	BU804_RS07255	BGO10_01390	A2098_02930	A2796_00820	A2978_05430	CPSIT_RS01525	A3D18_00420	TY21_RS03695	A3G30_04005	DB41_RS00050	CCA_RS01525	SNE_RS12470	BGO14_00215	PUV_RS04535	CPSIT_RS03615	RT28_RS02405	BGO10_03230	TU23_RS10600	TU23_RS10895	CEP55_RS01370	M787_RS00490
OG0000049	A3D96_02465	A2796_05155	BN3769_RS05590	PC_RS09745	PCbaG_01499	DB42_RS09835	ELAC_1837	CF_RS01455	AMUC_RS02080	A2978_02955	A3I67_06675	DB41_RS01235	G5S_RS04850	SCG7109_RS03655	A3I67_02090	SNE_RS07635	AMS24_04540	BN1093_RS02270	BN1013_01779	DB44_RS10630	A3D96_00320	CEP56_RS04750	DB44_RS00235	TY21_RS08875	CPn1035	Q499_RS02000	CPSIT_RS03610	A3F79_04310	WCW_RS06315	A3C42_04060	SNE_RS10640	BN1013_00719	A3D96_06515	BGO10_09880	A2888_02100	TY21_RS11485	A3I67_06150	BU804_RS08200	BU804_RS08205	AMUC_RS08005	PAH_RS09925	DB44_RS02740	CEP56_RS04745	PNK_RS08875	RT28_RS02400	AMUC_RS10530	A3F09_00295	M787_RS00485	BN1013_00676
OG0000050	A2796_04655	BGO10_05865	BN3769_RS00660	TU23_RS01885	A3D96_00745	A2978_06070	DB43_RS11885	SNE_RS05895	CT_055	CF_RS03945	A3F79_02435	G5S_RS03375	ELAC_1748	A3I67_03410	BGO14_03875	TC_RS01635	RT28_RS01065	H359_RS01395	PNK_RS03915	M787_RS03870	A3F79_04455	PCbaG_01446	BGO10_04910	A2796_00190	CEP56_RS04085	DB44_RS06400	DB43_RS03345	BU804_RS02300	DB41_RS03645	CAB_RS01140	A3I67_07555	PAH_RS03175	Cs308_RS04575	A3I15_00085	RhT_00234	WCW_RS02240	CPSIT_RS01135	AOM43_RS11275	DB42_RS07475	A3E80_03240	AMS24_02240	G5S_RS02450	TY21_RS08575	CSEC_RS09555	WCW_RS04835	AMUC_RS09035	A3F09_02285	CPSIT_RS02110	RhT_00700
OG0000051	PC_RS01840	A3E80_05135	PC_RS01835	A3C42_00160	CPSIT_RS00095	PCbaG_00989	AOM43_RS05890	AOM43_RS05885	Q499_RS03550	A3F09_05195	WCW_RS07410	SNE_RS05915	A3G30_04100	GCCT14_00060	BGO14_02400	CT_652.1	BN3769_RS06110	CPn0725	TY19_RS06440	BGO14_02395	A3I15_02205	TC_RS00115	A3I67_02195	SNE_RS09805	AMS24_04225	A3E26_00010	A3D96_04250	TY19_RS06435	A3F40_03340	BU804_RS06670	PAH_RS08800	PNK_RS09975	A3F79_04165	PNK_RS09960	PNK_RS09970	PNK_RS09965	DB41_RS01910	DB41_RS01920	DB41_RS01895	DB41_RS01890	DB41_RS01900	BN1093_RS01140	BN1093_RS01145	BN1093_RS01135	BN3769_RS06210	TU23_RS05675	PAH_RS08805	BU804_RS06665	CCA_RS00095
OG0000052	DB41_RS10070	DB41_RS02745	DB41_RS02725	DB41_RS02730	DB41_RS02735	TY21_RS08155	DB42_RS09285	DB41_RS03530	DB41_RS02985	TY21_RS06010	DB42_RS10600	DB42_RS08865	TY21_RS03035	AMS24_01175	DB42_RS10590	DB42_RS11030	DB42_RS08750	DB42_RS10645	DB42_RS10640	DB41_RS01835	DB42_RS08825	TY21_RS03040	DB42_RS10295	DB41_RS05610	TY21_RS13540	DB41_RS03455	DB41_RS05605	TY21_RS12560	TY21_RS12565	DB41_RS06460	DB41_RS06450	DB41_RS06455	DB42_RS08335	DB42_RS08345	DB42_RS10605	TY21_RS06530	DB42_RS08065	DB42_RS08055	DB42_RS08060	DB41_RS02365	DB42_RS10990	WCW_RS07300	DB41_RS02230	DB41_RS02225	TY21_RS09100	AMUC_RS09170	DB41_RS10520	TY21_RS13470	DB41_RS01810
OG0000053	Cs308_RS02405	Q499_RS04025	CSEC_RS05700	DB42_RS01000	CAB_RS04420	DB41_RS10075	DB44_RS05525	PUV_RS00150	A3F40_02375	TU23_RS02490	A2Z85_01150	CCA_RS04480	TU23_RS01610	M787_RS01290	CPn0876	TC_RS00565	CT_735	BU804_RS06465	BU804_RS06460	SNE_RS07640	ELAC_1682	DB41_RS01405	DB41_RS01400	AOM43_RS06550	AOM43_RS06555	CPSIT_RS04440	PAH_RS03980	TY19_RS03365	H359_RS04595	PUV_RS10840	TU23_RS01615	PUV_RS10835	DB44_RS05520	RhT_01321	BU804_RS08155	DB43_RS08455	SNE_RS07645	PC_RS07920	PC_RS07925	G5S_RS00740	A3E26_01350	A2098_02840	BN1093_RS12450	TY19_RS04225	A3G30_01625	DB43_RS08460	DB44_RS03280	WCW_RS06370	WCW_RS06375
OG0000054	PUV_RS03110	SNE_RS11000	A2098_02010	BGO14_05485	PC_RS01860	Q499_RS02905	DB43_RS00685	PAH_RS12350	BGO10_06985	A3F09_05985	CSEC_RS00940	A2978_04620	RT28_RS04250	CCA_RS00435	CAB_RS00435	AOM43_RS09240	A3G30_04990	CEP56_RS00425	TY19_RS06415	A3I67_00280	TC_RS04200	GCCT14_04690	AOM43_RS09250	DB44_RS01990	A2796_00905	AMUC_RS10500	PC_RS04565	DB43_RS00695	A3E26_02745	M787_RS02330	A3F79_00640	BU804_RS06690	RhT_00133	TY21_RS06270	CT_539	A2Z85_01645	PUV_RS11830	PAH_RS06695	H359_RS00710	ELAC_0463	TY21_RS12215	BU804_RS09330	BGO14_06550	A3E80_06340	A3I15_04435	BN1093_RS01165	CEP55_RS01655	CPn0659	A3C42_05025
OG0000055	BN1013_02163	A2Y28_05270	A2Z85_05095	BN1093_RS10335	DB43_RS03120	BGO10_06210	TC_RS00830	CT_777	A3I15_02835	PUV_RS06365	G5S_RS00495	DB42_RS07345	CEP56_RS02190	G5S_RS04810	A3F09_05735	Q499_RS04290	SNE_RS02665	AOM43_RS02700	A3E26_04650	PNK_RS08850	TY19_RS04300	BGO14_01705	AMUC_RS00465	CCA_RS04220	CAB_RS04165	H359_RS04355	BN1093_RS02295	A3E26_06395	BGO10_08565	A2098_03085	CPSIT_RS03570	ELAC_0760	CPSIT_RS04190	TY21_RS12795	CSEC_RS10390	A3D18_05510	BN1013_00760	A2978_01795	CAB_RS03535	CF_RS01495	A2098_03495	PAH_RS08775	CEP56_RS03630	WCW_RS05545	A3D18_01810	DB44_RS04255	A3D96_04855	TU23_RS01765	PUV_RS05565
OG0000056	BU804_RS04735	DB42_RS00820	A3F40_00245	CPn0778	PNK_RS00425	BN1013_00440	AOM43_RS00155	PNK_RS02525	PNK_RS05485	PNK_RS11560	PC_RS06420	A3I67_06835	A3D96_00895	PAH_RS02750	A3F79_00205	TY19_RS04135	GCCT14_00620	CCA_RS04930	CF_RS00175	BN3769_RS06375	PAH_RS03620	PUV_RS10090	G5S_RS01190	TY21_RS03720	DB43_RS10265	PC_RS00115	BGO10_02305	SNE_RS11405	M787_RS01735	BGO14_10635	BN1013_00258	PUV_RS12860	BN1093_RS10980	PAH_RS10145	DB44_RS00505	TU23_RS07860	CSEC_RS05935	DB41_RS00070	WCW_RS01340	AMUC_RS07065	DB43_RS07700	CSEC_RS08690	TU23_RS09650	BGO14_10170	A3E80_01720	AOM43_RS12755	SCG7109_RS03290	BGO10_00060	BU804_RS08265
OG0000057	ELAC_0031	PC_RS05385	DB43_RS03595	A3E80_05035	PUV_RS07575	AMS24_05105	BGO10_04940	G5S_RS03760	CAB_RS02500	SNE_RS06925	CCA_RS02495	BN1013_01733	ELAC_1305	A3E80_02035	BN3769_RS12595	CSEC_RS02820	BGO10_09120	GCCT14_01780	PUV_RS08755	WCW_RS04645	PCbaG_00786	A2796_02665	SCG7109_RS02260	CT_194	A2888_02385	A3D18_05695	AOM43_RS04830	A3F09_00625	CF_RS02595	TY21_RS08480	TC_RS02335	PAH_RS08550	CSEC_RS01660	TU23_RS02445	DB42_RS04740	A3I67_02820	DB43_RS05135	A3E26_04215	PNK_RS06145	BGO14_06645	Cs308_RS04185	CSEC_RS08830	A3I15_06540	DB41_RS06435	CPn0286	TU23_RS08650	M787_RS04240	PUV_RS06020	BN1093_RS09345
OG0000058	ELAC_0906	A2888_02995	DB42_RS04770	WCW_RS04185	DB42_RS06810	DB44_RS04040	BU804_RS07620	DB41_RS04295	CCA_RS04680	PUV_RS04420	A3E80_06740	A3F79_05385	TU23_RS00970	CEP55_RS00165	A2978_01320	TY21_RS01755	CAB_RS04620	AOM43_RS01215	BN1093_RS12020	H359_RS04800	BGO14_03640	AOM43_RS10340	PAH_RS02330	A2796_05535	PC_RS03680	A3F40_04290	M787_RS01490	SNE_RS06025	PAH_RS01160	CF_RS00425	AOM43_RS01005	PAH_RS11560	TY19_RS05405	BGO14_06625	DB41_RS06410	PNK_RS06730	PNK_RS06735	AMS24_04795	A3I67_01310	PNK_RS10290	ELAC_0381	BN1013_00414	DB43_RS06680	CPSIT_RS04640	TC_RS04280	DB43_RS02030	DB43_RS12835	RT28_RS03415	CSEC_RS00465
OG0000059	CEP55_RS01620	PC_RS03030	TU23_RS06460	TY21_RS09410	AMUC_RS00625	BN1093_RS12340	A3C42_01615	BN3769_RS04375	A3E26_03540	CEP55_RS00100	A3D18_01490	A3D18_02790	A2796_06050	PNK_RS10020	AMUC_RS10830	BN3769_RS07105	TY19_RS03310	BN1093_RS01030	BU804_RS10395	BGO14_02830	A3G30_01910	PNK_RS07055	PUV_RS00425	BN1093_RS02405	BN1013_02211	DB44_RS10260	TY21_RS10395	A3I67_04150	BN1013_00149	CSEC_RS06435	DB44_RS02935	A3F79_06030	BGO10_07680	PUV_RS09845	SNE_RS02750	PAH_RS03455	AOM43_RS11565	A3I15_03675	A3E26_04590	BN3769_RS04235	A2978_03915	ELAC_1147	A2Z85_05035	TY19_RS04460	PAH_RS09895	A2Y28_01915	BU804_RS05020	AMUC_RS01225	DB42_RS06260
OG0000060	A3I15_01560	CEP55_RS02805	PUV_RS09505	PC_RS01205	DB41_RS07385	TU23_RS00455	A3C42_01100	A3D18_03260	TU23_RS00035	A2796_04350	CSEC_RS11805	SNE_RS02465	Cs308_RS02465	CCA_RS04415	DB44_RS08550	CPSIT_RS04380	BU804_RS10850	SNE_RS11075	PAH_RS12455	BN1013_00522	PAH_RS00745	A3G30_02240	A3G30_06410	A3E26_04065	RT28_RS03155	M787_RS01225	TY19_RS10600	TY21_RS03675	PCbaG_00677	DB43_RS09555	DB41_RS00030	DB43_RS07095	ELAC_0286	CF_RS00690	PUV_RS11930	BGO14_11145	A3D18_00720	PC_RS07395	A3I67_00880	RhT_00253	PCbaG_01427	H359_RS04540	TY21_RS03185	AOM43_RS07800	CSEC_RS00235	BN1093_RS00640	TU23_RS10430	A2978_02020	A3I15_00155
OG0000061	PNK_RS11785	BN3769_RS07680	BN1013_00395	DB43_RS02120	CSEC_RS11200	AOM43_RS00145	AOM43_RS04675	BGO14_00085	PUV_RS08570	PNK_RS05390	AOM43_RS05730	AMUC_RS09605	WCW_RS02490	RhT_01350	ELAC_1018	PAH_RS03490	BN3769_RS08090	BN3769_RS12935	A3D18_00235	AOM43_RS04510	DB43_RS05925	PUV_RS10100	A3E26_02360	BGO14_00355	AMUC_RS08165	PAH_RS02380	PUV_RS08335	TY21_RS12580	TU23_RS05600	AOM43_RS07035	A2098_02550	PAH_RS10460	BN3769_RS09390	PAH_RS10155	BN1093_RS11755	DB44_RS02895	PAH_RS05805	DB43_RS07710	A2Y28_04650	PNK_RS06475	PNK_RS08820	PUV_RS04525	BGO14_11755	BN1093_RS02325	BN1013_00581	AMUC_RS09470	BGO10_10380	PCbaG_01040	PCbaG_00848
OG0000062	A2098_02280	DB43_RS03855	AMUC_RS03595	A2Z85_01685	PAH_RS04580	A3E80_01415	CF_RS00795	H359_RS04435	A3E26_05820	A2Y28_02460	TY19_RS07355	PC_RS06010	ELAC_2001	DB42_RS07990	CSEC_RS11395	PCbaG_00123	CSEC_RS11425	A2Z85_03020	AOM43_RS02780	BN1013_00911	BN1093_RS08660	SNE_RS05585	TY21_RS03050	ELAC_2007	A3G30_05030	WCW_RS00070	Q499_RS04215	RhT_01482	WCW_RS06290	AMUC_RS03590	A3F79_06310	TC_RS00755	BGO14_04345	CPn0905	A2796_04460	TY19_RS11345	AMUC_RS03705	G5S_RS00580	PNK_RS03075	DB44_RS07150	CT_762	RT28_RS03050	BN1013_01048	PNK_RS09785	A3F09_01090	PC_RS01950	A3I67_04075	A3F09_05745	BN3769_RS02010
OG0000063	A2Z85_04460	DB44_RS07090	Cs308_RS02645	CCA_RS04225	CCA_RS04230	A3I15_03400	A3G30_03505	CT_776	CPn0922	TC_RS00820	G5S_RS00500	Q499_RS04285	Q499_RS04280	Cs308_RS02650	A3F40_02520	A3I67_06200	PNK_RS03185	A3E26_04125	BU804_RS06235	A2Y28_03420	GCCT14_09800	PUV_RS07995	CPn0921	BU804_RS04980	CAB_RS04170	AOM43_RS04290	H359_RS04360	H359_RS04365	CAB_RS04175	BGO10_03675	BN1093_RS08765	PCbaG_01244	BN1013_01177	WCW_RS01600	CEP56_RS03160	CPSIT_RS04200	CPSIT_RS04195	CEP56_RS03175	BN3769_RS10180	GCCT14_06441	M787_RS01045	M787_RS01040	A2888_02065	DB42_RS06315	ELAC_1145	ELAC_1559	G5S_RS00505	CT_775	A3E80_01515
OG0000064	A2796_03065	A2978_00770	TY21_RS08350	WCW_RS01135	CT_856	CSEC_RS03625	DB42_RS02700	CAB_RS03685	RT28_RS02505	PNK_RS01640	WCW_RS07835	A3D18_03250	PUV_RS01950	PUV_RS01540	CEP56_RS01160	A3E80_06675	PAH_RS02285	BN1093_RS07200	DB43_RS12265	CCA_RS03750	PAH_RS12955	PC_RS07100	A3F79_01080	A3F79_03370	SNE_RS03685	A3E26_05875	BGO14_08335	A3E80_04985	DB41_RS08535	DB42_RS02650	ELAC_1182	A3G30_02230	A2Z85_03075	AOM43_RS10505	BU804_RS03790	A3D96_04490	A3D96_05280	G5S_RS00080	A3G30_04600	A3C42_01015	A3I67_04705	TU23_RS06195	TU23_RS04560	A3I15_02665	DB41_RS08435	PCbaG_01277	A2796_04265	A2978_01935	A3F40_02445
OG0000065	TU23_RS03860	CPn0575	CCA_RS00875	Q499_RS02465	PC_RS06400	AMUC_RS02745	A2888_03230	BGO14_08425	A2888_03235	CF_RS04205	AOM43_RS11765	PNK_RS02605	DB43_RS11340	CPSIT_RS00875	PCbaG_00424	PCbaG_00426	CEP56_RS01900	A2Z85_04655	A2Y28_02850	A2Y28_02855	A2Z85_04650	A3I15_03090	A3I15_03085	A3F09_00495	A3F09_00490	RhT_01105	CAB_RS00875	M787_RS02770	CSEC_RS06970	A3F79_05515	A3F79_05520	CSEC_RS07255	RhT_01106	Cs308_RS00880	CT_458	DB42_RS02590	AMS24_00710	WCW_RS01835	A3D18_03975	A3D18_03970	A2098_03305	A3I67_01440	A2796_06990	A2796_06995	A3I67_01445	DB44_RS07530	G5S_RS02200	CEP55_RS03250	CSEC_RS10355
OG0000066	TU23_RS03825	AMS24_00735	PC_RS01605	DB42_RS02500	BN1093_RS07900	CSEC_RS07010	G5S_RS02170	Q499_RS02500	AOM43_RS08395	BGO10_01730	PUV_RS11390	AOM43_RS00235	CF_RS04235	PUV_RS09900	WCW_RS01790	DB43_RS07505	BU804_RS05215	AMUC_RS08805	BGO14_06080	BN1013_01621	DB43_RS09005	DB42_RS10430	A2Z85_04620	PAH_RS09950	A2978_00520	ELAC_1904	A3I15_03055	M787_RS02740	A3D18_03940	RT28_RS04650	A3F09_00530	PUV_RS07700	CSEC_RS06455	DB41_RS08695	SNE_RS09670	BN3769_RS06875	BGO10_05140	DB43_RS05260	BN1013_00080	PCbaG_00406	AMUC_RS04005	A3E26_03225	A3F79_03120	BN1013_01552	RhT_00618	ELAC_1480	A2Y28_02820	TC_RS03790	CAB_RS00845
OG0000067	AMS24_03515	M787_RS03190	WCW_RS02735	CAB_RS01305	RhT_01353	AOM43_RS08180	BN3769_RS08945	A2796_04930	DB44_RS03095	TY19_RS03540	PAH_RS02310	CF_RS03780	TU23_RS00920	GCCT14_05780	AMS24_03745	TC_RS03370	Q499_RS02075	BGO10_09895	A3C42_06910	SCG7109_RS02010	DB42_RS04800	H359_RS01560	A3E26_03055	BGO14_06290	SNE_RS07895	A2Z85_01325	GCCT14_02170	PCbaG_01128	BGO10_08320	BU804_RS02670	A3F40_03635	A3D96_02240	PC_RS02790	AOM43_RS01235	TU23_RS01255	WCW_RS06540	CPSIT_RS01305	BN3769_RS06360	RT28_RS00390	G5S_RS02625	CSEC_RS01630	DB43_RS02010	TU23_RS08835	PUV_RS04400	BN1013_00716	PAH_RS09730	PCbaG_01478	PUV_RS09685	CT_385
OG0000068	Q499_RS02700	TU23_RS05645	A3F40_04020	A3F79_04270	PUV_RS05480	PUV_RS05470	PAH_RS08860	WCW_RS07445	BU804_RS06640	A2978_06350	BN3769_RS02225	WCW_RS07435	CT_500	CF_RS04435	A3D18_02760	CEP56_RS00465	CCA_RS00640	PC_RS01800	A2Y28_01525	PCbaG_00293	PC_RS01810	CSEC_RS00880	A2098_00725	SNE_RS09960	CPn0619	DB42_RS02835	BGO10_06900	BGO10_06910	G5S_RS01970	H359_RS00910	PNK_RS12980	A3E80_02435	A3I15_05695	A3E26_03920	BGO14_08135	BGO14_08130	AOM43_RS05820	A2796_05845	RT28_RS04450	ELAC_0453	ELAC_0452	DB41_RS08305	CAB_RS00640	AMUC_RS08450	AOM43_RS05830	TU23_RS05655	A3D96_04355	A2Z85_03625	DB43_RS03030
OG0000069	A3E26_03465	TU23_RS03630	RhT_01573	SNE_RS01680	AMUC_RS04075	SNE_RS09950	A3D96_07000	A3I67_06615	RhT_01574	BGO14_10815	A3F79_04265	A3F79_00110	A3E26_05650	A2978_06345	BN1013_00231	A2Y28_01530	PCbaG_00294	A3F40_04015	BN3769_RS13960	A3G30_02500	A2098_00720	PNK_RS11595	A3D18_02650	BGO10_08085	A3D96_07035	A2796_05925	A3D18_06075	AMS24_03695	A3I15_05460	A3I15_05700	A2Z85_01500	DB41_RS00285	A3E26_03915	DB43_RS09525	TY19_RS04170	A3E80_05210	A2796_05840	A3D96_04350	CEP55_RS02570	PUV_RS11900	A2978_07095	A2888_02120	SNE_RS02025	A2098_01390	PCbaG_01605	A3G30_02765	AOM43_RS07830	PC_RS00080	A2Z85_03630
OG0000070	BGO10_02635	SCG7109_RS01580	A2796_03690	PAH_RS11510	A3I67_05340	BN1093_RS05600	H359_RS00135	CPSIT_RS04950	DB43_RS11375	ELAC_0931	TY21_RS00700	CCA_RS04985	BN3769_RS11905	A2Z85_02010	DB41_RS04910	PNK_RS04925	TY19_RS08530	A3D96_05865	AOM43_RS11730	CEP56_RS03310	PC_RS09530	AMUC_RS08785	A3C42_02000	AMUC_RS08485	TC_RS00070	A3F79_01960	PC_RS07565	RhT_01672	TU23_RS05110	DB43_RS12785	DB44_RS09690	BU804_RS09700	DB42_RS02085	A3D18_03165	A3E80_04360	A2098_01565	CAB_RS04925	PCbaG_00674	BGO14_09165	Cs308_RS01880	WCW_RS09445	RT28_RS03715	DB42_RS06210	PNK_RS00060	A3G30_00325	TY21_RS00850	G5S_RS01245	M787_RS01795	BN1013_00353
OG0000071	SNE_RS10985	PUV_RS13230	BGO14_05475	BGO10_06995	PUV_RS10345	Q499_RS02915	AOM43_RS07910	BN1013_00946	CSEC_RS00950	RT28_RS04240	DB43_RS09890	CT_541	CAB_RS00425	CCA_RS00425	A3I15_04420	AOM43_RS07450	PC_RS01875	TC_RS04210	A2098_02025	A2Y28_03010	TY19_RS06400	CPn0661	WCW_RS07375	A3D18_05980	BU804_RS06705	BN3769_RS02105	A2Z85_02630	M787_RS02320	RhT_00768	TY21_RS06280	AMUC_RS06870	PUV_RS11820	CSEC_RS04740	DB42_RS09140	H359_RS00700	SNE_RS00575	SNE_RS00770	A2098_00030	A3G30_04975	Cs308_RS01335	A3I15_06355	PAH_RS13090	A3E26_05160	A3E80_05655	SCG7109_RS03060	PAH_RS10430	G5S_RS01755	ELAC_0466	TU23_RS05705
OG0000072	DB43_RS03115	A2Y28_05265	A3D18_03465	CSEC_RS12050	BGO10_06205	A3I15_05370	PUV_RS04750	BN3769_RS07565	ELAC_1012	PUV_RS01285	CSEC_RS10930	BN1013_02313	BN1093_RS04930	A2098_03610	A3E26_04645	A2Z85_00455	TY19_RS04295	A3D18_01040	A3E26_02725	AMUC_RS01310	A2098_03705	BGO14_00380	BGO10_05905	BN1093_RS02065	TY21_RS12800	BN3769_RS08135	DB44_RS04250	PAH_RS08780	BN3769_RS08130	PCbaG_00686	CEP56_RS03610	A2Z85_03335	BGO10_06495	A3E80_06265	BN1013_01107	CSEC_RS10275	TU23_RS01760	PUV_RS05560	A3G30_05630	A3G30_03100	DB41_RS03805	WCW_RS05550	PNK_RS11515	ELAC_0751	BN3769_RS10265	PNK_RS02290	AMUC_RS11295	BN3769_RS07735	A2Y28_04825
OG0000073	DB44_RS05005	A3I15_04045	TU23_RS04050	CSEC_RS03420	TC_RS03175	GCCT14_07920	A3F09_02190	GCCT14_08360	CEP55_RS00065	CT_348	BN3769_RS08635	DB43_RS12190	WCW_RS06985	AOM43_RS10995	PNK_RS05195	TY21_RS01600	PCbaG_00228	PC_RS02195	A3F79_07370	BGO14_00565	Cs308_RS00145	PNK_RS09490	A2888_01240	BGO14_05040	TY21_RS07150	DB41_RS04140	AMUC_RS05350	A3E26_06180	PUV_RS03250	A3D96_06780	DB44_RS02385	TY19_RS07595	H359_RS01870	A2Y28_04050	BGO10_01645	PAH_RS02895	CAB_RS01620	CF_RS03465	A2796_01925	BN1093_RS10690	SNE_RS10390	M787_RS03410	DB42_RS06965	BN1093_RS01595	BGO10_06760	A2978_05735	BN1013_01994	RhT_01267	SNE_RS05275
OG0000074	PNK_RS04125	PNK_RS04130	M787_RS03110	A3F40_03105	A3F09_03705	A3E80_05495	SNE_RS04970	A3D96_03720	CEP56_RS04395	CEP56_RS04390	Q499_RS02265	CEP55_RS02850	G5S_RS02545	BU804_RS02510	PC_RS05055	A3G30_03865	H359_RS01480	A3F79_01435	GCCT14_01701	A2Y28_04185	CCA_RS01225	PUV_RS04340	GCCT14_08490	DB43_RS01945	DB43_RS01950	ELAC_2169	DB44_RS06205	DB44_RS06200	CPSIT_RS01225	BN1013_01848	CT_421	DB41_RS04545	BGO14_03400	DB42_RS06565	BGO14_03405	CSEC_RS11370	CSEC_RS11365	PCbaG_00816	PC_RS05060	A3I67_02560	A2796_02405	BN1093_RS09710	CF_RS03855	PUV_RS04335	AOM43_RS01300	AOM43_RS01295	BN1013_01849	Cs308_RS00535	PAH_RS00465
OG0000075	A3F09_05300	PUV_RS04905	CCA_RS02705	BGO10_05840	RhT_01697	PCbaG_00987	A2978_03185	A3D18_02805	BN1093_RS03440	CPSIT_RS05200	RT28_RS02520	DB43_RS02495	BU804_RS02555	G5S_RS03960	A3I67_03430	M787_RS00600	A3G30_03030	TC_RS02010	PNK_RS07700	M787_RS04425	CCA_RS03765	A3D96_07355	WCW_RS06040	PC_RS05015	RhT_01484	Q499_RS00700	PNK_RS04185	CAB_RS03700	A3C42_02450	DB42_RS07705	DB44_RS06165	RhT_00894	AMS24_02360	AOM43_RS03690	CPSIT_RS02690	G5S_RS00095	SNE_RS03635	TU23_RS02630	BN1013_02326	PAH_RS08025	A2Z85_05020	BN3769_RS00350	A2796_04675	CT_128	RhT_00460	A3I15_05300	CF_RS01330	RT28_RS01625	CPn0244
OG0000076	DB43_RS01015	A3F09_02680	TU23_RS00635	A2796_02965	TU23_RS09680	A3I67_04605	RhT_00668	G5S_RS00185	PAH_RS11275	AOM43_RS02205	CAB_RS03790	A3E26_05780	PUV_RS03440	BGO10_03095	CT_837	BN3769_RS08455	CF_RS01240	RhT_01318	Cs308_RS02970	BGO14_01615	BGO14_05750	RT28_RS02610	CEP56_RS02360	WCW_RS03260	BN3769_RS10495	BN1093_RS02515	A3G30_02385	BN3769_RS04275	CEP55_RS02790	A3D96_05375	ELAC_1216	BN1013_00037	PNK_RS07085	CCA_RS03855	A3F79_03270	PC_RS08100	H359_RS03995	A3D18_05860	PNK_RS08630	A3E80_00390	A2098_03945	Q499_RS04610	SNE_RS05740	TY19_RS07080	ELAC_2156	BGO14_06270	BU804_RS01920	CSEC_RS03455	A3I15_06155
OG0000077	BGO10_10375	PUV_RS12680	CF_RS01160	A3D96_00245	BN3769_RS09815	CPSIT_RS03895	BN1013_00583	SNE_RS08560	A3E80_01935	PCbaG_01229	GCCT14_06960	CSEC_RS06800	A2Y28_02370	A3F79_06990	CAB_RS03870	BGO14_07830	CEP55_RS00195	RhT_00954	AMUC_RS02540	AOM43_RS12725	WCW_RS09630	DB42_RS03565	DB41_RS07480	BN1093_RS08425	A3I67_06075	A3G30_02905	TC_RS01060	CCA_RS03935	G5S_RS00265	A3I15_03895	CPn0979	SNE_RS03745	DB43_RS10300	DB44_RS07350	A3F40_04235	BU804_RS05935	RhT_00953	Cs308_RS02885	RT28_RS02690	A3C42_03155	A3E26_03685	Q499_RS04530	AMS24_00765	ELAC_1829	A3F09_00775	M787_RS00770	PCbaG_01489	PNK_RS02830	AMUC_RS03640
OG0000078	AMUC_RS02310	DB42_RS05225	PUV_RS00360	A2888_00625	BGO10_00580	CSEC_RS11210	A2888_02985	PCbaG_01617	TY21_RS01475	SNE_RS09230	TU23_RS05170	TU23_RS06025	PUV_RS02505	CEP56_RS03015	TY21_RS11060	SNE_RS07450	AMUC_RS08275	GCCT14_06970	BGO14_01230	DB43_RS00035	AOM43_RS10065	A3E80_04935	PCbaG_01167	TY19_RS00715	A2888_01300	CEP55_RS00230	A3F40_00385	DB41_RS06490	PAH_RS05970	ELAC_1909	TU23_RS10445	TY21_RS07405	TU23_RS01145	DB41_RS05795	A3F09_05245	TU23_RS08280	TU23_RS08285	TY21_RS07275	DB42_RS05365	A3F09_02045	PC_RS07840	BN3769_RS08170	TU23_RS04195	RhT_00131	SNE_RS12030	DB41_RS05030	A3F40_00035	A2888_00620	CEP56_RS00315
OG0000079	M787_RS04710	DB43_RS03450	SNE_RS06090	BN1093_RS09545	A3E26_00590	PUV_RS05885	AOM43_RS00170	G5S_RS04340	A3C42_05355	A2Y28_05300	Cs308_RS03685	A3I67_01690	TY21_RS01830	A2098_03525	BGO10_07915	PNK_RS03965	A3I15_05405	A3D96_02890	BU804_RS02350	DB41_RS04400	DB42_RS06720	TY19_RS01590	CEP55_RS01470	PAH_RS10130	BN1013_01838	AMS24_05370	PNK_RS11755	A3F40_04155	TC_RS02105	A2978_00375	CSEC_RS06295	TU23_RS01960	RT28_RS01905	SNE_RS03775	PAH_RS04965	ELAC_1930	BGO14_03545	A3F09_00675	CEP55_RS02010	A3F79_05765	CPn0148	BN3769_RS00585	WCW_RS04885	H359_RS03135	A3D18_01840	BN1013_00196	PC_RS05205	BGO10_00665	A2796_07240
OG0000080	A3F09_04880	AMUC_RS08925	BN1013_01898	A3E26_01200	A3G30_03985	PUV_RS06445	A3I67_02670	H359_RS03080	ELAC_0814	GCCT14_06300	DB44_RS04500	TY19_RS09865	CAB_RS03000	TU23_RS02280	CF_RS02005	A3E80_05385	CPn0208	CCA_RS03065	WCW_RS05235	A3I15_01115	A2Y28_04305	A3D96_03830	DB41_RS03850	TC_RS02400	TC_RS02390	A3D18_02285	M787_RS04660	H359_RS03090	SCG7109_RS00665	A2Z85_04355	CPn0160	RT28_RS01855	BGO14_03735	M787_RS04650	A2796_02515	AMS24_03560	GCCT14_03910	A3C42_05595	G5S_RS04295	AMUC_RS01180	G5S_RS04285	CPSIT_RS03025	CAB_RS02990	DB43_RS04015	A2098_03400	A2978_04345	A3F79_01545	Q499_RS01135	CPSIT_RS03015
OG0000081	AOM43_RS09970	TU23_RS04600	A3D18_01210	ELAC_0389	BN1013_01391	A2098_00565	Q499_RS03655	PC_RS06720	DB41_RS09855	A2Z85_04895	Q499_RS03930	CCA_RS00185	CSEC_RS00510	CF_RS00535	BGO14_09815	TY21_RS02170	CCA_RS04570	Cs308_RS01575	RT28_RS04005	A2Y28_00420	PUV_RS02595	PNK_RS01680	DB44_RS07955	A3F79_01030	TY19_RS04665	A3I67_00745	CPn0858	BN3769_RS02650	CAB_RS04510	TC_RS00205	H359_RS04690	G5S_RS01520	Cs308_RS02315	A3C42_00965	A2888_01440	BU804_RS05855	GCCT14_04090	A3I15_01920	CAB_RS00185	TC_RS00475	PCbaG_00248	CPSIT_RS04530	A2978_01885	CPn0707	A2796_04215	M787_RS02085	M787_RS01380	A3G30_04315	A3D96_04440
OG0000082	WCW_RS07585	DB42_RS10550	PNK_RS12480	SNE_RS09530	PC_RS07835	WCW_RS07605	PC_RS10630	DB44_RS07310	SNE_RS01525	BU804_RS11705	WCW_RS06175	A3C42_01880	TY21_RS07790	RhT_00926	BU804_RS00660	DB41_RS11435	RhT_01531	DB44_RS10775	TY21_RS14565	TY21_RS14315	TY19_RS08605	DB43_RS13745	TY19_RS02315	TY19_RS06860	WCW_RS04010	WCW_RS01365	SNE_RS12610	AMS24_01930	BU804_RS07325	CEP56_RS01335	DB41_RS04810	DB42_RS11000	PUV_RS02275	AOM43_RS03400	DB44_RS06680	WCW_RS03180	DB41_RS00740	PAH_RS13110	PC_RS10550	WCW_RS01070	A2978_00415	PAH_RS13390	DB41_RS09170	TY21_RS02210	TY21_RS14440	BU804_RS09920	PAH_RS13480	TY21_RS14400	RhT_00711
OG0000083	A3F79_06410	M787_RS04250	A3D18_00195	A3D18_00190	A2796_02235	PCbaG_01158	A3F09_04915	A2Y28_02960	A3E80_02095	A3C42_02960	A3D18_00200	A3G30_00910	PCbaG_00850	A3F79_01265	A3E26_02315	A3I15_06305	A3D18_06030	A2978_07195	A2796_06325	A3G30_01080	PCbaG_00620	A2Z85_02680	AMS24_00415	A3I15_03475	A3I15_03470	A2978_04065	G5S_RS03770	A2Y28_04610	RhT_00792	A3G30_01090	A3G30_01085	A3I67_05675	A3E80_00095	A3D96_06760	A2978_05715	CT_216	SNE_RS05265	A3F09_00630	A2Y28_04600	A2Y28_04605	A3F79_07350	A2796_01905	AMS24_00200	CPSIT_RS02495	CPn0282	CF_RS02590	A3E26_02325	A3D96_06200	A3D96_03550
OG0000084	A3E80_00280	A3F79_03365	SCG7109_RS03245	A2796_03060	A3C42_06680	BGO10_03890	A2978_00765	BGO14_02180	AOM43_RS09110	A3G30_02795	A3D96_06970	GCCT14_05990	BN1013_00669	TU23_RS09450	CCA_RS00335	Q499_RS03795	DB44_RS00545	A3F79_00045	G5S_RS01670	BN3769_RS13755	CF_RS04740	AMS24_00110	RT28_RS04150	CSEC_RS09195	BU804_RS04695	PAH_RS03100	A2978_07030	SNE_RS02065	AOM43_RS11200	Cs308_RS01430	WCW_RS01390	DB43_RS11960	GCCT14_03300	CT_692	TY21_RS00475	A2Z85_04415	CPn0680	A3D18_02070	DB42_RS09460	TC_RS00340	BN1013_01300	BGO14_00375	ELAC_1609	RhT_00184	CEP55_RS01080	RhT_00663	CPSIT_RS00330	A2Y28_00715	DB41_RS01620
OG0000085	GCCT14_01831	Q499_RS04440	A2Z85_04680	A3I15_03115	A3F09_00480	A3I67_01410	CT_806	DB43_RS11855	GCCT14_01920	CAB_RS04005	A3F40_01080	CPn0957	A3D18_03600	CSEC_RS06920	PAH_RS03195	BU804_RS06115	BU804_RS06110	A2098_01875	WCW_RS01915	RT28_RS02810	GCCT14_09911	GCCT14_01900	TY21_RS09890	AOM43_RS11305	G5S_RS00350	A2978_01420	A3G30_03435	CPSIT_RS04035	AMUC_RS07015	GCCT14_09870	GCCT14_09823	DB44_RS07480	DB44_RS07485	A2796_05635	AMS24_00700	CCA_RS04065	SNE_RS09485	A3E26_03285	BN1093_RS08255	A2Y28_01405	BN1013_00062	PNK_RS02655	RhT_01101	A3D96_01800	Cs308_RS02805	PC_RS06350	PC_RS06345	A3C42_03885	M787_RS00880
OG0000086	A2978_03500	A3C42_04595	BGO10_04695	A2098_04020	SCG7109_RS02275	PAH_RS08220	BN1093_RS12990	A3D96_02920	BN1093_RS04305	BN3769_RS13025	CSEC_RS10730	BN1013_00141	BGO10_08585	A2Y28_02910	A3F09_05900	DB43_RS02300	DB43_RS13075	BN1093_RS11005	A3D18_03810	A3F79_05795	A3I15_02110	A2978_00405	A3E26_04490	A3I67_01070	AMUC_RS09305	SNE_RS07930	BGO10_07645	BU804_RS06220	A3C42_05325	PAH_RS08610	BN3769_RS06405	BN3769_RS10110	BN1013_01338	A3G30_00960	SNE_RS12050	SNE_RS12065	A3I67_01720	BN1013_01462	CEP56_RS04950	BGO14_06920	TU23_RS04250	AOM43_RS03880	PUV_RS08635	CSEC_RS12705	A3F79_05015	PNK_RS11610	PNK_RS10880	BGO14_08615	BN3769_RS09335
OG0000087	AMS24_00750	A2Y28_01950	A3F09_03975	A3F79_03130	A2978_00530	RhT_01279	CSEC_RS11220	CF_RS02735	Q499_RS00550	BGO14_05805	A3D18_01535	A3F79_04975	DB42_RS05560	PAH_RS00790	A3F09_04665	A3I67_03190	BN3769_RS05555	BN1013_01713	PCbaG_00727	RhT_00132	A3E80_04280	BGO10_09020	BGO14_06700	A3D96_07630	CPSIT_RS02345	M787_RS04100	GCCT14_06760	TY21_RS05815	GCCT14_01670	ELAC_2195	CCA_RS02355	PC_RS08205	H359_RS02450	CEP56_RS00200	SNE_RS04585	BU804_RS02025	DB41_RS05570	AMS24_00960	A2978_03460	AOM43_RS05530	DB43_RS07050	A3I15_03715	CEP55_RS00650	Cs308_RS04325	PCbaG_00213	WCW_RS04785	PUV_RS09460	A3I67_04465	G5S_RS03620
OG0000088	BN1013_00427	TC_RS04275	SNE_RS10880	TU23_RS02900	A3D18_06110	CSEC_RS01015	BN1013_00962	A3E80_06550	TY19_RS07350	A3C42_05100	BGO10_02370	PUV_RS10805	PC_RS01945	WCW_RS00695	A2Z85_01560	BGO14_05390	TY21_RS11740	SCG7109_RS02500	CF_RS04715	CT_553	PAH_RS07585	AMUC_RS00585	WCW_RS07310	DB42_RS09055	ELAC_0481	DB41_RS09730	A3F79_00710	M787_RS02255	GCCT14_02670	CPn0674	A2978_04690	A2Y28_03120	BN1093_RS01285	TY21_RS06920	H359_RS00640	A3I15_04350	BN3769_RS02020	DB44_RS02130	CPSIT_RS00355	A2796_00975	AOM43_RS06585	DB43_RS11295	BGO14_09680	PUV_RS00590	AMUC_RS11810	RhT_01443	Q499_RS02980	DB42_RS01400	DB41_RS02045
OG0000089	SNE_RS11545	Q499_RS01370	CT_245	Cs308_RS04275	A3I67_03930	TY21_RS08565	A3F09_02985	A3I15_03790	G5S_RS03670	A3E80_05330	AOM43_RS05410	SNE_RS08590	ELAC_1750	CEP56_RS04075	WCW_RS02230	PAH_RS00915	PUV_RS01185	TY19_RS00125	CAB_RS02410	TC_RS02620	BN1013_01504	A3E26_05365	TU23_RS07690	A3D96_02485	BN1013_01069	CSEC_RS09545	A2Z85_00170	A3F79_02955	PCbaG_00707	CPn0304	BGO14_05875	BGO10_04900	BN1093_RS09995	BGO10_06810	PC_RS08300	A2796_05175	DB41_RS07435	CCA_RS02405	A3D18_01610	A2098_00845	TY21_RS03135	AMUC_RS04795	CEP55_RS02515	RhT_01297	ELAC_2068	DB44_RS05930	CF_RS02685	A2978_02715	BN3769_RS00105
OG0000090	GCCT14_06111	RhT_01153	PCbaG_00202	A3D18_03460	TY19_RS06575	AOM43_RS08065	BGO10_04565	PCbaG_00344	A3D18_02695	A3G30_04130	PUV_RS05345	AOM43_RS09565	PUV_RS11590	A3F79_04195	A3C42_00190	AMUC_RS10435	A2Z85_03725	SNE_RS09830	DB41_RS00200	A2796_05770	CSEC_RS00760	TU23_RS04125	A2Y28_04820	BN1093_RS08135	PNK_RS01960	DB44_RS01820	TY21_RS09060	A3F79_02530	A2Y28_01625	BN3769_RS02345	GCCT14_08270	A3D96_02060	A2978_02290	PNK_RS02535	WCW_RS07545	BN3769_RS07745	BN1013_01435	BU804_RS08885	DB43_RS09215	A3I67_03505	A2796_04750	BN1093_RS12610	DB43_RS02930	CSEC_RS01270	GCCT14_05490	PC_RS01700	TU23_RS04870	A3I15_05790	AMUC_RS03745
OG0000091	DB41_RS06875	SNE_RS09405	H359_RS04340	H359_RS04325	AOM43_RS04960	Cs308_RS02670	A2Y28_01470	DB43_RS06455	CPSIT_RS04160	AMUC_RS02105	BU804_RS03115	BN3769_RS05010	CF_RS00895	RhT_01089	CT_780	CF_RS00910	BGO10_01615	G5S_RS00465	PUV_RS08885	G5S_RS00480	A3D18_00635	RT28_RS02945	TC_RS00845	A3F09_01845	TY19_RS08425	AMUC_RS10980	AMUC_RS07950	A3G30_03370	DB42_RS04255	TY21_RS09740	CEP56_RS04510	PCbaG_00440	BGO14_11860	AMUC_RS04615	PNK_RS07870	PC_RS10075	ELAC_1068	DB44_RS10330	CPn0933	TU23_RS07285	CCA_RS04190	CAB_RS04135	Cs308_RS02685	AMUC_RS05540	WCW_RS03890	CCA_RS04205	CAB_RS04150	CT_783	A2098_01430
OG0000092	A3F09_06090	A3F09_05640	DB42_RS01130	DB42_RS05125	TY21_RS09400	DB42_RS00785	DB42_RS00790	DB41_RS09930	TY21_RS02515	DB41_RS10840	DB42_RS06245	TY21_RS03165	DB41_RS07400	TY21_RS13045	BN3769_RS09385	BN3769_RS09380	TY21_RS07505	DB41_RS00105	DB41_RS00100	DB41_RS05055	DB41_RS11335	RhT_01151	BGO14_02665	DB41_RS10830	TU23_RS08400	TY21_RS09065	DB42_RS03910	DB42_RS10830	CSEC_RS10625	TY21_RS08990	TY21_RS14515	TY21_RS11160	RhT_00397	TU23_RS10465	DB41_RS11330	TY21_RS13355	DB42_RS06080	RhT_01475	DB41_RS00205	DB41_RS11440	TY21_RS05965	TY21_RS08595	DB41_RS09430	DB42_RS01795	TY21_RS05390	DB41_RS03430	DB41_RS10785	DB42_RS10790	BN1093_RS12280
OG0000093	TU23_RS06220	ELAC_0827	PAH_RS04490	TY19_RS11460	BN3769_RS00830	A3E80_06470	BGO14_11275	BGO14_11270	BN1013_01936	BN1093_RS00145	PNK_RS12690	BN3769_RS10995	DB44_RS09460	BGO10_07400	AOM43_RS02690	DB44_RS09465	PUV_RS06375	A2888_00845	TY19_RS10905	TU23_RS01205	BN1093_RS00115	DB44_RS09765	BU804_RS00195	PNK_RS09125	TY19_RS02655	BU804_RS00200	DB44_RS02770	TY21_RS09240	BN1093_RS05430	BU804_RS06200	DB41_RS01850	DB42_RS07930	CSEC_p0016	DB44_RS02790	TY21_RS01670	CSEC_p0091	BU804_RS01415	BN1093_RS01980	TY19_RS10985	SCG7109_RS01560	DB43_RS03945	DB41_RS04215	Q499_RS03255	TY21_RS02605	BN1013_00369	ELAC_0940	TY21_RS01305	PC_RS09595	DB41_RS03070
OG0000094	A3I15_01885	A3D96_04410	A3D18_01940	CSEC_RS00540	AMS24_00295	PAH_RS05225	A3C42_02250	CAB_RS00155	A2978_01855	A3G30_04285	CPn0713	PUV_RS11715	TY21_RS02200	CCA_RS00155	BGO14_10780	BN3769_RS08195	A2796_04185	BGO14_09845	TY19_RS04700	A3E26_03980	AOM43_RS09435	A3F79_01000	CEP56_RS02075	ELAC_0395	PUV_RS02360	TC_RS00175	WCW_RS09780	A2888_01470	BU804_RS05820	PCbaG_00254	BN1013_01397	DB41_RS09885	CPSIT_RS00155	BN1093_RS07275	TU23_RS04630	PC_RS06685	A3F09_01505	A2098_01315	DB42_RS01165	DB43_RS09335	PUV_RS02445	RT28_RS03975	H359_RS00440	DB42_RS00665	A2Z85_04865	SNE_RS10170	DB41_RS00250	A3I67_00715	DB44_RS07920
OG0000095	DB43_RS03885	BN1093_RS08380	A3F09_03210	A2098_02585	CPn0511	TU23_RS03945	A3I67_07350	A3G30_04530	CAB_RS01210	H359_RS04420	SNE_RS08790	TY19_RS11360	CF_RS03870	CPSIT_RS04255	RT28_RS03030	M787_RS03095	BGO14_04315	G5S_RS02530	Cs308_RS00550	PNK_RS02785	Q499_RS02280	A2Z85_03005	PNK_RS03115	CT_424	H359_RS01465	G5S_RS00560	AOM43_RS02750	M787_RS01100	CPn0909	A3F79_03845	TC_RS03580	A3D18_00960	ELAC_0041	CCA_RS04285	BN3769_RS10090	Cs308_RS02590	TU23_RS01510	RT28_RS00295	Q499_RS04230	A3I15_02735	PCbaG_01262	A3E80_01435	PC_RS05995	CCA_RS01210	PUV_RS06315	A3C42_05230	CF_RS00815	CPSIT_RS01210	AMUC_RS11995
OG0000096	DB42_RS00590	A3E26_06415	A3D96_00260	A2978_02895	Q499_RS04150	CCA_RS04370	BGO14_10910	TY19_RS10495	A3I67_00820	CPn0893	A3F79_01105	A3I15_02815	A2978_01960	CPSIT_RS04340	A3F40_03600	GCCT14_09111	CAB_RS04315	CSEC_RS00185	DB41_RS00330	BU804_RS03635	TC_RS00690	A3D18_05490	G5S_RS00645	BN3769_RS07275	A3C42_01040	RhT_01222	A3I67_06090	BN1013_00176	ELAC_0275	BN3769_RS08095	AOM43_RS09815	A3C42_03170	AMUC_RS02905	TY21_RS10060	SCG7109_RS00020	A2Y28_02530	CF_RS00730	PCbaG_01414	A3G30_06290	BN1093_RS00825	A2098_03065	DB43_RS00310	H359_RS04500	DB44_RS08420	SNE_RS02610	RT28_RS03115	M787_RS01185	A2796_04290	Cs308_RS02505
OG0000097	PUV_RS06975	A2Y28_00580	TU23_RS09020	BGO10_05875	A3D18_03700	A2098_04630	BGO10_06665	A2Y28_04960	BU804_RS08745	A3I67_05535	ELAC_1879	A3E80_06105	BN1093_RS06125	A3I15_05580	TY19_RS00495	AMS24_01480	AOM43_RS04890	PC_RS04520	TY19_RS09010	TU23_RS06105	DB44_RS09090	ELAC_0366	A2978_06865	CSEC_RS02995	BGO14_08315	PNK_RS00570	BGO14_07135	BN1093_RS04545	BU804_RS08660	BN3769_RS06655	AOM43_RS00930	PC_RS08955	A2796_03885	PNK_RS11120	BN1013_01974	PC_RS09050	TY21_RS02780	DB41_RS00875	DB43_RS06385	BN1013_02319	A3F79_02155	A3E26_03645	DB42_RS00185	TY19_RS01895	PAH_RS02100	A3D96_06060	A3G30_02395	A2Z85_03990	PUV_RS08815
OG0000098	GCCT14_04520	DB43_RS08030	A3G30_04960	A3I15_04410	A3I15_04405	RhT_01453	Cs308_RS01355	PUV_RS11395	Q499_RS02930	BN1013_00952	DB43_RS09010	G5S_RS01735	BGO14_05450	BU804_RS06725	A3I67_00305	CSEC_RS00970	PC_RS01895	A2Z85_01620	SNE_RS07140	PUV_RS10425	A3E26_04955	A2888_01325	H359_RS00680	A2Z85_01615	CCA_RS00405	TU23_RS05725	DB44_RS02025	CAB_RS00405	PNK_RS09850	PCbaG_00146	SNE_RS10960	A3D18_06165	A3D18_06170	A2098_02035	TC_RS04225	AMS24_05355	A3D96_01355	TY19_RS06375	BN3769_RS02075	PAH_RS10500	A2098_02040	A3G30_04965	BGO10_07025	AOM43_RS06365	GCCT14_09142	CPn0665	ELAC_0470	WCW_RS07355	CF_RS04670
OG0000099	A3F09_03755	A3C42_02435	PC_RS03865	RhT_00570	CSEC_RS03235	CPn1067	SNE_RS04870	Q499_RS01910	ELAC_0749	TC_RS03200	WCW_RS05575	A3G30_02290	A3E26_01245	CT_353	BGO10_01555	BN1013_01120	A2Z85_02415	DB44_RS04220	H359_RS01850	DB41_RS05360	A3I15_00730	A3E80_03655	A2978_03170	CCA_RS01580	CPSIT_RS01585	PCbaG_00801	TY21_RS05025	PUV_RS04360	TY19_RS04510	PNK_RS04735	AMUC_RS01305	PC_RS02590	PAH_RS04830	A3E80_06250	AMS24_02885	Cs308_RS00165	BGO14_05610	DB43_RS01970	RhT_00912	PUV_RS06025	CF_RS03485	PAH_RS00440	DB42_RS05795	AOM43_RS03030	AMUC_RS09975	A3I67_02900	G5S_RS02890	TU23_RS01740	BN1093_RS10305
OG0000100	A3I15_06100	TU23_RS09085	Q499_RS00760	A3F09_05255	BGO14_01125	H359_RS03730	PNK_RS07175	PC_RS04180	A3I67_06320	AOM43_RS04315	H359_RS02880	CPn1045	A3F40_02335	CF_RS01515	BN3769_RS04390	PAH_RS05485	A3F79_07235	A2098_04745	TC_RS02070	RhT_00659	A3D18_05805	A2Y28_01790	DB44_RS04185	TY19_RS02320	A2978_03125	CCA_RS03600	BU804_RS07320	DB44_RS04440	TU23_RS10170	PUV_RS08020	BGO14_06095	CPSIT_RS03550	BGO10_10700	DB43_RS05600	M787_RS04545	BU804_RS07760	A3E80_04605	BN1093_RS12465	PC_RS03825	CF_RS02135	Cs308_RS03900	CPn0217	RT28_RS02345	CEP55_RS01840	PCbaG_01030	TY19_RS00855	A2796_07635	CAB_RS03515	A3D96_00490
OG0000101	Cs308_RS04375	A3F09_04145	G5S_RS03570	DB42_RS06130	BN1013_01216	A3I15_02175	A3E80_05955	PCbaG_00497	ELAC_1963	H359_RS02400	A3D18_03425	BN1093_RS12110	CSEC_RS06100	A2796_06485	A3D96_06360	TC_RS01815	A3F40_03745	CAB_RS02310	A3G30_00160	A2978_07355	GCCT14_06160	BN3769_RS03985	TY21_RS04365	TY21_RS04370	TY19_RS10255	BGO14_02640	BGO14_02635	A3E26_00295	SNE_RS09055	A2888_01350	GCCT14_08670	AMS24_01045	BGO10_09535	CT_089	DB42_RS06125	RhT_00995	DB43_RS01205	A2098_04395	PAH_RS11075	Q499_RS00495	A3F79_06570	A2Y28_00245	PC_RS03590	CF_RS02785	A2Z85_03810	SCG7109_RS01350	PUV_RS03630	M787_RS04050	CEP55_RS01180
OG0000102	A3E26_01060	RhT_00348	A3D18_04700	A3D96_00130	A3E80_05920	SCG7109_RS00085	PAH_RS07000	A2Z85_03210	DB42_RS09330	A3F79_01880	A2Y28_05415	G5S_RS02560	CSEC_RS09720	A3F40_00935	A2978_05605	AOM43_RS09755	A3I67_01025	A3I15_02535	DB41_RS01765	TY21_RS04410	A2796_03610	A3C42_02625	BGO10_04135	CPn0503	A3C42_04955	A3G30_03660	A3D96_05780	SNE_RS03135	BGO14_02310	PUV_RS02805	PCbaG_01324	M787_RS03130	PC_RS07185	A3I67_05255	DB44_RS08325	RT28_RS00325	A2098_01345	CCA_RS01240	ELAC_1724	AMS24_01695	A2796_04135	PNK_RS01510	A3F09_05460	A3F79_05930	H359_RS01490	TY19_RS06920	BU804_RS03695	CT_396	BN3769_RS02815
OG0000103	PC_RS01855	A3E80_05125	BN1093_RS01160	A3D18_02480	AOM43_RS04295	BGO14_05500	A3C42_00165	RT28_RS03880	A3F79_04170	TU23_RS05690	BGO10_06965	PAH_RS12360	SNE_RS10295	A2Y28_05205	BN3769_RS02125	ELAC_0462	CEP55_RS02855	M787_RS01960	A3F09_00595	H359_RS00340	A2978_06250	PNK_RS09925	PCbaG_00354	DB41_RS01940	DB44_RS01985	CEP56_RS00430	DB43_RS09465	TY19_RS06420	PUV_RS08000	A2098_01180	CPSIT_RS00055	A3E26_03430	Q499_RS03400	CAB_RS00055	DB43_RS05575	A3I67_02200	SNE_RS09810	RhT_01148	CSEC_RS00930	CCA_RS00055	TC_RS04660	AOM43_RS07890	G5S_RS01395	ELAC_2010	A3D96_04255	A3I15_00650	A2Z85_02380	A2796_05745	CF_RS05015
OG0000104	CPn0136	BGO14_03090	AMS24_03960	A2796_03270	BGO10_04730	A2Y28_03730	ELAC_1100	CPSIT_RS03180	DB44_RS06865	CCA_RS03225	WCW_RS06490	PUV_RS06175	PNK_RS03685	PC_RS05675	CSEC_RS04565	A3D96_05065	RhT_01314	A3I67_04910	CF_RS01865	PC_RS05420	RT28_RS01995	BN3769_RS10520	BN1093_RS09260	A3I15_00485	CAB_RS03145	BU804_RS01100	DB41_RS04620	M787_RS00070	DB43_RS02875	PNK_RS03380	TC_RS01930	TY19_RS08105	SNE_RS04375	BN3769_RS10865	BN1013_01469	G5S_RS04405	AOM43_RS08020	Q499_RS00620	SNE_RS01440	BN1093_RS08960	CEP56_RS04345	TY19_RS01140	DB43_RS03745	PUV_RS05300	TU23_RS04340	CT_112	A3E80_00780	A3D18_01725	PCbaG_00694
OG0000105	A3E26_03205	A3F09_03830	M787_RS02710	TY19_RS10720	WCW_RS07575	BGO14_10070	A2Z85_04600	DB43_RS02890	A3I67_02125	A2Y28_02800	CF_RS04265	TC_RS03815	A3I15_03035	G5S_RS02140	CAB_RS00815	A3D96_04180	A2098_03250	A2796_05670	A3C42_00865	BN3769_RS02450	PAH_RS02545	BN1093_RS07425	CEP55_RS03390	AMS24_03020	DB41_RS08100	SNE_RS08925	SCG7109_RS00235	H359_RS01095	SCG7109_RS00225	PC_RS06550	DB42_RS03020	CPn0586	BU804_RS05680	SCG7109_RS00230	SCG7109_RS02105	CCA_RS00815	CT_468	AOM43_RS08025	CSEC_RS00720	A3F79_04095	Q499_RS02525	A2978_06175	CEP56_RS04110	Cs308_RS00940	PCbaG_00401	PUV_RS05305	CEP56_RS03045	TU23_RS04845	CEP56_RS01155
OG0000106	TY19_RS08150	M787_RS03675	A3E80_00805	SNE_RS04420	BGO14_03050	A3D96_05095	BN1093_RS09000	CT_267	TY19_RS01185	WCW_RS06455	BU804_RS01055	TC_RS02730	AMUC_RS01600	AOM43_RS02860	BN3769_RS10565	TU23_RS04375	Q499_RS01485	PUV_RS06210	DB41_RS04665	DB43_RS03780	CPn0416	CPSIT_RS01895	A2Y28_03690	DB42_RS06425	PNK_RS12245	A3C42_03410	A3I67_04880	PNK_RS12260	Cs308_RS04760	A2098_00125	RhT_01305	H359_RS03425	CSEC_RS04505	DB44_RS06820	BGO10_04765	CF_RS03185	SNE_RS00500	A3E26_03850	ELAC_1093	PCbaG_00700	TY21_RS05480	A2796_03240	CAB_RS01910	PC_RS05630	AMS24_02725	A3I15_03860	CCA_RS01905	A3F09_02950	BN1013_01476
OG0000107	ELAC_0831	ELAC_2252	BGO10_04855	PAH_RS05230	PC_RS07380	ELAC_0289	M787_RS03710	A3F09_03745	PUV_RS11710	TC_RS02695	BN3769_RS10615	BGO10_07930	WCW_RS02950	CAB_RS01945	BGO14_10790	BN1093_RS00660	BU804_RS03550	CF_RS03150	AOM43_RS09440	DB43_RS02185	CT_260	DB43_RS09330	BGO14_03015	BN1093_RS09045	DB41_RS04735	PAH_RS02445	BN3769_RS05890	CSEC_RS00255	DB42_RS00655	CSEC_RS02555	DB44_RS08535	CSEC_RS04425	TU23_RS04415	PNK_RS03465	PUV_RS04590	CPn0409	TY19_RS08185	DB44_RS06785	BN3769_RS07420	TY21_RS10250	BU804_RS01020	Q499_RS01450	PC_RS05590	PNK_RS10390	G5S_RS03220	DB41_RS00265	TY19_RS01220	CEP56_RS00150	CCA_RS01940
OG0000108	TU23_RS09645	BU804_RS09105	A3F40_00240	A3E26_00080	A2978_05075	CEP55_RS01700	A3E80_01725	PNK_RS11555	DB44_RS04795	PNK_RS05480	A3D96_00890	A3I67_06830	BGO10_00065	BN1013_00248	BN3769_RS12155	AOM43_RS11155	CSEC_RS03820	PUV_RS01295	A3D18_00505	A2Y28_00510	SNE_RS03865	BN1093_RS04970	BU804_RS08260	PUV_RS12855	SCG7109_RS01150	A3G30_04865	PAH_RS03615	WCW_RS08480	DB43_RS12010	CSEC_RS08985	TU23_RS01225	ELAC_0062	A3C42_03960	DB42_RS00825	ELAC_0003	A3F79_00200	BGO10_00115	A2098_00620	DB43_RS10475	SNE_RS11410	DB41_RS00065	BGO14_10630	PC_RS04540	TY19_RS04130	RhT_01626	SNE_RS09695	AMUC_RS12205	A2796_00465	WCW_RS04535
OG0000109	A3F79_04625	A2796_00020	AMUC_RS01895	GCCT14_03181	A3F09_02620	TC_RS00050	PNK_RS11955	PC_RS00030	SNE_RS00795	ELAC_0132	A3I15_02390	RT28_RS03875	RhT_00052	A2Y28_05160	DB41_RS09390	DB42_RS01830	A3E26_03385	PCbaG_00001	CSEC_RS08410	AMUC_RS05120	A3F09_02875	BGO14_08880	CT_641	A3G30_05345	PAH_RS01720	A2888_02210	A2Z85_02335	TY21_RS12010	A3E80_01060	WCW_RS00130	BN1013_00406	CPSIT_RS00050	CAB_RS00050	A3D18_02435	CF_RS05020	BGO10_02475	TY21_RS07855	A3I67_07385	CCA_RS00050	G5S_RS01390	A2978_05900	A3D96_00575	CEP56_RS02900	BN3769_RS14240	M787_RS01955	BN1093_RS05290	Cs308_RS01720	CSEC_RS07565	BU804_RS08115
OG0000110	ELAC_0384	A3D18_02745	PCbaG_00243	A3D18_01180	Q499_RS03680	WCW_RS07820	DB43_RS00160	BN1013_01386	Cs308_RS01550	RT28_RS04030	CSEC_RS00485	A2796_04245	A3G30_04340	A3G30_04180	A2978_01915	CF_RS04865	PUV_RS02620	PNK_RS01655	CCA_RS00210	A3I15_05745	CT_674	G5S_RS01545	A3C42_00995	TY19_RS05935	BGO10_04320	A3I67_00775	PCbaG_00311	RhT_01249	BN1093_RS12885	RhT_01168	A3E26_02945	A2Y28_01575	A2Z85_03675	SNE_RS10255	DB41_RS09795	AOM43_RS09935	AOM43_RS09945	DB42_RS01280	CPSIT_RS00210	PC_RS07085	GCCT14_04021	CPn0702	A3D96_04470	TU23_RS10875	AMS24_05305	M787_RS02110	CEP56_RS04855	TY21_RS11815	H359_RS00495
OG0000111	A2978_00565	A3D96_01585	A3F09_01775	TY21_RS09460	BGO10_00305	A2796_02860	A3F79_03165	BGO14_03470	A3C42_05940	PUV_RS12240	A2796_00655	BN1013_01810	AOM43_RS07505	A3D96_01080	A3F79_00895	PC_RS00615	A3F09_02590	PNK_RS10035	SNE_RS08150	SNE_RS09050	A2796_01160	PAH_RS00140	AMUC_RS04920	TY19_RS08750	A3I67_00535	BN1013_01925	DB42_RS06655	A3I67_07020	PNK_RS11250	SNE_RS03440	BGO10_00525	SNE_RS03450	A3C42_01240	BN1093_RS01015	WCW_RS07120	A2796_05285	SNE_RS05730	A3F79_05220	A3I67_07210	A2978_06375	A3C42_00115	TU23_RS01915	A3E80_06800	A3F79_00390	PCbaG_01375	BN1093_RS04675	DB41_RS04475	AMUC_RS04175	SNE_RS08085
OG0000112	CCA_RS04765	Cs308_RS02120	ELAC_0052	A2796_03805	CPSIT_RS04725	A3E26_02100	AOM43_RS07725	PAH_RS11770	PNK_RS00485	A3C42_02090	AMS24_02095	A3F79_02075	PUV_RS12010	CPn0816	BN1013_00278	M787_RS01575	A3D18_03015	PC_RS09110	G5S_RS01025	A3D96_05980	SNE_RS01130	TC_RS04365	TY21_RS12540	CEP55_RS03150	RhT_00074	CEP56_RS04240	H359_RS04885	A2098_04500	AMUC_RS00955	PCbaG_01660	GCCT14_07060	CSEC_RS08740	A3G30_05520	TU23_RS09940	AMUC_RS08480	AMUC_RS08475	BGO14_10125	CAB_RS04705	A3I67_05455	BU804_RS08600	A3E80_00490	WCW_RS09195	DB41_RS08010	RT28_RS03500	A2Y28_04985	BGO10_02985	AMUC_RS00950	TY19_RS01955	DB44_RS09240
OG0000113	BGO10_03425	A3I67_03830	CF_RS01670	AOM43_RS06510	CCA_RS03420	CAB_RS03345	GCCT14_08881	A3E26_00680	Q499_RS01685	A2Z85_01185	PC_RS08025	A3F79_02855	CPn0091	TC_RS02930	A2Y28_00860	DB41_RS06195	G5S_RS04600	A2978_02615	TU23_RS01585	BGO14_06375	H359_RS03550	PNK_RS08245	A2098_01255	A3F40_02635	CSEC_RS05765	SCG7109_RS01810	ELAC_0671	TY21_RS12385	A2796_05075	A3E80_04810	PCbaG_01090	BN1093_RS02905	GCCT14_07010	A3G30_01660	DB42_RS04980	BN3769_RS05295	WCW_RS02910	A2098_02875	A3D96_02385	CT_305	DB43_RS08505	CEP55_RS00500	GCCT14_08430	Cs308_RS03420	RT28_RS02190	BN1013_00831	CPSIT_RS03380	A3C42_06895	SNE_RS07710
OG0000114	CF_RS04505	GCCT14_07950	A2098_02760	A3F09_04785	CCA_RS00570	A3C42_00740	BN1093_RS01440	A3D96_01520	TU23_RS05895	RhT_01420	PAH_RS10760	CPn0632	A2888_03200	CPSIT_RS00565	A3D18_05275	PC_RS02085	A2Z85_00570	BN3769_RS01855	DB43_RS08300	BN1013_00989	DB44_RS02275	TY21_RS06485	A3F40_03005	AMUC_RS05015	RT28_RS04380	A3E26_02605	AMS24_01260	A2978_04810	BGO10_07210	A2Y28_00100	PNK_RS09645	PCbaG_00184	CSEC_RS01155	GCCT14_02870	SCG7109_RS02910	BGO14_05255	H359_RS00845	AOM43_RS06710	A2796_01095	SNE_RS10730	Cs308_RS01190	A3I67_00470	DB41_RS02180	CAB_RS00570	A3F79_00830	CT_513	DB42_RS08910	TC_RS04065	G5S_RS01900
OG0000115	DB42_RS04395	A2796_07155	AOM43_RS04225	PC_RS03335	PUV_RS05750	BN1013_01891	A3D18_02700	A3G30_04135	BGO10_01835	ELAC_0970	A3D96_02805	DB41_RS08205	A2Z85_03720	A2098_02445	TU23_RS04790	AOM43_RS03300	PCbaG_00395	BU804_RS03880	A3I67_01605	BGO14_10010	A3F40_03180	DB44_RS03630	RhT_01044	TY21_RS04000	A2Y28_01620	BN3769_RS04590	A3E26_02905	PAH_RS05390	BU804_RS08930	A3F79_05680	BN1013_01427	TU23_RS08010	PUV_RS07930	PC_RS01660	DB44_RS01780	BGO14_06925	WCW_RS04485	A2978_00290	BGO10_04525	BN1093_RS03740	TY19_RS03020	DB43_RS03305	TY21_RS06740	A3I15_05785	CEP56_RS03505	AMUC_RS02360	SCG7109_RS02995	WCW_RS03810	PNK_RS01920
OG0000116	PNK_RS09335	BN1013_01672	PCbaG_01294	A3D18_04785	A3E26_01145	TY19_RS01020	Cs308_RS00075	BN1093_RS01755	AMUC_RS10545	CAB_RS01685	DB41_RS02780	M787_RS03475	PUV_RS11310	A3F79_06360	A3G30_03575	A2Z85_03125	DB43_RS00620	TY21_RS10505	DB44_RS02510	A2796_02115	WCW_RS06870	CT_336	A3F09_01365	H359_RS01935	PAH_RS06760	CCA_RS01665	CEP56_RS05205	A3D96_04635	A2978_04975	A2098_01630	BN3769_RS01440	AOM43_RS06280	ELAC_1197	PC_RS02320	A2Y28_01110	AMUC_RS09375	TC_RS03110	A3I67_00635	TU23_RS01410	ELAC_1662	CEP55_RS00855	BGO10_08820	DB42_RS08305	BU804_RS01550	G5S_RS02980	A3I15_02620	PUV_RS03045	BGO14_04540	CPSIT_RS01670
OG0000117	Q499_RS04020	A2978_00740	WCW_RS03755	PNK_RS05470	CAB_RS04425	A3F79_03340	TY21_RS12090	A3C42_06700	BN3769_RS12175	BN1013_02227	A3I15_03920	ELAC_0248	SNE_RS11265	CCA_RS04485	TY21_RS04210	A3D18_00865	PAH_RS04195	BGO14_08960	DB41_RS09310	G5S_RS00745	CPn0875	TC_RS00560	DB41_RS09305	A3D96_05305	CT_734	AOM43_RS02400	PCbaG_01639	CSEC_RS00055	A3G30_02880	TY21_RS07935	A3E80_00315	DB44_RS04805	DB43_RS04260	CF_RS00620	A2098_01735	A3I67_04675	AMS24_03875	A3E26_03660	CPSIT_RS04445	Cs308_RS02400	A2796_03035	H359_RS04605	BU804_RS09315	DB42_RS01915	TU23_RS02060	RT28_RS03210	PC_RS04550	A2Y28_02395	M787_RS01285
OG0000118	M787_RS03690	A3E80_00825	H359_RS03410	BGO14_01345	TC_RS02715	AMS24_02740	TY21_RS05495	A2Z85_05300	A3F09_02970	AMUC_RS00910	CPSIT_RS01910	AMUC_RS00905	A3D96_05120	TY19_RS01205	DB43_RS03800	TU23_RS04390	DB42_RS06410	A2Y28_03665	BN3769_RS10585	CPn0413	PAH_RS04640	A3G30_01275	A3D18_01660	BGO14_03030	A3I67_04855	A2978_00920	A3F79_03520	BN1093_RS09030	PNK_RS03450	A2098_00100	Cs308_RS04745	BGO10_04785	CSEC_RS04485	DB44_RS06800	TY19_RS08170	PCbaG_00703	A3C42_03920	A3E26_03875	A3I15_03840	DB41_RS04680	Q499_RS01470	WCW_RS06435	A2796_03215	BU804_RS01035	PUV_RS06230	PC_RS05605	CAB_RS01925	BN1013_02356	BN1013_02358
OG0000119	A3F09_06200	BN1013_02471	BN1013_00399	DB43_RS10535	SCG7109_RS01205	A3D18_02470	A3F79_04515	TU23_RS03235	A3C42_02290	A2796_00130	AMS24_05000	RT28_RS03560	A2Y28_05195	RhT_00036	SNE_RS00885	BGO10_02510	PUV_RS12910	BN1093_RS05325	CAB_RS04765	DB41_RS09270	TY19_RS02710	A3G30_05310	GCCT14_00430	BGO14_08995	DB44_RS09820	AOM43_RS12525	CF_RS00280	BN3769_RS03235	WCW_RS00095	PC_RS09660	SNE_RS00555	A2098_01190	TY21_RS12125	CPSIT_RS04790	A3E26_03420	TY21_RS07970	H359_RS00010	CT_583	CCA_RS04825	A3D96_00685	CPn0804	M787_RS01635	A3F40_04900	Q499_RS03135	Cs308_RS02060	TC_RS04425	A3I67_07495	CSEC_RS08380	A3I15_00660
OG0000120	PNK_RS01230	A2098_02245	CPn0657	A3I15_04505	ELAC_1675	AMUC_RS02655	CPSIT_RS00445	A3D96_01210	Q499_RS02890	A3E80_05770	Cs308_RS01310	A3G30_05060	TC_RS04185	A3F09_05110	M787_RS02345	H359_RS00725	SNE_RS11170	G5S_RS01780	SCG7109_RS00905	DB42_RS00225	A3C42_01300	BN1093_RS06795	RT28_RS04265	TY21_RS06835	TY19_RS05810	PC_RS01135	AOM43_RS12495	DB43_RS10565	DB44_RS01230	A2796_00785	DB41_RS00820	RhT_01499	A3D18_06265	GCCT14_03760	PCbaG_00112	CF_RS04625	CAB_RS00450	CEP55_RS01335	A2Z85_01715	A2888_03610	A3E26_02815	BN1013_00014	A2978_05395	A3I67_07150	BGO10_05675	CT_537	PUV_RS12940	AMS24_01630	WCW_RS08200
OG0000121	DB42_RS00275	CF_RS04075	AMS24_04015	A2098_02290	DB41_RS00720	DB44_RS01190	A3I67_00225	A2978_04565	A2Z85_01675	G5S_RS02340	A2888_00250	PNK_RS01145	BGO14_07490	WCW_RS01530	GCCT14_08940	AMUC_RS03435	A3D18_06225	Q499_RS02335	PAH_RS07410	AOM43_RS11635	PCbaG_00125	A3G30_05020	Cs308_RS00750	A2796_00850	A3E26_02775	CSEC_RS10010	TU23_RS00350	A2Y28_03240	TY21_RS03565	SCG7109_RS00805	RT28_RS00105	CPn0548	M787_RS02900	A3I15_04465	H359_RS01280	ELAC_1663	RhT_01480	A3E80_05730	TC_RS03635	CAB_RS01010	BN1013_00026	BN1093_RS06710	BGO10_05620	A3F79_00585	TY21_RS06130	SNE_RS11120	CCA_RS01010	DB43_RS11470	PUV_RS00765
OG0000122	PC_RS00045	TY21_RS07880	SNE_RS11900	A2796_00040	SCG7109_RS02610	DB43_RS11145	GCCT14_03220	A3F09_05940	CPSIT_RS05030	G5S_RS01305	CEP56_RS02920	CPn0752	A3I15_02370	AOM43_RS11950	RT28_RS03790	PUV_RS00445	A3I67_07405	M787_RS01870	Q499_RS03545	DB41_RS09360	TY19_RS05160	BN1093_RS05245	A2978_05920	PAH_RS06255	TY21_RS12035	PCbaG_01679	A3E80_01075	CAB_RS05005	A3F79_04605	BN1013_00409	DB42_RS01860	PNK_RS11910	TC_RS00110	A3D18_02415	A2Y28_05140	ELAC_1543	A3E26_03365	TY21_RS04155	A3D96_00595	BGO10_02460	AMS24_02150	Cs308_RS01805	GCCT14_06520	CT_652	CF_RS00040	CSEC_RS07460	BU804_RS08090	CCA_RS05065	A2098_04055
OG0000123	A3I15_04545	BGO10_03550	A3F79_05250	SNE_RS11230	BN3769_RS11340	M787_RS02570	M787_RS02575	A2796_05315	SCG7109_RS02180	BN1013_00549	GCCT14_08250	PNK_RS01135	A2Z85_01750	A3E26_01315	CAB_RS00675	G5S_RS02005	DB43_RS00655	RT28_RS04485	RhT_01511	WCW_RS07930	AMUC_RS07130	Q499_RS02665	AMS24_04570	BN1093_RS06700	A3D96_02590	A2098_01075	DB44_RS01180	DB42_RS03275	TU23_RS00325	AOM43_RS09210	CPSIT_RS00670	CSEC_RS10015	H359_RS00950	BGO14_10235	BU804_RS10730	ELAC_1661	A3F09_04590	A2Y28_03315	A3E80_05815	A3I67_07240	A3G30_05095	A3F40_01025	PUV_RS03080	CEP55_RS01290	TC_RS03960	A3D18_03580	PAH_RS06725	CF_RS04400	CT_494
OG0000124	WCW_RS01680	A2098_03845	A2796_06305	A3D18_01845	PAH_RS01100	CCA_RS01865	PNK_RS02195	A3I15_02420	G5S_RS03150	CAB_RS01870	PUV_RS09165	DB42_RS00395	CF_RS03220	A2Z85_03325	CPSIT_RS01855	AMS24_03100	A3D18_04585	BGO10_03640	TY21_RS11625	A3I15_05730	A3F40_03955	PCbaG_00310	ELAC_1766	TU23_RS09835	A3E80_01340	A3D96_07295	DB43_RS06740	RT28_RS00835	H359_RS03460	A3I67_01250	AOM43_RS05235	DB41_RS00595	PCbaG_01353	CT_273	A2098_00690	A2Z85_03660	A2978_03680	A3E26_00945	BN1013_00568	TC_RS02765	DB44_RS01635	A2Y28_01560	CPn0422	A3G30_04190	Cs308_RS04795	TY19_RS10140	SNE_RS02945	BN3769_RS07015	A2Y28_01060
OG0000125	A3I67_03825	AOM43_RS06505	CPSIT_RS03385	CF_RS01665	BGO10_03430	RhT_00851	CCA_RS03425	GCCT14_08880	A2Z85_01190	DB44_RS05660	CAB_RS03350	Q499_RS01690	A2Y28_00855	DB42_RS04975	TU23_RS01580	A3F09_03120	A3E26_00685	A3F79_02850	PAH_RS10970	TY19_RS07015	TC_RS02935	CPn0090	DB41_RS06200	G5S_RS04605	A2978_02610	BGO14_06380	PNK_RS08250	H359_RS03555	A3F40_02640	TY21_RS12380	CSEC_RS05770	ELAC_0670	DB43_RS08510	A2796_05070	BN1093_RS02900	PCbaG_01091	A2888_00410	CEP55_RS00505	PC_RS08030	A3G30_01665	BN3769_RS05300	GCCT14_07000	A3E80_04805	A3D96_02380	WCW_RS02905	SCG7109_RS01815	A2098_02895	AMS24_03370	Cs308_RS03415
OG0000126	DB41_RS02170	A2796_01085	DB42_RS08920	A2098_02750	BGO14_05265	A3F09_04795	CCA_RS00560	GCCT14_02850	BN1093_RS01430	A2888_03190	CEP56_RS02765	G5S_RS01890	A3F40_03015	TU23_RS05885	RhT_01422	CPn0634	A3D96_01510	BGO10_07200	CF_RS04515	PC_RS02075	CPSIT_RS00555	M787_RS02450	DB43_RS08310	SNE_RS10740	BN3769_RS01865	A3D18_05265	TY21_RS06475	BN1013_00987	AMS24_01250	ELAC_0505	A2978_04800	A2Y28_00110	RT28_RS04370	CSEC_RS01145	A3E26_02595	SCG7109_RS02920	CAB_RS00560	A3I15_04245	AOM43_RS06700	DB44_RS02265	PNK_RS09655	A3I67_00460	CT_515	A3F79_00820	A3C42_00730	Cs308_RS01200	H359_RS00835	TC_RS04075	AMUC_RS05005
OG0000127	DB41_RS02175	A2098_02755	CCA_RS00565	A3F09_04790	A3C42_00735	BN1093_RS01435	A3D96_01515	G5S_RS01895	RhT_01421	TU23_RS05890	CPn0633	A2888_03195	PC_RS02080	CF_RS04510	DB44_RS02270	M787_RS02455	DB43_RS08305	PNK_RS09650	TY21_RS06480	A3D18_05270	BN1013_00988	CAB_RS00565	A3E26_02600	AMS24_01255	ELAC_0506	A2978_04805	BGO10_07205	A2Y28_00105	RT28_RS04375	CSEC_RS01150	CPSIT_RS00560	SCG7109_RS02915	BGO14_05260	A2796_01090	CEP56_RS02770	AOM43_RS06705	Cs308_RS01195	SNE_RS10735	A3F40_03010	A3I67_00465	DB42_RS08915	GCCT14_02860	A3F79_00825	CT_514	H359_RS00840	AMUC_RS05010	TC_RS04070	PCbaG_00183	Q499_RS02775
OG0000128	CCA_RS00575	A3F09_04780	GCCT14_07960	A3C42_00745	BN1093_RS01445	RhT_01419	PAH_RS10755	CPn0631	DB43_RS08295	PUV_RS10675	PC_RS02090	M787_RS02465	BN3769_RS01850	A2Z85_00565	BU804_RS06915	CPSIT_RS00570	TY21_RS06490	BN1013_00990	A3F40_03000	AMUC_RS05020	A3E26_02610	RT28_RS04385	AMS24_01265	GCCT14_02880	BGO10_07215	A2978_04815	A3F79_00835	A2Y28_00095	A2888_03205	BGO14_05250	CSEC_RS01160	PCbaG_00185	AOM43_RS06715	SCG7109_RS02905	A2796_01100	G5S_RS01905	DB41_RS02185	Cs308_RS01185	H359_RS00850	A3I67_00475	CAB_RS00575	TU23_RS05900	A3D96_01525	SNE_RS10725	A3D18_05280	CT_512	DB42_RS08905	Q499_RS02765	TC_RS04060
OG0000129	A2098_02770	A3F09_04775	CCA_RS00580	GCCT14_07970	A3D96_01530	PNK_RS09635	PAH_RS10750	RhT_01418	PCbaG_00186	A3I15_04225	CPn0630	A2888_03210	M787_RS02470	DB43_RS08290	A3G30_05735	PC_RS02095	CPSIT_RS00575	BN3769_RS01845	SNE_RS10720	TY21_RS06495	BN1013_00991	DB44_RS02285	AMUC_RS05025	A2Z85_00560	A3E26_02615	AMS24_01270	A2978_04820	BGO10_07220	CEP55_RS03740	A2Y28_00090	H359_RS00855	DB41_RS02190	BGO14_05245	CSEC_RS01165	AOM43_RS06720	SCG7109_RS02900	CAB_RS00580	A2796_01105	G5S_RS01910	TU23_RS05905	A3F79_00840	A3I67_00480	Q499_RS02760	TC_RS04055	A3F40_02995	TY19_RS07495	CF_RS04495	DB42_RS08900	A3D18_05285
OG0000130	A2098_02780	RhT_01416	PAH_RS10740	CCA_RS00590	CT_509	AMUC_RS02425	CEP56_RS02795	GCCT14_07990	CAB_RS00590	BN1093_RS01460	CPn0628	A3D96_01540	A2Y28_00080	BN3769_RS01835	DB43_RS08280	BN1013_00993	A3G30_05725	A3I67_00490	PC_RS02105	A2Z85_00550	BGO14_05235	DB44_RS02295	M787_RS02480	WCW_RS07150	A3E26_02625	AMS24_01280	GCCT14_02910	BGO10_07230	PCbaG_00188	A3F09_04765	A2888_03220	A2796_01115	AOM43_RS06730	CSEC_RS01175	SCG7109_RS02885	G5S_RS01920	PNK_RS09625	CPSIT_RS00585	A3F79_00850	BU804_RS06930	DB42_RS08890	TC_RS04045	Q499_RS02750	A2978_04830	SNE_RS10710	CF_RS04485	A3C42_03300	A3D18_05295	A3E80_04490
OG0000131	RhT_00201	SCG7109_RS02150	A2888_01285	BN1013_01328	A2098_04300	CSEC_RS10155	G5S_RS02330	CF_RS04085	A3D18_00595	AMS24_00030	DB44_RS01105	PCbaG_01496	A2Z85_00870	CEP56_RS00725	A3D96_03025	PUV_RS03015	M787_RS02890	A3F79_06795	TU23_RS09275	DB43_RS00590	A3I67_06425	DB41_RS01715	Cs308_RS00760	A3G30_00680	A2Y28_02215	BN1093_RS06610	GCCT14_03301	AMUC_RS01740	BGO14_02280	BU804_RS02170	PNK_RS01045	RT28_RS00095	CPn0550	A3F09_06105	BGO10_04035	ELAC_1642	DB42_RS09380	H359_RS01270	PC_RS01015	GCCT14_07461	BN3769_RS11435	CAB_RS01000	GCCT14_07390	GCCT14_07400	WCW_RS01470	TC_RS03645	Q499_RS02345	CCA_RS01000	SNE_RS02180
OG0000132	RhT_00202	SCG7109_RS02155	BN1013_01329	A3D18_00590	G5S_RS02325	CF_RS04090	DB41_RS01720	AOM43_RS09140	CPSIT_RS00995	A3D96_03030	AMS24_00025	PUV_RS03010	A3E80_00755	A2888_03400	CEP56_RS00720	M787_RS02885	A3F79_06800	A2796_01320	TU23_RS09270	DB43_RS00585	SNE_RS02185	Q499_RS02350	A3I67_06430	Cs308_RS00765	A2Y28_02210	AMUC_RS01745	A3F09_06100	A3G30_00685	A3I15_01390	BN1093_RS06615	TY21_RS00125	BGO14_02285	GCCT14_03320	PNK_RS01050	CSEC_RS10150	BGO10_04040	RT28_RS00090	DB42_RS09375	ELAC_1643	PC_RS01020	H359_RS01265	GCCT14_07460	BN3769_RS11430	CAB_RS00995	PCbaG_01495	WCW_RS01475	TC_RS03650	BU804_RS02175	CCA_RS00995
OG0000133	AOM43_RS09955	A3F79_01050	ELAC_0386	DB41_RS09840	A3D96_04460	DB42_RS01215	BN1013_01388	DB43_RS00150	Q499_RS03670	Cs308_RS01560	A2Z85_04910	CEP55_RS01765	CSEC_RS00495	A3D18_01195	A3F40_00735	PNK_RS01665	RT28_RS04020	GCCT14_04050	CF_RS04875	A3E80_00175	PUV_RS02610	CAB_RS00200	CT_672	CCA_RS00200	BN3769_RS02665	A2796_04235	RhT_01242	BN1093_RS12895	G5S_RS01535	BGO10_04330	A3C42_00985	TC_RS00220	GCCT14_04040	A3I15_01935	SNE_RS12440	PCbaG_00245	PC_RS06735	A3G30_04330	TY21_RS02155	M787_RS02100	CPn0704	WCW_RS10015	A2098_00540	TU23_RS04585	A3E26_04025	A3I67_00765	BGO14_09790	H359_RS00485	AMS24_00245
OG0000134	G5S_RS03545	CF_RS02810	A2Y28_00205	TU23_RS10950	Cs308_RS04400	CT_084	H359_RS02370	A2888_01380	AMS24_01020	Q499_RS00470	BN1093_RS03700	A2098_04355	A3D96_02675	PAH_RS02835	SNE_RS09125	PUV_RS08425	CEP55_RS02330	A3F40_03780	A3I15_04915	BGO14_04195	TY21_RS10930	GCCT14_07680	DB42_RS07900	A2Z85_03770	AOM43_RS04545	A2978_00160	ELAC_2129	DB43_RS10355	PCbaG_00487	GCCT14_01300	A3F79_05550	RhT_01009	BGO10_05005	PC_RS03300	A3E26_05010	PAH_RS06325	BN1013_01525	A3I67_01475	TY19_RS03055	H359_RS02375	PUV_RS12735	A2796_07025	A3D18_04550	PNK_RS07435	A3F09_04215	M787_RS04025	CPSIT_RS02270	WCW_RS03710	DB41_RS03100
OG0000135	RhT_01341	CCA_RS03300	BGO14_02500	BGO10_05305	A2978_00460	CPn0116	WCW_RS03365	PC_RS03145	PNK_RS06930	ELAC_2141	H359_RS03275	CF_RS01795	A3G30_02110	A3I67_04395	TU23_RS00765	BN3769_RS04105	PCbaG_00648	A3E80_06180	DB44_RS03435	A2888_02850	CEP55_RS01965	A3F40_02190	TY19_RS03210	CEP56_RS00060	A3C42_00790	BN1013_01585	G5S_RS04480	A2Y28_04355	A3E26_00510	DB42_RS05985	A2796_02755	GCCT14_02260	A3D18_06330	DB43_RS06340	Cs308_RS03545	A3I15_04755	DB41_RS05170	GCCT14_05750	CAB_RS03220	TY21_RS09575	PAH_RS01485	AOM43_RS04850	CPSIT_RS03255	AMUC_RS01545	A3F09_01195	A2098_04420	M787_RS00145	A3F79_03060	Q499_RS00165
OG0000136	CPSIT_RS00335	AMUC_RS07580	A3I15_04515	DB42_RS00170	A3F79_04545	TY21_RS07675	A2888_03620	AOM43_RS09590	CPn0679	A2978_05980	A3G30_05070	CCA_RS00340	SCG7109_RS00940	A3C42_02905	CF_RS04735	SNE_RS11185	WCW_RS08175	A3D96_00655	PAH_RS08430	BU804_RS10805	PNK_RS01265	G5S_RS01675	A3F09_05125	DB44_RS01255	TY19_RS05785	CSEC_RS09890	PCbaG_00110	ELAC_1687	CT_693	PC_RS01160	TC_RS00345	Cs308_RS01425	DB41_RS00890	A3D18_06275	PUV_RS11565	GCCT14_03800	TU23_RS00415	A2796_00100	A2Z85_01725	A3E80_05790	BN1013_00007	CEP55_RS01315	Q499_RS03800	H359_RS00620	RT28_RS04155	A3E26_02825	BN3769_RS03085	BN1093_RS06835	AMS24_01620
OG0000137	A2098_02265	DB42_RS00240	A3I15_04490	CCA_RS00900	PNK_RS01195	CPn0570	DB41_RS00805	RT28_RS00015	BGO10_05660	TC_RS03740	M787_RS02795	BU804_RS10765	A2978_05410	A3G30_05045	A3E80_05755	G5S_RS02225	A2888_03600	A3E26_02800	A3F09_05080	BN3769_RS05785	Q499_RS02435	PCbaG_00115	A3I67_07165	PC_RS01120	CEP55_RS01345	DB44_RS01215	CPSIT_RS00900	DB43_RS09805	SCG7109_RS00895	RhT_01496	A3D18_06250	SNE_RS11150	BN1013_00017	H359_RS01180	GCCT14_03740	BGO14_07440	A2Z85_01700	PUV_RS12200	AOM43_RS07545	CAB_RS00900	ELAC_1672	A3D96_01225	A3C42_01285	PAH_RS00100	BN1093_RS06760	AMUC_RS11565	A2796_00800	WCW_RS08215	AMS24_01645
OG0000138	DB41_RS00685	AOM43_RS06790	RT28_RS00030	DB44_RS10170	BU804_RS05265	SNE_RS12485	GCCT14_09020	A3G30_05435	A3C42_05015	A2888_00215	GCCT14_06930	PNK_RS02255	CEP56_RS01390	A3D96_01320	G5S_RS02240	A3E26_02185	A2796_00895	A2978_04610	A3F09_05995	PC_RS09800	A3F40_03695	TC_RS03725	BGO14_07515	DB43_RS08220	CT_451	BN3769_RS06935	TY19_RS10085	A3D18_02930	A2Z85_02245	A3I67_00270	DB42_RS00315	A3I15_00365	CPn0567	A3F79_00630	BN1093_RS12905	H359_RS01195	CCA_RS00915	TU23_RS08890	PAH_RS13095	BGO10_03075	RhT_01464	WCW_RS09645	TY21_RS03530	A3E80_05685	BN1013_00033	CPSIT_RS00915	TY21_RS06095	CSEC_RS09405	AMUC_RS08720
OG0000139	BGO14_07545	DB43_RS06785	M787_RS03660	A3D96_00025	A3I67_00920	AMUC_RS03555	BGO10_03120	PUV_RS09200	TC_RS02740	A3I15_02445	A3F09_05555	CPn0418	AMS24_03125	G5S_RS03170	CPSIT_RS01880	DB44_RS01655	TY21_RS11645	A3D18_04610	CCA_RS01890	AOM43_RS05270	Q499_RS01495	A3E80_01370	A3E26_00970	Cs308_RS04775	PCbaG_01335	BN1013_00042	DB41_RS00615	RT28_RS00855	H359_RS03440	A2888_00300	WCW_RS01700	CT_269	SCG7109_RS02095	A3F40_03915	SNE_RS02970	TU23_RS09815	BU804_RS05300	A2796_04030	CF_RS03200	A2098_03820	CAB_RS01895	CEP56_RS01450	PAH_RS01060	A3G30_03750	PNK_RS02215	A2Y28_01035	A3F79_05825	PC_RS01520	CEP55_RS03590
OG0000140	BN1013_00043	A2098_03825	A3D96_00020	PCbaG_01348	A3I67_00915	BGO10_03125	A3F09_05570	PUV_RS09195	PNK_RS02210	A3I15_02440	Q499_RS01505	A2978_05495	CPSIT_RS01870	CPn0419	G5S_RS03165	CCA_RS01880	CEP55_RS03585	BGO14_07550	A3D18_04605	TY19_RS10125	RT28_RS00850	A3E80_01365	BN3769_RS06990	A3E26_00965	Cs308_RS04780	H359_RS03445	AMUC_RS02815	ELAC_1770	A3G30_03755	A2888_00305	CT_270	WCW_RS01695	RhT_00321	A3F40_03920	BU804_RS05305	A2796_04025	M787_RS03655	CAB_RS01885	TC_RS02750	PAH_RS01065	CEP56_RS01455	DB44_RS01650	AMS24_03120	CF_RS03205	A2Y28_01040	AMUC_RS03550	DB42_RS00380	A3C42_01515	PC_RS01515
OG0000141	DB41_RS09060	A2796_00055	Q499_RS03350	GCCT14_03240	CT_617	GCCT14_06540	TU23_RS06350	CPSIT_RS05020	PUV_RS11400	BGO10_02925	CPn0754	A3I15_02365	BN1093_RS04650	RhT_00053	RT28_RS03780	A3F09_04615	A3D96_00610	M787_RS01860	A3I67_07420	AMUC_RS08800	PC_RS00640	PNK_RS11225	TY21_RS00755	PCbaG_01677	ELAC_1516	BN3769_RS13385	A3E80_01080	SNE_RS11850	DB43_RS09015	CEP56_RS04420	A3D18_02410	CAB_RS04995	TC_RS04610	DB44_RS00700	A2Y28_05135	BU804_RS04540	A3F79_04590	CEP55_RS02135	BN1013_00290	Cs308_RS01815	G5S_RS01295	H359_RS00070	AOM43_RS06370	AMS24_02145	CCA_RS05055	A3F40_00105	A3G30_05370	CF_RS00050	DB42_RS02140
OG0000142	CSEC_RS01205	Q499_RS03120	BGO10_02700	BN1013_00335	A3F09_05240	PAH_RS03550	CCA_RS04810	A2Z85_03425	PCbaG_00609	RT28_RS03545	GCCT14_06251	PUV_RS12790	A3F40_02340	AMS24_02660	A3I67_06630	A2796_05975	CSEC_RS08080	CSEC_RS08445	CAB_RS04750	A3I15_06190	CF_RS00295	RhT_00468	BN3769_RS14085	CT_580	AOM43_RS12635	A3F79_00125	A3G30_05215	TY19_RS09065	TC_RS04410	CPSIT_RS04775	DB41_RS08990	A2Y28_04735	TU23_RS02825	BU804_RS08800	BN1093_RS04490	H359_RS04930	A3D96_07050	CPn0807	ELAC_0125	TY21_RS01955	BN3769_RS13215	Cs308_RS02075	M787_RS01620	WCW_RS00615	DB44_RS09035	SNE_RS03910	BGO14_09365	PNK_RS11065	G5S_RS01070
OG0000143	AMUC_RS02910	A3F79_01975	A2796_03705	CCA_RS00020	SNE_RS11675	TY21_RS07900	PNK_RS00375	TC_RS00020	CEP55_RS02110	A2Y28_03775	TY21_RS04175	Cs308_RS01750	RhT_01665	BGO10_02450	TY21_RS12055	A3D96_05880	CT_636	Q499_RS03450	A3E26_01545	AOM43_RS10735	DB41_RS09340	PCbaG_00031	GCCT14_07640	CEP56_RS01315	A2Z85_00325	BN3769_RS03630	TY19_RS07780	DB42_RS01885	A3I67_05355	CPSIT_RS00020	CAB_RS00020	BN1013_00411	BN1093_RS05935	SCG7109_RS03585	A2098_03660	CF_RS05050	A3G30_00510	DB44_RS00480	CPn0741	G5S_RS01360	A3F09_05005	ELAC_0097	A3D18_02880	A3C42_02015	PUV_RS01735	BGO14_08920	M787_RS01925	A2978_06685	H359_RS00300
OG0000144	PAH_RS11815	TY19_RS09705	PNK_RS10750	DB44_RS08755	M787_RS02545	A2978_06975	PC_RS08680	BN1013_00690	BGO14_08270	G5S_RS01985	GCCT14_07991	ELAC_0170	BGO10_10480	CF_RS04420	CEP56_RS03395	BGO10_02160	DB43_RS08870	CPSIT_RS00650	AMUC_RS12045	CCA_RS00655	AMUC_RS02365	CAB_RS00655	WCW_RS03205	CPn0616	CSEC_RS08210	DB42_RS02710	A3D96_06170	PUV_RS11245	AOM43_RS07685	BN1013_00482	DB43_RS09675	SNE_RS00545	GCCT14_03510	Q499_RS02685	A3E80_05845	BN1093_RS04180	A3F79_02265	PUV_RS12050	TY21_RS02945	GCCT14_05920	TC_RS03980	TY19_RS09310	RT28_RS04465	TU23_RS09545	SNE_RS01410	Cs308_RS01100	H359_RS00930	A3F09_06065	RhT_01521
OG0000145	AMS24_04020	RT28_RS00060	WCW_RS08105	H359_RS01230	A2098_02295	PC_RS01185	Cs308_RS00805	A2Z85_01670	A3I67_00230	A3D96_01280	CAB_RS00950	TC_RS03695	DB41_RS00915	CPSIT_RS00950	TU23_RS00440	A3D18_06220	Q499_RS02390	CCA_RS00950	PCbaG_00126	A3E26_02770	A3F09_06025	A3F79_00590	A2796_00855	BU804_RS10830	A3G30_05015	DB44_RS01285	A2Y28_03235	PUV_RS01655	BGO14_07335	CT_445	DB42_RS00115	A3I15_04460	TY21_RS07720	AMUC_RS10080	AMUC_RS07985	CPn0560	GCCT14_08291	A3E80_05725	RhT_01478	SCG7109_RS03035	CEP55_RS00960	BN1013_00519	G5S_RS02280	CF_RS04130	M787_RS02840	BN1093_RS06870	AOM43_RS10815	PNK_RS01305	PAH_RS01665
OG0000146	A3F79_05270	CPSIT_RS00390	ELAC_1656	A3I67_07260	GCCT14_07410	A3G30_00285	A3E26_01905	A3I15_04855	A2978_06425	CEP55_RS01270	PUV_RS03100	DB41_RS07870	WCW_RS07950	PC_RS01065	TY21_RS09285	SCG7109_RS02200	A3F40_01045	A2Z85_01970	PNK_RS01110	A2888_01805	AOM43_RS09230	DB42_RS03255	CCA_RS00395	CAB_RS00395	BGO10_01520	CT_546	BN1013_00545	TC_RS04240	CSEC_RS10035	SNE_RS01430	A2796_05335	A2098_00905	BGO14_10215	H359_RS00670	Q499_RS02945	A3E80_05835	GCCT14_03390	AMS24_04590	Cs308_RS01365	TY19_RS05880	CPn0667	CF_RS04680	TU23_RS00300	RT28_RS04210	GCCT14_08241	A3C42_05990	A3D18_00915	A3F09_06055	G5S_RS01725
OG0000147	A3E26_03025	A3C42_00930	CF_RS01580	A3I67_03720	A3F09_01060	A2Z85_01295	A3E80_04130	BGO10_08250	GCCT14_01020	A3D18_00330	AMUC_RS05610	DB42_RS04880	SNE_RS07855	BN3769_RS08865	BN1093_RS02620	DB44_RS03160	DB41_RS06300	AMS24_03300	A2978_02505	PCbaG_01122	AMS24_04350	CAB_RS03435	CCA_RS03510	AMUC_RS06945	TC_RS03020	A3F79_02745	PNK_RS08525	AOM43_RS05365	PUV_RS09295	TY21_RS12285	CPn0074	BGO14_06500	Q499_RS01775	PC_RS02855	A3D96_02275	DB43_RS06880	H359_RS03640	WCW_RS02790	SNE_RS07775	G5S_RS04690	A3G30_01770	RhT_00880	A2796_04965	BN1013_00807	Cs308_RS03330	CPSIT_RS03470	BU804_RS02890	RT28_RS02280	CT_322
OG0000148	A3I67_03755	A2Z85_01260	PAH_RS00995	A3C42_00895	DB42_RS04915	A3E26_02990	DB41_RS06265	BN1093_RS02655	BN3769_RS08830	WCW_RS02825	SNE_RS07820	ELAC_0644	H359_RS03605	PCbaG_01115	DB43_RS06845	A2098_01815	CPSIT_RS03435	A3G30_01735	RhT_00873	BN1013_00814	TY19_RS03440	A3F09_04260	M787_RS00325	AOM43_RS05330	CCA_RS03475	CT_316	PUV_RS09260	GCCT14_01070	A3I15_05060	A3D96_02310	BGO10_08215	BGO14_06465	Q499_RS01740	A3F79_02780	CF_RS01615	DB44_RS03195	A3E80_04095	PC_RS02890	SNE_RS07770	A3D18_00365	AMS24_03265	A2796_05000	RT28_RS02245	A2978_02540	BU804_RS02855	TC_RS02985	G5S_RS04655	CPn0080	Cs308_RS03365
OG0000149	A3E80_02395	Q499_RS04580	G5S_RS00215	AMUC_RS11780	AMS24_00865	RhT_00642	BGO14_00080	A3E26_01440	A3C42_06590	PCbaG_01061	A2Z85_01060	A2098_00775	Cs308_RS02940	DB41_RS01105	A2796_03140	A2Y28_00985	A3I15_05260	ELAC_0695	RT28_RS02640	CPSIT_RS03845	GCCT14_00670	A3G30_01535	TC_RS01105	DB43_RS02350	PC_RS07765	TY21_RS08740	A3D18_04975	A3I67_04780	CCA_RS03885	PNK_RS07945	BU804_RS02825	CF_RS01210	DB44_RS05380	BN1093_RS03205	PAH_RS08170	A3F40_04425	TU23_RS07350	H359_RS04030	CSEC_RS05625	PUV_RS04760	A3D96_05195	A3F09_02535	BGO10_03255	CEP55_RS00375	CAB_RS03820	TY19_RS02580	M787_RS00720	A3F79_03445	AOM43_RS03835
OG0000150	TC_RS04245	CEP55_RS01625	DB43_RS08010	A3D18_06150	DB44_RS02045	AMUC_RS03325	A3I67_00315	RhT_01451	A2978_04655	DB42_RS09105	TY21_RS06315	A2796_00940	PCbaG_00149	WCW_RS07345	AMS24_04060	BN1013_00954	A3F09_03470	DB41_RS02000	A3E26_04940	BGO14_05435	A3E80_06520	A2Z85_01600	PUV_RS10405	PNK_RS09835	H359_RS00665	A3G30_05900	CT_547	CPSIT_RS00385	PC_RS01910	TU23_RS05735	SNE_RS10950	A3I15_04390	BN3769_RS02065	CPn0668	TY19_RS06360	CSEC_RS00980	Q499_RS02950	PAH_RS10485	BGO10_07035	Cs308_RS01370	A2098_02055	AOM43_RS07010	A3D96_01365	A3F79_00675	A3F40_05135	CCA_RS00390	A3C42_05060	ELAC_0472	SCG7109_RS02550
OG0000151	CCA_RS00595	A2098_02785	PAH_RS10735	CAB_RS00595	AMUC_RS02420	CEP56_RS02800	A2Y28_00075	BN1093_RS01465	AMS24_01285	GCCT14_02920	BN3769_RS01830	A3E80_04485	PNK_RS09620	CT_508	BN1013_00994	PC_RS02110	H359_RS00870	A2Z85_00545	CPSIT_RS00590	DB44_RS02300	M787_RS02485	PUV_RS10655	A3E26_02630	WCW_RS07145	BGO10_07235	A2796_01120	BGO14_05230	A3F09_04760	PCbaG_00189	AOM43_RS06735	A2888_03225	A3G30_05720	CSEC_RS01180	BU804_RS06935	SCG7109_RS02880	TU23_RS05920	G5S_RS01925	Cs308_RS01165	CPn0627	A3F79_00855	A3D96_01545	RhT_01415	Q499_RS02745	TC_RS04040	CF_RS04480	TY21_RS06510	A3C42_03295	A3D18_05300	SNE_RS10705
OG0000152	A2796_07250	A2Y28_05285	A3F09_00665	CAB_RS01505	A3C42_05345	GCCT14_01810	BU804_RS03955	BN3769_RS04705	CSEC_RS11720	A2098_03510	CF_RS03570	AMUC_RS01595	A3D96_02900	G5S_RS02815	TY19_RS03100	A3I67_01700	RT28_RS00520	TC_RS01395	A3F79_05775	A2978_00385	TY21_RS07475	PNK_RS07485	PCbaG_00968	PAH_RS06420	BGO10_09350	CCA_RS01495	BGO14_06185	AOM43_RS04635	Cs308_RS00245	A3E26_04665	TU23_RS08150	A3E80_00565	AMS24_05360	CEP55_RS02595	DB42_RS05155	PC_RS03255	DB44_RS03550	DB43_RS06110	BN1093_RS03650	A3I15_05390	TY21_RS07345	M787_RS03325	CPn1068	ELAC_2117	PUV_RS08515	A2Z85_05110	WCW_RS03630	A3G30_03120	RhT_01063
OG0000153	A3E80_06310	BU804_RS03290	AMUC_RS07725	BN1013_01309	A3F09_06155	RT28_RS03275	GCCT14_08770	WCW_RS01420	Cs308_RS02345	AOM43_RS09330	A2Y28_00735	TU23_RS02395	CF_RS00565	GCCT14_04810	A3G30_02815	BN3769_RS11715	A3F79_00040	BGO14_02225	A2796_05890	TY21_RS04510	DB41_RS01655	SNE_RS02075	PUV_RS03200	A2098_01285	CAB_RS04480	A3D18_02090	CEP55_RS01060	RhT_00186	A2Z85_04435	BGO10_03935	A3D96_06965	CPSIT_RS04500	A3E26_05700	M787_RS01350	AMS24_00065	G5S_RS00800	CPn0864	CEP56_RS00775	Q499_RS03965	CCA_RS04540	DB43_RS00780	TY19_RS03680	BN1093_RS06335	PNK_RS00780	PC_RS00785	CT_723	PCbaG_01513	PAH_RS06605	A3I67_06545
OG0000154	PCbaG_01494	SCG7109_RS02160	H359_RS01260	AMS24_00020	A3I67_06435	CSEC_RS10145	BN1013_01330	A2Z85_00860	CPSIT_RS00990	A3D18_00585	A3D96_03035	PUV_RS03005	A2888_03405	CEP56_RS00715	AOM43_RS09135	M787_RS02880	A3E80_00750	A2796_01325	SNE_RS02190	A3F79_06805	Q499_RS02355	Cs308_RS00770	DB41_RS01725	A2978_01535	A2Y28_02205	AMUC_RS01750	DB43_RS00580	A3G30_00690	A3C42_03555	PAH_RS06800	BN1093_RS06620	TY21_RS00130	GCCT14_03340	BGO10_04045	PNK_RS01055	DB42_RS09370	RhT_00203	A3I15_01395	ELAC_1644	PC_RS01025	BU804_RS02180	BN3769_RS11425	G5S_RS02320	CAB_RS00990	CF_RS04095	WCW_RS01480	TC_RS03655	GCCT14_07450	CCA_RS00990
OG0000155	PC_RS06590	A3D18_01910	DB42_RS01020	CPn0849	BN1013_01409	A3C42_02225	BN3769_RS02495	CPSIT_RS04575	PUV_RS04950	A2098_04180	A3F40_04035	A3D96_04385	M787_RS01425	A2978_01830	A2Z85_04835	A3E80_02460	GCCT14_07550	A3G30_04255	AMS24_04440	DB43_RS02545	BGO14_09960	A2796_04160	DB44_RS07825	A3E26_03950	DB41_RS10050	A2Y28_01495	TY19_RS04790	CEP56_RS02745	H359_RS04735	PCbaG_00287	TC_RS00430	BGO10_04440	SNE_RS10010	CAB_RS04555	AMS24_00375	ELAC_1741	A2888_01715	Cs308_RS02270	RhT_01184	A3I15_01855	CCA_RS04615	AOM43_RS03645	Q499_RS03880	CF_RS00490	PAH_RS07975	PNK_RS01810	BU804_RS05730	TY21_RS05665	A3I67_00690
OG0000156	A3F40_03350	WCW_RS07565	PUV_RS05315	A3E80_05115	A3D18_02685	AMUC_RS02415	AOM43_RS08035	BGO14_10715	RT28_RS03885	CCA_RS00060	A3F79_04175	A3C42_00170	DB43_RS02900	A2Z85_03735	SNE_RS09820	A2098_02460	CSEC_RS00740	A2978_06255	BN3769_RS02460	BN1093_RS07415	A3F09_00600	PAH_RS02555	H359_RS00345	A3G30_04120	A2Y28_01635	PCbaG_00351	DB42_RS00725	RhT_01149	TY21_RS09045	CAB_RS00060	A3I15_05800	BU804_RS05690	GCCT14_08290	PC_RS06560	CPSIT_RS00060	A3I67_02205	DB44_RS07725	TY19_RS10730	TC_RS04655	AMS24_04245	CEP56_RS03080	TU23_RS04855	G5S_RS01400	A3D96_04260	M787_RS01965	GCCT14_08990	CF_RS05010	Cs308_RS01710	Q499_RS03395
OG0000157	BGO10_04740	CPSIT_RS03150	CCA_RS03190	CPn0141	M787_RS00045	TY19_RS08120	BGO14_03070	DB44_RS06850	AMS24_03945	A2796_03255	AOM43_RS02875	TY21_RS05465	WCW_RS06475	SNE_RS04390	BU804_RS01085	PC_RS05660	Q499_RS01185	CF_RS01880	CEP55_RS01855	A3I67_04895	CEP56_RS04360	A3I15_00500	DB42_RS06440	CAB_RS03120	GCCT14_05010	RhT_01309	CT_213	PNK_RS03395	A2888_01665	G5S_RS04395	BN1093_RS08975	BN1013_01471	A3E26_03825	A3F09_02935	ELAC_1097	A3G30_01225	A3D96_05080	A3E80_00790	PUV_RS06190	TU23_RS04355	BN3769_RS10535	TY19_RS01155	DB43_RS03760	A3F79_03560	Cs308_RS03625	TC_RS02440	A3D18_01710	PCbaG_00697	A3F40_03555
OG0000158	A3D18_06345	CF_RS01780	CCA_RS03315	PC_RS03125	BGO10_05290	A2Z85_04950	CEP55_RS01980	ELAC_2138	WCW_RS03350	CT_023	A3I67_04415	TU23_RS00750	Q499_RS00150	A3G30_02095	AOM43_RS04865	CAB_RS03235	DB42_RS05970	BU804_RS05110	G5S_RS04495	PCbaG_00645	BN1013_01831	BN1013_01582	A3F40_02205	RT28_RS02085	H359_RS03290	A2Y28_04340	AMUC_RS00240	BGO14_02480	CSEC_RS11600	TY21_RS09560	A3F79_03080	GCCT14_05720	A3E26_00525	A2978_00480	Cs308_RS03530	A3D96_05565	CPn0113	M787_RS00160	DB44_RS03415	BN3769_RS04120	CPSIT_RS03270	A2796_02775	A3E80_06195	A2098_04405	BGO10_00630	A3F09_01210	TY19_RS03225	DB43_RS06355	BN1093_RS12230
OG0000159	CCA_RS03295	TY19_RS03205	BGO10_05310	A2978_00455	A3E26_00505	CEP55_RS01960	M787_RS00140	CPn0117	PC_RS03150	GCCT14_05751	H359_RS03270	RhT_01340	TY21_RS09580	A3G30_02115	SNE_RS04240	PNK_RS06925	CT_027	BN1013_01586	A3I67_04390	TU23_RS00770	CPSIT_RS03250	PAH_RS01490	DB44_RS03440	A3F40_02185	TC_RS01490	BN3769_RS04100	AMUC_RS01360	G5S_RS04475	GCCT14_02250	PCbaG_00649	A2Y28_04360	WCW_RS03370	A2796_02750	DB42_RS05990	A3I15_04760	Cs308_RS03550	BGO14_02505	A3D18_06325	A3F79_03055	A3C42_00795	A3F09_01190	CF_RS01800	DB43_RS06335	A3E80_06175	BU804_RS05130	Q499_RS00170	RT28_RS02065	A2888_02845	CAB_RS03215
OG0000160	CCA_RS03290	CEP55_RS01955	PNK_RS06920	PCbaG_00650	A2978_00450	A3E26_00500	ELAC_2143	A3C42_00800	CPn0118	WCW_RS03375	H359_RS03265	TY21_RS09585	RhT_01339	A3G30_02120	DB43_RS06330	BN3769_RS04095	TU23_RS00775	CPSIT_RS03245	CT_028	PAH_RS01495	A2Z85_04975	A3F40_02180	TC_RS01495	BN1013_01587	DB44_RS03445	BGO10_05315	M787_RS00135	GCCT14_02240	A2Y28_04365	G5S_RS04470	A3I67_04385	CAB_RS03210	Cs308_RS03555	DB42_RS05995	A3I15_04765	AOM43_RS04840	PC_RS03155	BGO14_02510	A3D18_06320	A3F79_03050	CEP56_RS00050	Q499_RS00175	CF_RS01805	A3F09_01185	A3E80_06170	A2098_04430	DB41_RS05160	BU804_RS05135	A2888_02840
OG0000161	Cs308_RS03560	A2978_00445	A3E26_00495	H359_RS03260	M787_RS00130	ELAC_2144	RhT_01338	TY21_RS09590	A3I15_04770	BN3769_RS04090	CPSIT_RS03240	A3G30_02125	DB44_RS03455	TU23_RS00780	CT_029	PAH_RS01500	A3C42_00805	A2796_02740	AMUC_RS03035	BN1013_01588	TY19_RS03195	A3F40_01690	TC_RS01500	A3I67_04380	PC_RS03160	GCCT14_02230	CAB_RS03205	WCW_RS03380	CPn0119	CCA_RS03285	PNK_RS06915	BGO10_05320	DB42_RS06000	BGO14_02515	A3D18_06315	AOM43_RS04835	G5S_RS04465	A3F79_03045	DB43_RS06325	CEP56_RS00030	A3F09_01180	CF_RS01810	A2098_04435	A3E80_06165	Q499_RS00180	RT28_RS02055	A2Y28_04370	A2Z85_04980	A2888_02830
OG0000162	PC_RS05045	AMUC_RS08830	AOM43_RS03895	A3D18_00150	M787_RS04685	A2888_00715	AMS24_03150	PNK_RS04140	CAB_RS03020	CEP56_RS04405	A3F79_01580	CF_RS01975	GCCT14_08621	A2796_02550	SNE_RS06580	A2978_04380	A3F09_03140	PCbaG_00911	TC_RS02420	BN1013_01852	BU804_RS02525	TY21_RS05345	GCCT14_01680	Cs308_RS03710	CT_209	Q499_RS01165	PAH_RS08235	RT28_RS01880	TU23_RS02565	RhT_00635	TY19_RS01750	H359_RS03110	BN3769_RS00390	BGO10_01995	A3I67_02705	CPn0153	ELAC_2171	A3F40_04380	CPSIT_RS03045	G5S_RS04315	A3D96_03865	CCA_RS03095	DB43_RS02285	PUV_RS04695	A3E26_01835	DB44_RS06190	BGO14_03420	BN1093_RS09720	A2098_00400
OG0000163	A2098_02250	TY19_RS05815	DB42_RS00230	CPSIT_RS00440	CPn0658	PNK_RS01225	PUV_RS12935	Q499_RS02895	BN1013_00015	SNE_RS11165	A3D96_01215	A3G30_05055	A3E80_05765	Cs308_RS01315	BGO10_05670	M787_RS02340	A3F09_05105	SCG7109_RS00900	G5S_RS01775	RT28_RS04260	BN1093_RS06790	CCA_RS00445	CAB_RS00445	PC_RS01130	BN3769_RS03135	AOM43_RS12500	TY21_RS06840	DB43_RS10560	PCbaG_00113	RhT_01498	CF_RS04630	A3D18_06260	DB41_RS00815	TC_RS04190	A3I15_04500	H359_RS00720	BGO14_07430	CEP55_RS01340	A2Z85_01710	GCCT14_03750	DB44_RS01225	A2978_05400	A3E26_02810	AMS24_01635	A2796_00790	WCW_RS08205	A3F79_00525	A3I67_07155	CT_538
OG0000164	DB41_RS00725	DB42_RS00270	CF_RS04070	AMS24_04065	A2098_02285	G5S_RS02345	A3F79_00580	A2Z85_01680	BGO14_07485	WCW_RS01540	A3E26_02780	BGO10_05625	A3D96_01270	A3D18_06230	A3E80_05735	A2888_00255	CCA_RS01015	AOM43_RS11645	Cs308_RS00745	M787_RS02905	A2796_00845	A3G30_05025	TU23_RS00355	DB44_RS01195	AMUC_RS06660	CSEC_RS10005	SCG7109_RS00810	A3I67_00220	A3C42_05130	CPn0547	RT28_RS00110	A3I15_04470	A2Y28_03245	H359_RS01285	RhT_01481	BU804_RS10745	ELAC_1664	TY21_RS03570	TC_RS03630	CAB_RS01015	BN1013_00025	PNK_RS01170	BN1093_RS06735	CSEC_RS02225	SNE_RS11125	Q499_RS02330	TY21_RS06135	PAH_RS07420	DB43_RS11460
OG0000165	AOM43_RS10675	BN1093_RS08280	A2796_05625	A2Z85_04690	PNK_RS02680	DB44_RS07470	A3E80_02285	A3I15_03125	TY19_RS06840	A3F09_00470	A3F40_01090	CAB_RS03995	BGO10_03190	AMS24_00690	A3D18_03610	BU804_RS06125	A3G30_03425	CPn0959	A2098_01885	CF_RS01040	DB43_RS12520	TY21_RS09905	BGO14_07985	A3F79_05475	G5S_RS00340	A3I67_01400	CPSIT_RS04025	PAH_RS01805	BN1013_00056	WCW_RS01930	AMUC_RS02960	GCCT14_03050	BN3769_RS09660	A3E26_03295	A2Y28_01415	CCA_RS04055	DB42_RS03440	PUV_RS01795	H359_RS04190	RhT_01097	A3D96_01790	M787_RS00870	Cs308_RS02815	A3C42_03875	PC_RS06335	DB41_RS07640	CT_808	CEP56_RS04180	RT28_RS02800
OG0000166	A3E26_03705	PNK_RS10795	BU804_RS10655	Q499_RS04555	PC_RS06485	A3G30_02925	A3I67_06035	CCA_RS03910	AMUC_RS10520	A2796_07350	A3F09_03610	BN1093_RS04225	A2098_00490	M787_RS00750	BN3769_RS12810	A2Z85_05315	TU23_RS02705	A2888_02240	A3F79_06950	CPSIT_RS03870	A3F40_00780	GCCT14_10020	CSEC_RS08130	SNE_RS08515	WCW_RS07665	PCbaG_01225	CPn0984	PAH_RS03875	BGO14_11420	PUV_RS00045	A2Y28_02350	GCCT14_02510	GCCT14_02491	DB44_RS07645	G5S_RS00240	TC_RS01080	Cs308_RS02910	RT28_RS02665	CF_RS01185	BGO10_07575	A2978_02840	DB44_RS07640	AOM43_RS12375	CAB_RS03845	DB41_RS07190	A3D96_00205	CT_827	TY21_RS11940	ELAC_0190
OG0000167	CPSIT_RS04715	ELAC_0050	Cs308_RS02130	A3E80_00480	A3E26_02090	RhT_00076	A2796_03815	AMS24_02085	AOM43_RS07735	PNK_RS00495	A3C42_02080	PUV_RS12000	CPn0818	TC_RS04355	A3F79_02085	PC_RS09100	BN1013_00276	SNE_RS01145	TY21_RS12550	WCW_RS09175	A3F40_04820	A3D96_05990	A2098_04490	CEP55_RS03160	A3I67_05465	A2Z85_02150	CF_RS00350	PCbaG_01658	DB43_RS09625	CT_569	PAH_RS11760	BN1093_RS06050	DB42_RS03075	M787_RS01565	A3G30_05530	BGO14_10115	CAB_RS04695	CEP56_RS04250	CCA_RS04755	TU23_RS09930	A3F09_02070	RT28_RS03490	DB41_RS08020	BGO10_02995	G5S_RS01015	A3D18_03025	CSEC_RS08750	GCCT14_00560	A2978_06795
OG0000168	CCA_RS04770	CPSIT_RS04730	ELAC_0053	A3I67_05450	A3E26_02105	GCCT14_07070	CAB_RS04710	PC_RS09115	A3C42_02095	BN1013_00279	PNK_RS00480	A2796_03800	Cs308_RS02115	PUV_RS12015	CPn0815	DB43_RS09640	H359_RS04890	M787_RS01580	A3D96_05975	BN3769_RS05910	TY21_RS12535	A3F09_00010	A3D18_03010	CSEC_RS08735	A3F40_01230	A2098_04505	PAH_RS11775	TU23_RS09945	TC_RS04370	CEP56_RS04235	A3G30_05515	BGO14_10130	AMUC_RS05890	BU804_RS08595	A2Y28_04990	RT28_RS03505	G5S_RS01030	BGO10_02980	A3F79_02070	BN1093_RS12580	DB41_RS08005	AOM43_RS07720	Q499_RS03080	RhT_00073	DB44_RS09245	TY19_RS01960	A2978_06780	A3I15_00285	AMUC_RS08750
OG0000169	SNE_RS01920	BU804_RS10180	PUV_RS02225	ELAC_0027	SCG7109_RS01035	CPSIT_RS00295	CPn0689	PAH_RS11660	DB42_RS01550	BN1013_00301	A3G30_02700	PCbaG_01479	DB44_RS01040	H359_RS00580	BN3769_RS11500	A3C42_02565	TY21_RS04050	PC_RS00940	TY19_RS05035	A2Z85_01435	RT28_RS04115	SNE_RS08035	A3F40_00470	A3D18_04285	CAB_RS00295	GCCT14_00100	RhT_00149	A2978_06525	AMUC_RS01100	WCW_RS00405	A2098_04265	A3F09_00105	DB41_RS09650	CSEC_RS08850	A3F79_01820	TC_RS00315	Q499_RS03770	CT_687	CF_RS04780	A3E80_00665	A3E26_00755	A2796_03550	PCbaG_01551	G5S_RS01635	BGO10_02870	A3I15_05525	M787_RS02195	BGO14_09600	AMS24_00160
OG0000170	A3D96_06110	ELAC_1579	DB41_RS08920	CCA_RS04900	PAH_RS03595	A3F40_04525	PCbaG_00081	TY19_RS09105	H359_RS00220	Q499_RS03205	A2Y28_03940	A2796_03935	A3F79_02205	A3D18_03125	A3F09_02150	AMS24_02920	BGO14_09440	A3G30_05920	SNE_RS01260	A2Z85_02050	TY21_RS02010	A3I67_05585	CF_RS00205	CT_597	AMUC_RS06640	Cs308_RS01965	BN1013_00325	BGO10_02750	A3E26_01990	BN3769_RS13130	CPSIT_RS04865	AMUC_RS02985	A3I15_01790	PUV_RS12835	A2978_06915	CSEC_RS09070	CPn0784	TU23_RS02770	PC_RS08860	AMUC_RS09970	RhT_00105	TC_RS04495	WCW_RS00555	RT28_RS03630	A2888_00770	CAB_RS04840	DB44_RS08990	G5S_RS01160	A2098_04945
OG0000171	DB42_RS04870	A3C42_00940	TC_RS03030	A3I67_03710	BGO10_08260	A3E80_04140	A2Z85_01305	CF_RS01570	A3I15_05015	A2Y28_01260	SNE_RS07865	A3D18_00320	BN3769_RS08875	BN1093_RS02610	RhT_00882	AMS24_03310	DB44_RS03150	A2978_02495	PCbaG_01124	DB41_RS06310	RT28_RS02290	A3F79_02735	TY21_RS12270	CSEC_RS05895	AOM43_RS05375	A3F09_01050	A3D96_02265	AMUC_RS06610	GCCT14_01000	BGO14_06510	PC_RS02845	A3E26_03035	A2888_02710	WCW_RS02780	H359_RS03650	A3G30_01780	CT_323	Q499_RS01785	A2796_04955	BN1013_00805	CPSIT_RS03480	G5S_RS04700	CPn0073	A3F40_03620	PNK_RS08535	BU804_RS02900	CEP56_RS00815	CCA_RS03520	CAB_RS03445
OG0000172	TC_RS03000	A3I67_03740	A3C42_00910	A2Z85_01275	A3E80_04110	GCCT14_01040	A3E26_03005	SNE_RS07835	A3D18_00350	BN3769_RS08845	A2098_01800	H359_RS03620	DB42_RS04900	BN1093_RS02640	TY21_RS12305	AMS24_03280	A2978_02525	CPSIT_RS03450	DB44_RS03180	WCW_RS02810	RT28_RS02260	PAH_RS00980	AOM43_RS05345	GCCT14_09820	CSEC_RS05865	A3I15_05045	A3F79_02765	RhT_00876	Q499_RS01755	BGO14_06480	BGO10_08230	PC_RS02875	A3D96_02295	A2888_02680	CF_RS01600	BN1013_00811	A3G30_01750	A2796_04985	PCbaG_01118	A3F40_02750	PNK_RS08505	DB41_RS06280	BU804_RS02870	DB43_RS06860	CPn0077	CEP56_RS00845	A3F09_04275	CAB_RS03415	G5S_RS04670
OG0000173	A3I67_03745	A2Z85_01270	A3C42_00905	GCCT14_01050	DB42_RS04905	CAB_RS03410	A3E26_03000	SNE_RS07830	BN3769_RS08840	H359_RS03615	A3G30_01745	BN1093_RS02645	TY21_RS12310	PCbaG_01117	A2098_01805	CPSIT_RS03445	A2978_02530	RT28_RS02255	PAH_RS00985	WCW_RS02815	ELAC_0642	AOM43_RS05340	CT_318	A2Y28_01225	CCA_RS03485	A3I15_05050	CSEC_RS05860	A3E80_04105	DB43_RS06855	BGO10_08225	RhT_00875	BGO14_06475	Q499_RS01750	Cs308_RS03355	PC_RS02880	A3D96_02300	BN1013_00812	CF_RS01605	CPn0078	A3F40_02755	DB41_RS06275	A2796_04990	A3F79_02770	A3F09_04270	BU804_RS02865	TC_RS02995	CEP56_RS00850	AMS24_03275	A3D18_00355
OG0000174	G5S_RS04580	A2796_05125	A2Y28_00920	CPSIT_RS03360	A3D96_02435	CPn0095	BGO10_03345	CEP55_RS00460	PUV_RS10305	A3G30_01600	TY19_RS02490	TU23_RS10515	BGO14_01905	BN1093_RS03055	BN1013_00851	ELAC_0704	TC_RS02910	A3I15_05195	PC_RS07875	AOM43_RS00685	PUV_RS07285	A3D18_04910	CSEC_RS05365	CF_RS01690	PAH_RS06500	GCCT14_02100	PCbaG_01081	A3I67_03880	TY21_RS08210	CCA_RS03400	A3C42_06480	A3F79_02905	DB44_RS05480	AOM43_RS07110	A3E26_01375	DB43_RS04845	WCW_RS06335	A2098_01760	A2Z85_01125	CAB_RS03325	A3F09_04530	PAH_RS08675	DB42_RS09660	Cs308_RS03440	A2978_02665	BN3769_RS05215	RhT_00718	Q499_RS01665	PAH_RS08685
OG0000175	A3G30_04985	SNE_RS10990	AMUC_RS08420	G5S_RS01760	A3I15_04430	BGO14_05480	GCCT14_04680	PC_RS01870	A3E80_05660	BGO10_06990	Q499_RS02910	PAH_RS12345	DB44_RS02000	AOM43_RS07905	A3C42_05035	A3F09_05980	BN1013_00945	CSEC_RS00945	A3I67_00290	RT28_RS04245	A3F40_03675	ELAC_0465	TU23_RS05700	DB42_RS09145	TC_RS04205	CT_540	DB41_RS01955	Cs308_RS01330	CCA_RS00430	A2098_02015	A3D18_06190	BN1093_RS01205	CF_RS04645	WCW_RS07380	A2978_04630	A3D96_01340	CPn0660	TY19_RS06405	A3F79_00650	GCCT14_09610	CPSIT_RS00425	CAB_RS00430	BU804_RS06700	M787_RS02325	A2Z85_01640	BN3769_RS02110	A3E26_02740	TY21_RS06275	A2Y28_03200
OG0000176	PC_RS01940	SNE_RS10885	PUV_RS10365	A3D18_06115	BN1013_00961	AMS24_04035	G5S_RS02850	BGO10_07070	TY19_RS07345	Cs308_RS00205	TC_RS03210	RhT_01444	A2Z85_01565	BGO14_05395	CF_RS03525	PAH_RS10445	WCW_RS07315	DB44_RS02125	SCG7109_RS02510	A2098_02090	DB42_RS09060	CT_355	TY21_RS06355	RT28_RS00550	ELAC_0480	AOM43_RS07050	GCCT14_02660	A2796_00970	CAB_RS01555	A2Y28_03125	AMUC_RS01645	BN1093_RS01280	PNK_RS09805	A3E80_06545	A3I15_04355	H359_RS01810	Q499_RS01920	BN3769_RS02025	DB43_RS07970	PCbaG_00157	A3F79_00705	CPn1058	CCA_RS01540	A3I67_00345	A3C42_05095	DB41_RS02040	A3F40_05090	CSEC_RS01010	A3F09_03435
OG0000177	BGO14_05300	SCG7109_RS02955	A2796_01050	CAB_RS00525	A3F09_03345	A3F79_00785	A3I67_00425	BGO10_07165	A2888_03155	Cs308_RS01235	A3D96_01475	SNE_RS10775	G5S_RS01855	GCCT14_02780	CSEC_RS01110	TC_RS04110	Q499_RS02815	DB42_RS08955	CF_RS04550	A3D18_05230	DB44_RS02230	DB43_RS08345	BN1093_RS01395	TY19_RS07440	BN1013_00980	TU23_RS05850	ELAC_0498	AMS24_01215	CPn0641	A3F09_04830	DB41_RS02135	PUV_RS10725	AOM43_RS06665	A3I15_04280	CCA_RS00525	CT_522	A2Y28_00145	RhT_01429	CPSIT_RS00520	RT28_RS04335	M787_RS02415	PC_RS02040	PAH_RS10805	WCW_RS07215	PNK_RS09690	A2Z85_00615	TY21_RS06440	PCbaG_00175	A2098_02715
OG0000178	BGO14_05295	SCG7109_RS02950	A2796_01055	DB41_RS02140	GCCT14_02790	PCbaG_00176	BGO10_07170	A3F79_00790	Cs308_RS01230	A2888_03160	A3D96_01480	A3I67_00430	G5S_RS01860	Q499_RS02810	CT_521	A3F40_03045	CF_RS04545	TC_RS04105	CSEC_RS01115	A3D18_05235	DB44_RS02235	PUV_RS10720	TY19_RS07445	TU23_RS05855	WCW_RS07210	AMS24_01220	RT28_RS04340	A3E80_04550	ELAC_0499	BN1093_RS01400	A3F09_04825	CPn0640	A3G30_05785	A3I15_04275	AOM43_RS06670	PAH_RS10800	CCA_RS00530	A2Y28_00140	A3C42_00705	SNE_RS10770	DB42_RS08950	RhT_01428	PNK_RS09685	CPSIT_RS00525	DB43_RS08340	M787_RS02420	TY21_RS06445	PC_RS02045	A2Z85_00610
OG0000179	BGO14_05285	SCG7109_RS02940	PCbaG_00178	A3F09_04815	PAH_RS10790	DB41_RS02150	A2796_01065	GCCT14_02810	Cs308_RS01220	BGO10_07180	A2888_03170	CPn0638	A3F79_00800	G5S_RS01870	A3D96_01490	CAB_RS00540	A2098_02730	TU23_RS05865	CPSIT_RS00535	PUV_RS10710	DB42_RS08940	CF_RS04535	TC_RS04095	Q499_RS02800	A3D18_05245	DB44_RS02245	A3F40_03035	A2978_04780	TY19_RS07455	A2Y28_00130	ELAC_0501	CCA_RS00540	AOM43_RS06680	CSEC_RS01125	BN1093_RS01410	A3I15_04265	RT28_RS04350	A3I67_00440	PNK_RS09675	SNE_RS10760	RhT_01426	AMS24_01230	DB43_RS08330	BN1013_00983	PC_RS02055	A3E80_04540	A3C42_00710	BN3769_RS01885	A2Z85_00600
OG0000180	SCG7109_RS02930	GCCT14_02830	DB44_RS02255	BGO14_05275	A3F09_04805	CCA_RS00550	A2796_01075	DB41_RS02160	A2Z85_00590	BGO10_07190	Cs308_RS01210	A2888_03180	CPn0636	A3F79_00810	G5S_RS01880	TU23_RS05875	A3D96_01500	DB42_RS08930	CF_RS04525	Q499_RS02790	M787_RS02440	A3F40_03025	DB43_RS08320	BN1013_00985	A3D18_05255	TY21_RS06465	AMS24_01240	A2978_04790	TY19_RS07465	A2Y28_00120	ELAC_0503	RT28_RS04360	CSEC_RS01135	PC_RS02065	AOM43_RS06690	CPSIT_RS00545	A3I15_04255	CAB_RS00550	PNK_RS09665	A3C42_00720	A3I67_00450	BN1093_RS01420	SNE_RS10750	RhT_01424	A2098_02740	PUV_RS10700	A3E80_04530	CT_517	PCbaG_00180
OG0000181	A2796_01080	BGO14_05270	CCA_RS00555	A3F09_04800	H359_RS00830	A2888_03185	RhT_01423	CPn0635	A3F79_00815	TU23_RS05880	G5S_RS01885	A3D96_01505	ELAC_0504	BGO10_07195	CF_RS04520	DB43_RS08315	Q499_RS02785	M787_RS02445	A3F40_03020	DB44_RS02260	TY21_RS06470	BN1013_00986	A3D18_05260	AMS24_01245	A2978_04795	BN1093_RS01425	TY19_RS07470	A2Y28_00115	TC_RS04080	RT28_RS04365	CSEC_RS01140	SCG7109_RS02925	CAB_RS00555	A3I15_04250	AOM43_RS06695	GCCT14_02840	A3I67_00455	CPSIT_RS00550	PUV_RS10695	SNE_RS10745	Cs308_RS01205	A3C42_00725	A2098_02745	PNK_RS09660	PC_RS02070	CT_516	PCbaG_00181	AMUC_RS05000	BN3769_RS01870
OG0000182	A2098_02775	A2Z85_00555	CCA_RS00585	A3F09_04770	RhT_01417	Q499_RS02755	PAH_RS10745	A2Y28_00085	H359_RS00860	DB43_RS08285	PC_RS02100	CPSIT_RS00580	BN3769_RS01840	SNE_RS10715	DB44_RS02290	BN1013_00992	AMUC_RS05030	A3E26_02620	AMS24_01275	CPn0629	Cs308_RS01175	BGO10_07225	DB42_RS08895	GCCT14_02900	CSEC_RS01170	PCbaG_00187	A3G30_05730	A2796_01110	BGO14_05240	AOM43_RS06725	CAB_RS00585	SCG7109_RS02890	CT_510	M787_RS02475	G5S_RS01915	TU23_RS05910	A3F79_00845	A3I67_00485	A3D96_01535	PNK_RS09630	A3F40_02990	TC_RS04050	BU804_RS06925	CF_RS04490	TY21_RS06500	A3D18_05290	A3E80_04495	A3C42_03305	ELAC_0510
OG0000183	SCG7109_RS02870	A2098_02795	BN1013_00996	CSEC_RS01190	A3F40_02970	AOM43_RS06745	CAB_RS00605	PAH_RS10725	CEP56_RS02810	A2Y28_00065	BN1093_RS01475	AMS24_01295	BU804_RS06945	Cs308_RS01155	BN3769_RS01820	A3I67_00505	TC_RS04030	PC_RS02120	CT_506	A3E80_04475	DB44_RS02310	A2Z85_00535	BGO10_07245	SNE_RS10695	CCA_RS00605	WCW_RS07135	A3E26_02640	DB42_RS08875	PUV_RS10645	PCbaG_00191	BGO14_05220	A2796_01130	H359_RS00880	PNK_RS09610	AMUC_RS08065	M787_RS02495	A3G30_05710	A3F09_04750	TU23_RS05930	A3F79_00865	G5S_RS01935	RhT_01413	GCCT14_06850	CPSIT_RS00600	A3D96_01555	CF_RS04470	DB43_RS08265	TY21_RS06520	A3C42_03285
OG0000184	DB43_RS00395	PC_RS02125	CSEC_RS01195	PAH_RS06985	SCG7109_RS02865	CAB_RS00610	BGO14_05200	A2Y28_00060	CEP56_RS02815	A3F79_00870	AMS24_01300	A2796_01135	Cs308_RS01150	DB44_RS02315	SNE_RS10690	RhT_01412	AMUC_RS07575	Q499_RS02730	TC_RS04025	H359_RS00885	CT_505	A2Z85_00530	A3E80_04470	BU804_RS06955	A3C42_03280	DB42_RS08860	A3D96_01560	TY19_RS07525	PUV_RS02825	WCW_RS07130	A3E26_02645	CCA_RS00610	CPSIT_RS00605	M787_RS02500	A3G30_05705	A3I67_00510	PCbaG_00192	A3F09_04745	TU23_RS05935	BN1013_00997	CPn0624	GCCT14_06860	G5S_RS01940	DB41_RS02235	BN1093_RS01485	GCCT14_05680	CF_RS04465	PNK_RS09600	BN3769_RS01805
OG0000185	AMS24_05135	BGO14_06245	PCbaG_00753	H359_RS02150	A3E26_06030	PC_RS05350	A3F09_04485	PNK_RS03810	M787_RS03805	SNE_RS07525	CT_040	TU23_RS02410	PUV_RS07760	AMUC_RS03425	A3E80_03765	CF_RS03045	AMUC_RS00150	BU804_RS01725	CSEC_RS02785	CPSIT_RS02030	GCCT14_08520	A3I15_00795	CCA_RS02040	WCW_RS04680	DB41_RS06090	A3D18_03530	CPn0390	ELAC_1312	TY21_RS11190	A3G30_01470	A2Z85_02900	TY19_RS01445	A3I67_03110	A2888_02515	A3F79_04895	BGO10_05535	A2796_06860	RhT_00524	GCCT14_01720	BN1093_RS09390	A2Y28_05555	A2978_03380	G5S_RS03315	DB44_RS06500	CAB_RS02045	RT28_RS00995	AOM43_RS04055	BN1013_01020	PAH_RS00370
OG0000186	H359_RS02170	A3F79_04945	A3E80_06855	RhT_00512	DB44_RS06480	CSEC_RS06485	ELAC_1897	A2978_03430	BU804_RS02220	A3I67_03160	PCbaG_00744	CF_RS03025	G5S_RS03335	CT_044	SNE_RS04665	A2Y28_01895	A3G30_01890	PNK_RS03835	A2796_06910	DB41_RS05970	PAH_RS00335	BGO10_06505	TY21_RS07445	GCCT14_05500	PC_RS05330	TY19_RS01465	BN1093_RS12975	A3I15_03655	DB42_RS05185	M787_RS03825	A2098_00235	TY21_RS07315	CPn0386	GCCT14_06120	AMS24_04385	TU23_RS01730	A3E26_03520	RT28_RS01020	A3D18_01470	PUV_RS07725	A3D96_07600	Cs308_RS04615	A3F40_01340	AOM43_RS00210	CPSIT_RS02055	A3F09_03940	BN1013_01025	BN3769_RS00735	WCW_RS04705
OG0000187	CT_380	PAH_RS02140	A3D96_00445	PUV_RS07010	PCbaG_00613	A3E80_02130	DB42_RS05200	A3F40_02325	ELAC_0972	BN1093_RS09805	AMUC_RS04750	A3D18_02320	Cs308_RS00395	Q499_RS02050	AMS24_04970	TY21_RS07300	PC_RS08465	DB44_RS06115	A3I67_06275	A3F09_02350	RT28_RS00430	CSEC_RS10870	A2Y28_04730	A3I15_06185	A3G30_05220	BN1013_01036	DB41_RS05955	PNK_RS04230	CPSIT_RS01350	WCW_RS05965	CCA_RS01345	H359_RS01600	TY21_RS07430	CAB_RS01350	BU804_RS03385	CPn0479	M787_RS03230	TY19_RS02125	AOM43_RS00890	G5S_RS02670	RhT_00485	BN3769_RS00295	TU23_RS02345	CEP55_RS02995	A2Z85_03430	SNE_RS04010	A2796_07590	CF_RS03730	GCCT14_01632
OG0000188	G5S_RS02675	AMUC_RS03215	CT_379	PNK_RS04235	A3D96_00440	A2796_07585	A3E80_02125	A3F40_02320	DB43_RS04580	DB42_RS05195	A3D18_02315	ELAC_0971	PCbaG_00614	BGO10_10600	Q499_RS02045	AMS24_04965	TY21_RS07305	TY21_RS11090	A3F79_07185	A3F09_02345	PAH_RS02150	A2Y28_04725	GCCT14_09100	RT28_RS00435	A3I15_06180	CCA_RS01350	PC_RS08460	DB41_RS05960	CPSIT_RS01355	WCW_RS05960	A2Z85_03435	A3C42_06185	BN1093_RS09810	PUV_RS07020	TY21_RS07435	H359_RS01605	CAB_RS01355	GCCT14_07470	M787_RS03235	AOM43_RS00880	TY19_RS02130	TC_RS03335	RhT_00486	TU23_RS02340	BN3769_RS00290	Cs308_RS00390	CF_RS03725	CEP55_RS03000	A3I67_06270
OG0000189	A3E80_02090	A2796_07570	RhT_00493	CT_866	H359_RS01625	BU804_RS03415	A3G30_01980	AOM43_RS04125	TY19_RS02155	TY21_RS01505	A3F79_07170	BGO10_10620	SNE_RS04060	A3D96_00425	PC_RS08435	ELAC_0873	DB42_RS05335	CAB_RS01370	A3E26_05900	PNK_RS04260	PAH_RS05290	WCW_RS02105	PCbaG_00622	A3F09_02320	GCCT14_07600	DB44_RS06085	A3C42_06170	BN1093_RS09835	ELAC_0660	A2978_03060	TC_RS01300	DB41_RS05830	CPSIT_RS01370	PUV_RS07830	A3I67_06255	M787_RS03250	AMUC_RS09350	GCCT14_03110	G5S_RS02690	CF_RS03710	BN1013_01041	A2Z85_03450	CPn0475	CSEC_RS12535	BN3769_RS00260	Q499_RS04770	A2Y28_04710	CSEC_RS02215	WCW_RS09030
OG0000190	CT_241	A3I67_03960	AMS24_02775	BGO14_05845	A3D18_01585	PUV_RS04620	PCbaG_00713	CPSIT_RS02415	AMUC_RS05640	A3I15_03765	GCCT14_09101	SNE_RS04505	DB44_RS05895	PAH_RS02475	A2Y28_03590	RhT_01290	DB41_RS05645	A3C42_03650	A2978_02745	CAB_RS02430	CCA_RS02425	TU23_RS07640	CSEC_RS05485	A3E80_04060	RT28_RS01370	BU804_RS02085	BN1013_01075	A3D96_02515	M787_RS04170	Q499_RS01345	BN1093_RS10020	GCCT14_02440	H359_RS02525	CPn0300	A2796_05205	SCG7109_RS00685	AOM43_RS03980	WCW_RS05750	A3E26_05340	A3F79_02985	G5S_RS03690	BN3769_RS00070	DB42_RS05495	TY21_RS05880	CF_RS02665	Cs308_RS04255	A2Z85_00145	ELAC_2076	CEP55_RS00550
OG0000191	CT_239	PCbaG_00716	A2978_02755	BN1093_RS10055	CPn0298	BGO14_05835	AOM43_RS03990	TU23_RS07135	A3D96_02525	ELAC_2080	CF_RS02655	TY19_RS03625	A3D18_01575	DB44_RS05875	A3G30_01360	AMUC_RS03430	CPSIT_RS02425	A2Y28_03580	CEP56_RS02345	Q499_RS01330	A2098_01240	PUV_RS04610	BN1013_01077	A3I67_03970	CSEC_RS05475	CCA_RS02435	BN3769_RS05645	WCW_RS05740	A3E26_05330	H359_RS02535	PAH_RS02465	Cs308_RS04245	A3I15_03755	M787_RS04180	A2888_01570	A2796_05215	CAB_RS02440	RhT_01288	BU804_RS02060	TC_RS02590	A3E80_04070	DB43_RS02205	A3F79_02995	AMS24_05215	G5S_RS03700	DB42_RS05505	TY21_RS05870	PNK_RS04480	RT28_RS01380
OG0000192	BU804_RS01965	BGO14_05730	A2098_04835	CF_RS02835	DB44_RS05770	M787_RS04000	PC_RS08145	A3E80_05475	Q499_RS00440	A3D96_03735	PUV_RS04225	BN3769_RS05490	CEP56_RS04295	WCW_RS05660	A3G30_03885	A3F09_03070	CPSIT_RS02250	CPn0335	A3I67_02575	RT28_RS04820	A3D18_02185	TY21_RS05145	DB43_RS01835	AMUC_RS08765	PAH_RS00575	A2Y28_04205	TY21_RS04830	CSEC_RS11040	A2Z85_04255	H359_RS02350	TU23_RS05440	A3F40_03090	CCA_RS02255	CT_078	BGO10_06445	Cs308_RS04430	DB42_RS05655	DB41_RS05485	RT28_RS01195	AMS24_01395	A3F79_01450	PCbaG_00820	TY19_RS07125	TC_RS01765	A2978_04250	CAB_RS02265	A2796_02420	ELAC_0720	G5S_RS03520
OG0000193	Cs308_RS03565	A2978_00435	A3E26_00480	CPn0120	DB42_RS06035	PAH_RS01545	RhT_01336	A3F09_01170	G5S_RS04460	A3E80_06155	A3I15_04785	CEP55_RS01940	A2Z85_04995	A3G30_02140	DB43_RS06280	BGO10_10910	CSEC_RS11330	TY21_RS04275	CPSIT_RS03235	CF_RS01815	CCA_RS03280	TC_RS01505	SNE_RS04270	DB41_RS05110	PC_RS03175	BN1093_RS12190	PNK_RS06905	PUV_RS08715	A3I67_04370	H359_RS03255	CAB_RS03200	M787_RS00125	BGO14_02535	A3D18_06300	AMUC_RS07975	ELAC_2176	TU23_RS00800	A2098_04450	TY19_RS03180	A3F79_03035	CT_030	CEP56_RS00020	A3C42_00815	BN3769_RS04070	GCCT14_02220	A2Y28_04385	BU804_RS05155	WCW_RS03405	RT28_RS02050
OG0000194	A2978_00430	A3E26_00470	Cs308_RS03575	A3F09_01165	A3I15_04795	RhT_01334	DB42_RS06050	BGO14_02550	G5S_RS04450	CPSIT_RS03225	BGO10_10895	A3E80_06150	AMUC_RS11220	A3G30_02150	PUV_RS08700	BU804_RS05170	TU23_RS00815	TC_RS01515	TY19_RS03165	SNE_RS04280	PNK_RS06890	GCCT14_02200	PC_RS03190	CT_032	BN1093_RS12175	A3I67_04365	CSEC_RS11315	DB43_RS06265	CAB_RS03190	PCbaG_00656	A3D18_06290	CCA_RS03270	CPn0122	H359_RS03245	DB44_RS03485	A3D96_05615	A3F79_03030	GCCT14_05810	CEP56_RS00005	CEP55_RS01925	CF_RS01825	RT28_RS02040	A2Y28_04395	WCW_RS03420	TY21_RS04290	A2Z85_05005	Q499_RS00195	M787_RS00115	AMS24_01960
OG0000195	GCCT14_09220	SNE_RS09120	A2Y28_00210	G5S_RS03555	BGO14_02575	H359_RS02385	DB42_RS06055	A3C42_01400	PUV_RS08685	A3D18_04545	A2098_04360	BGO10_10880	Cs308_RS04390	BU804_RS05175	BN1013_01201	TC_RS01800	GCCT14_01110	A3F40_03775	CPn0327	RT28_RS01235	AMS24_01025	DB43_RS06250	CCA_RS02290	RhT_01008	CSEC_RS11310	BN1093_RS12165	PC_RS03195	A2888_01375	A3G30_00195	AOM43_RS04760	A3E26_05015	PNK_RS06880	CF_RS02800	Q499_RS00480	TY21_RS04295	A3I67_01470	A3D96_02670	A3I15_04910	TU23_RS00825	A2796_07020	A3F09_04210	TY19_RS03160	WCW_RS03425	CPSIT_RS02280	AMUC_RS06345	M787_RS04035	CAB_RS02295	PAH_RS01575	CT_086
OG0000196	PAH_RS11065	Cs308_RS04365	A3F09_04135	DB42_RS06140	A3C42_05250	A3E80_05945	A3I15_02165	DB44_RS03970	PUV_RS03640	PCbaG_00504	A3D18_03415	A3F79_06560	BU804_RS03980	ELAC_1965	BN1093_RS12095	TC_RS01825	A3F40_03735	SNE_RS09040	CAB_RS02320	RhT_00993	CEP55_RS01205	CPSIT_RS02305	TY21_RS04380	H359_RS02410	A2978_07345	A3G30_00150	CSEC_RS06090	CCA_RS02315	BN3769_RS03970	G5S_RS03580	AMS24_01035	WCW_RS04110	A2888_01340	CT_091	A3E26_00285	TY19_RS10270	DB43_RS01215	Q499_RS00505	PC_RS03605	CF_RS02775	TU23_RS00895	A2Y28_00255	A2098_02185	BN1013_01218	SCG7109_RS01365	CPn0322	M787_RS04060	A2796_06475	DB41_RS04985
OG0000197	PAH_RS11060	AMUC_RS02455	A3F09_04125	A3I15_02160	DB42_RS06145	GCCT14_08820	GCCT14_08810	BU804_RS00865	A3F79_06545	A3C42_05265	PCbaG_00508	PUV_RS03645	BN1093_RS12090	RhT_00991	CSEC_RS06075	ELAC_1966	AMS24_01030	A3I67_05810	TC_RS01830	RT28_RS01265	A2Y28_00260	CAB_RS02325	CEP55_RS01210	CPSIT_RS02310	H359_RS02415	A3G30_00145	TY19_RS10280	CCA_RS02320	Cs308_RS04360	G5S_RS03585	WCW_RS04115	A3E26_00280	CT_092	A2888_01335	Q499_RS00510	PC_RS03615	TU23_RS00905	A3D96_06335	CF_RS02770	TY21_RS01235	DB43_RS01220	A3D18_03410	A2978_07330	A2098_02190	SCG7109_RS01370	A2796_06460	CPn0321	M787_RS04065	DB41_RS04980
OG0000198	CSEC_RS07655	SNE_RS02045	CAB_RS00720	A3E80_06345	ELAC_1571	A3F09_06170	PAH_RS07735	SCG7109_RS00180	A3D96_06990	A3G30_02780	AMS24_00120	Q499_RS02625	AOM43_RS06080	TY21_RS00915	A2098_02330	A3I67_06570	A3E26_05665	Cs308_RS01035	A2978_07050	BGO14_02125	BN1013_01287	A3D18_06090	TC_RS03920	PC_RS00525	A2Z85_01515	A3C42_04320	TY19_RS07670	CPn0604	DB42_RS09500	BN3769_RS13675	DB43_RS02790	AOM43_RS06800	CCA_RS00720	BGO10_03835	H359_RS00995	CT_486	RT28_RS04530	PUV_RS05190	PAH_RS10670	BN1093_RS04810	A2Y28_00700	A2796_05915	A3I15_05445	DB44_RS00590	A3F79_00065	BU804_RS04650	CF_RS04355	M787_RS02620	DB41_RS01585
OG0000199	CF_RS04080	A2888_01280	SCG7109_RS02145	PC_RS01010	BN1013_01327	RhT_00200	G5S_RS02335	A2098_04305	A3D18_00600	PCbaG_01497	A3E80_00765	A3D96_03020	AMS24_00035	A2Z85_00875	DB44_RS01100	PUV_RS03020	M787_RS02895	TU23_RS09280	SNE_RS02175	Cs308_RS00755	A3F79_06790	A3I67_06420	DB43_RS00595	CEP55_RS01015	A2Y28_02220	A3I15_01380	A3F09_06110	CSEC_RS10160	BN1093_RS06605	A3C42_03540	AMUC_RS01735	TY21_RS00115	PNK_RS01040	RT28_RS00100	BGO10_04030	ELAC_1641	DB42_RS09385	H359_RS01275	CEP56_RS00730	CAB_RS01005	GCCT14_07380	BU804_RS02165	WCW_RS01465	TC_RS03640	Q499_RS02340	DB41_RS01710	CCA_RS01005	A2796_01310	PAH_RS06785
OG0000200	CSEC_RS02510	BU804_RS05055	BN1093_RS12300	A3I67_03495	A2Y28_03515	RhT_01359	CEP55_RS02765	G5S_RS00165	CAB_RS03770	PAH_RS12085	A3F79_02520	CF_RS01260	BN1013_01570	A3F09_01250	TU23_RS00675	RT28_RS02590	A2098_04115	GCCT14_03180	A3I15_01360	BN3769_RS04200	AMS24_02045	AOM43_RS08780	TY21_RS10360	PCbaG_00638	CCA_RS03835	ELAC_2163	PUV_RS11080	H359_RS03975	A2978_02280	A3E26_05635	A2796_04740	Q499_RS04630	A3E80_02545	DB43_RS08695	PC_RS03065	WCW_RS03300	SCG7109_RS03805	A3D18_00550	DB44_RS03365	BGO10_05230	SNE_RS04140	DB42_RS07710	M787_RS00670	GCCT14_05530	CT_841	TY19_RS03275	BGO14_04030	Cs308_RS02990	CPn0998
OG0000201	A3D18_06355	PC_RS03105	M787_RS00655	ELAC_2017	CAB_RS03755	A3G30_02085	TY21_RS09525	BGO10_05265	GCCT14_06880	A3F79_02550	TY19_RS03245	DB42_RS05915	AMS24_02025	PNK_RS06970	SNE_RS04205	A2Z85_04940	PCbaG_00642	A3F40_02225	A3C42_04820	BU804_RS05090	H359_RS03960	CCA_RS03820	RhT_01347	CPn1001	WCW_RS04325	GCCT14_08681	BGO14_02455	GCCT14_05700	A3E26_00535	A3I15_04730	PUV_RS04885	A3I67_03525	G5S_RS00150	WCW_RS03325	A2796_04770	CF_RS01275	A3F09_01225	CT_844	A2Y28_04330	BN3769_RS04135	A3D96_02080	BN1093_RS12255	CSEC_RS02535	A2978_02310	DB44_RS03395	TU23_RS00730	Q499_RS04645	RT28_RS02575	BN1013_01577
OG0000202	TU23_RS02655	G5S_RS02950	A3F09_00055	PUV_RS11495	PCbaG_00218	PC_RS02275	ELAC_1211	RT28_RS00640	Cs308_RS00110	AMS24_04680	TY19_RS00975	A3G30_04455	CAB_RS01655	PNK_RS09405	CF_RS03425	DB42_RS06175	A2888_01195	CEP55_RS00925	BU804_RS01595	A3E80_04465	A2Z85_00430	BN3769_RS01510	Q499_RS01850	GCCT14_09520	A3D18_01065	A3F79_07420	BN1093_RS01690	CCA_RS01635	M787_RS03445	A3D96_06830	H359_RS01905	A2Y28_04100	CSEC_RS03485	SNE_RS10455	A3I15_04095	DB43_RS09120	DB44_RS02465	SCG7109_RS01955	WCW_RS06920	TC_RS03140	BGO10_08720	TU23_RS01360	TY21_RS01265	A3I67_01905	CT_341	AOM43_RS09660	DB41_RS04950	BN1013_01651	A2796_01975
OG0000203	A2Z85_03160	Cs308_RS02420	A2796_01820	CF_RS00640	Q499_RS04040	ELAC_1210	CAB_RS04405	A2Y28_01145	A3F40_00910	A2978_05630	TY19_RS00980	CCA_RS04465	CEP55_RS00920	A3C42_01850	BU804_RS01590	PUV_RS11490	RT28_RS03195	BGO14_04605	SNE_RS03235	A2098_01665	DB42_RS08420	AMS24_01755	RhT_00366	AOM43_RS09665	CPn0879	TU23_RS01365	CT_738	BN1093_RS01710	A3D96_06675	GCCT14_08590	PCbaG_01304	A3G30_03610	A3E26_01110	CPSIT_RS04425	A3D18_04750	PNK_RS09385	A3I67_01750	A2888_00400	A3F79_07265	DB44_RS02470	WCW_RS06915	DB43_RS09115	BGO10_08730	A3I15_02585	H359_RS04580	BN3769_RS01500	G5S_RS00725	BN1013_01653	CSEC_RS03490
OG0000204	AMUC_RS08430	M787_RS03990	CF_RS02845	BU804_RS01995	DB43_RS07020	BGO14_05775	A3E80_03035	CSEC_RS05565	TY19_RS07160	Q499_RS00430	A3C42_01130	RhT_00633	SNE_RS06610	AMS24_01485	TY21_RS05175	PCbaG_00913	AOM43_RS05500	A3I67_02370	CT_076	DB44_RS05810	A3F40_03215	RT28_RS01185	A2978_04045	A3D96_03530	CPn0337	PNK_RS04565	ELAC_2051	A2888_03450	TU23_RS05410	A3F79_01245	CCA_RS02245	Cs308_RS04440	A3D18_00140	PC_RS08175	BN1013_01720	CPSIT_RS02240	H359_RS02340	PUV_RS09430	A2796_02215	DB42_RS05625	BN1093_RS10140	DB41_RS05515	A3E26_01825	CAB_RS02255	TC_RS01755	TY21_RS04800	A2098_00390	BGO10_09055	A2Y28_04545
OG0000205	PUV_RS06270	A3E80_05145	PNK_RS12190	CCA_RS00760	A3I67_07635	H359_RS01030	TY19_RS09560	DB44_RS08925	CT_477	BN1013_01726	AMS24_02595	PC_RS08800	DB42_RS09780	A2978_05435	WCW_RS03135	RT28_RS04565	Q499_RS02580	BN3769_RS03350	BGO14_01600	DB41_RS01305	BGO10_09085	M787_RS02655	A3D96_07060	TY19_RS09165	BU804_RS00390	G5S_RS02085	BN1093_RS05530	BGO14_02390	BN1093_RS01095	CEP56_RS00445	CPSIT_RS00760	PAH_RS04600	AMUC_RS03935	PUV_RS05530	CAB_RS00760	CEP55_RS00255	AMUC_RS08390	TU23_RS08860	AOM43_RS05880	Cs308_RS00995	TC_RS03875	RhT_01140	A3F79_05285	SNE_RS09800	DB43_RS03840	A3C42_00295	PAH_RS08810	ELAC_0554	SNE_RS08340
OG0000206	AMUC_RS08130	BN3769_RS09920	CSEC_RS02060	TY21_RS10475	A3F09_04000	TY21_RS09430	ELAC_2223	WCW_RS06800	CSEC_RS03600	A2796_04905	WCW_RS02425	DB43_RS01475	PAH_RS05295	TU23_RS08470	TY19_RS08615	BU804_RS04830	BN1013_01832	DB42_RS08275	DB41_RS04840	TU23_RS01290	BGO14_02845	TU23_RS08430	CEP56_RS04495	RhT_00920	DB42_RS06280	DB44_RS07245	DB43_RS05400	A3C42_06930	DB44_RS05085	BN1093_RS08525	AMUC_RS02495	PC_RS06105	BN3769_RS11765	PAH_RS09235	A3E80_01465	PNK_RS05030	CEP55_RS00835	AOM43_RS04130	BGO10_00635	BU804_RS00550	BGO14_04505	AMUC_RS10795	SCG7109_RS00975	AMUC_RS00080	SNE_RS08350	PNK_RS02935	TY19_RS11250	PUV_RS03880	BN1093_RS10600
OG0000207	Cs308_RS04305	A3F79_04835	Q499_RS01400	CF_RS02715	PUV_RS05875	A3E80_03975	AMS24_05115	GCCT14_08750	M787_RS04120	A3F09_04350	A2098_03685	DB44_RS06355	A3D96_07490	GCCT14_07500	A3I67_03050	A2978_03320	TY19_RS01585	BN1013_01837	A3I15_01020	SNE_RS07440	CPn0310	CSEC_RS06300	A2Y28_01705	A2888_01155	CEP55_RS03620	PNK_RS03955	A2796_06800	ELAC_1929	AMUC_RS12020	A3E26_05265	RhT_00710	BGO14_03530	WCW_RS04880	BN3769_RS00595	DB43_RS03440	CT_251	BN1093_RS09535	PC_RS05210	BGO10_00660	DB42_RS06710	TU23_RS01950	A3F40_04305	A3D18_02355	DB41_RS04410	TY21_RS01840	CPSIT_RS02365	PAH_RS04975	RT28_RS01320	A3G30_04760
OG0000208	PC_RS05050	A2098_04825	PNK_RS04135	A3E26_01695	A3I67_02565	BN1093_RS09715	A3F40_03095	PUV_RS04715	CF_RS03845	A3F09_03700	A3E80_05490	GCCT14_09540	A3D96_03725	SNE_RS04980	CEP55_RS02860	BN1013_01851	TY21_RS05350	G5S_RS02555	A3G30_03875	BU804_RS02515	AMUC_RS04940	GCCT14_01700	CPn0504	TU23_RS02570	A3D18_02175	CCA_RS01235	AOM43_RS03875	A2Y28_04195	A2Z85_04245	RhT_00584	PAH_RS08215	TY19_RS01745	GCCT14_08622	BGO10_02000	BN3769_RS00395	M787_RS03120	ELAC_2170	H359_RS01485	CAB_RS01235	A3F79_01440	AMS24_01400	DB44_RS06195	A3C42_01780	BGO14_03415	PCbaG_00818	CT_397	CPSIT_RS01235	WCW_RS05065	TC_RS03435
OG0000209	A3F40_02540	CAB_RS04100	BN1013_01893	A2796_01465	AMS24_01115	A3E26_04385	A3F79_03790	PUV_RS09600	BN3769_RS10245	BGO10_01830	CPSIT_RS04130	TU23_RS10215	RhT_01051	TC_RS00895	DB41_RS04185	TY19_RS10810	A2978_01190	BGO14_00485	CEP56_RS03885	A3C42_05175	A3I15_03215	CT_792	AMUC_RS01930	SNE_RS09340	DB43_RS07190	A3D96_03130	ELAC_1135	GCCT14_06442	CPn0941	Cs308_RS02720	BN1093_RS08840	TY21_RS01645	A3D18_00670	PNK_RS03260	G5S_RS00430	PC_RS05885	A2098_01990	GCCT14_05431	GCCT14_05450	CSEC_RS02975	H359_RS04295	AOM43_RS05665	DB44_RS07035	DB42_RS06920	RT28_RS02900	PCbaG_00451	CF_RS00940	CCA_RS04155	A3F09_01800
OG0000210	TU23_RS02175	A2098_04910	GCCT14_03960	BGO14_00625	BN1013_02014	A3E26_01175	A3I67_02655	A3E80_05405	Q499_RS01030	TC_RS02285	BGO10_00820	CPSIT_RS02965	TY21_RS01130	G5S_RS03990	A3G30_03960	A3D18_02260	A3D96_03815	DB41_RS04035	PUV_RS07615	WCW_RS05355	CCA_RS03015	SNE_RS05160	H359_RS02815	CSEC_RS04190	BN3769_RS12490	PAH_RS00215	GCCT14_03570	A3C42_05580	AMS24_03575	A2796_02500	AOM43_RS00410	DB44_RS04315	A3F09_04870	CEP55_RS03630	PNK_RS04830	PCbaG_00838	CAB_RS02940	BN1093_RS10400	A2978_04330	A2888_01625	CPn0237	CT_184	Cs308_RS03980	DB42_RS07015	AMUC_RS06360	A3I15_01090	ELAC_0805	M787_RS04605	TY19_RS04360
OG0000211	DB42_RS03950	SNE_RS01500	DB42_RS06010	DB42_RS09840	SNE_RS10595	SNE_RS11555	TY21_RS14590	SNE_RS11660	TY21_RS09600	DB41_RS11090	DB42_RS11010	PNK_RS12665	PNK_RS12650	SNE_RS12040	PNK_RS12655	DB42_RS04700	TU23_RS06020	DB42_RS10900	TY21_RS03175	TY21_RS11990	PAH_RS05050	TY21_RS01700	SNE_RS11985	DB41_RS10610	DB42_RS10935	BN3769_RS06095	SNE_RS03445	SNE_RS11055	SNE_RS01030	TU23_RS10865	TY21_RS05275	TY21_RS08605	TU23_RS08595	TU23_RS10930	DB41_RS10945	DB41_RS09230	DB41_RS09220	DB41_RS10940	PUV_RS05800	BGO14_01055	DB42_RS08395	TY21_RS13200	SNE_RS03515	DB42_RS06180	TY21_RS13195	DB42_RS10840	DB42_RS02005	DB42_RS08390	TY21_RS11585
OG0000212	RhT_00736	TU23_RS06215	TY19_RS02735	ELAC_0828	TY19_RS00915	A3E80_06465	BN3769_RS00835	BN1093_RS00140	BGO10_07405	BN3769_RS10990	BU804_RS01375	BN1093_RS00110	DB44_RS09470	PC_RS06045	BU804_RS04890	DB44_RS09770	TY21_RS09235	TY19_RS10910	TY19_RS02660	PC_RS02495	TU23_RS01200	BN1093_RS05425	BU804_RS06195	DB42_RS07925	DB41_RS01855	A3F40_01575	BN1013_00088	DB44_RS02785	DB44_RS02775	CSEC_p0092	SCG7109_RS01555	BU804_RS01410	TY21_RS01675	TY19_RS10980	CSEC_p0017	DB41_RS04220	TY21_RS02600	DB42_RS06885	DB42_RS09265	BN1013_00370	TY19_RS11310	ELAC_0941	CSEC_RS05060	DB44_RS10490	BN1013_02416	DB41_RS07820	BN1013_01935	PNK_RS12695	BGO10_08490
OG0000213	A2Z85_01690	A2098_02275	PAH_RS07425	CCA_RS00895	DB43_RS11455	A2978_04550	AMUC_RS10120	A3I67_00210	WCW_RS01545	RT28_RS00010	A3D18_06240	BGO10_05635	M787_RS02790	BGO14_07475	BN1013_00023	A3E80_05745	A2888_00260	AOM43_RS11650	TY21_RS06145	CT_455	DB42_RS00260	A3C42_05140	AMS24_04070	A3E26_02790	TY21_RS03580	A3F79_00570	CPSIT_RS00895	CSEC_RS10000	DB44_RS01205	SCG7109_RS00820	A2Y28_03255	A3G30_05035	TU23_RS00365	DB41_RS00735	RhT_01483	H359_RS01175	ELAC_1665	G5S_RS02220	PNK_RS01185	TC_RS03745	A3D96_01260	CAB_RS00895	SNE_RS11135	CPn0571	Q499_RS02440	A2796_00835	BN1093_RS06750	Cs308_RS00860	PUV_RS00750
OG0000214	TU23_RS03845	BU804_RS05235	AMS24_00725	A3E26_03235	A3F40_00855	BN1093_RS07880	CCA_RS00865	A2888_03250	TC_RS03770	M787_RS02760	CSEC_RS06990	PNK_RS02315	Q499_RS02480	RT28_RS04670	SNE_RS00215	A2Y28_02830	CPn0577	SNE_RS09645	A2098_03285	PC_RS01585	PUV_RS00900	A3D96_05535	ELAC_1484	CPSIT_RS00865	CEP56_RS01925	BN1013_00076	TY21_RS04590	PCbaG_00420	DB42_RS02565	AOM43_RS11550	BN3769_RS06895	A2978_00510	G5S_RS02190	TY19_RS10055	A2Z85_04630	A3F79_03110	A2796_02805	A3G30_03485	A3I15_03065	A3D18_03950	A3F09_00515	BGO14_08450	CAB_RS00865	Cs308_RS00890	WCW_RS01810	DB41_RS08625	PAH_RS03440	A3C42_06245	BGO10_07350
OG0000215	A2098_01545	CAB_RS01730	RhT_01210	PC_RS01335	BN1013_00162	H359_RS01970	A2796_06200	PCbaG_01390	M787_RS03500	GCCT14_07100	TY19_RS06180	A3F40_04700	CEP55_RS03895	CT_297	PNK_RS10150	PUV_RS02150	SNE_RS02680	CF_RS03350	BU804_RS05495	CSEC_RS00100	BGO10_07745	TU23_RS00240	TY21_RS03805	GCCT14_04730	PAH_RS11585	G5S_RS03010	A3I67_01145	A3G30_06255	AMUC_RS03265	A3E26_06385	A3F79_05090	DB43_RS12860	A2978_03575	CEP56_RS01005	DB41_RS00440	A3F09_05715	BN1093_RS00905	DB42_RS00505	Q499_RS01640	WCW_RS01200	A3I15_02845	A3D96_07190	BGO14_11035	CCA_RS01725	A3D18_05520	Cs308_RS00045	BN3769_RS07190	A3E80_03450	CPn0054
OG0000216	A3E80_02850	DB42_RS01735	SCG7109_RS00605	A3E26_00905	A2Y28_04885	A2Z85_04150	TY21_RS02575	CPn0697	DB41_RS09495	BN1093_RS04615	DB43_RS12700	A3G30_02570	CT_679	A3F09_05875	AOM43_RS10465	A3I67_07085	A2796_00720	RhT_01550	CF_RS04825	A3D18_04085	AMUC_RS03665	BN3769_RS13355	A3C42_05835	PCbaG_01587	AMS24_01890	H359_RS00535	WCW_RS09290	CSEC_RS07305	TY19_RS08805	A2978_05330	CPSIT_RS00250	BU804_RS04510	A2098_02990	PAH_RS09615	SNE_RS01780	Q499_RS03720	BGO10_00105	G5S_RS01585	RT28_RS04070	M787_RS02150	A3D96_01145	BN1013_00250	A3F79_00455	BGO14_08825	A3I15_05650	ELAC_1506	PUV_RS01990	CCA_RS00250	CAB_RS00250
OG0000217	SCG7109_RS00385	A3D96_00960	A2098_00085	AMS24_01570	SNE_RS01485	SCG7109_RS01025	A3E80_01645	ELAC_0035	BGO14_10695	CEP56_RS03140	A3I67_06900	PNK_RS00595	A3C42_04380	A3F79_00270	AMUC_RS11985	BN3769_RS10730	A3F09_01870	BN1093_RS06150	A2Y28_05510	AOM43_RS10775	ELAC_1563	BU804_RS08680	DB42_RS00745	TU23_RS03500	CSEC_RS01475	BN3769_RS06005	BN1093_RS09160	TY21_RS09025	PAH_RS01705	A2796_00535	BN1013_00266	SCG7109_RS02120	PC_RS09030	BN3769_RS09740	PNK_RS03580	CSEC_RS08805	RhT_01600	CEP56_RS04090	WCW_RS09750	CSEC_RS12760	TY19_RS01875	BGO10_00020	WCW_RS08985	A2978_05145	CSEC_RS01670	CEP56_RS01070	A3D18_05035	CEP55_RS03960	CEP55_RS03955
OG0000218	Cs308_RS02125	CPSIT_RS04720	ELAC_0051	RhT_00075	PNK_RS00490	A3E26_02095	A2796_03810	AOM43_RS07730	A3C42_02085	DB42_RS03080	A3E80_00485	PUV_RS12005	A3F79_02080	M787_RS01570	CPn0817	TC_RS04360	BN1013_00277	PC_RS09105	A3D18_03020	SNE_RS01135	A3F40_04825	A3D96_05985	BGO14_10120	CEP55_RS03155	CF_RS00345	CT_570	A2098_04495	PCbaG_01659	DB43_RS09630	BN1093_RS06045	A3G30_05525	PAH_RS11765	A3I67_05460	AMUC_RS08470	CEP56_RS04245	CAB_RS04700	CCA_RS04760	TU23_RS09935	DB41_RS08015	BGO10_02990	A3F09_02065	G5S_RS01020	TY19_RS01950	CSEC_RS08745	A2978_06790	H359_RS04880	DB44_RS09235	GCCT14_00550	Q499_RS03070
OG0000219	PAH_RS03580	A3D96_06125	BN1013_00322	ELAC_1576	CCA_RS04885	CPSIT_RS04850	Q499_RS03190	A3F79_02220	GCCT14_05910	TC_RS04480	M787_RS01690	A3F09_02160	A3C42_02680	AMS24_02905	G5S_RS01145	TY21_RS06990	RhT_00109	SNE_RS01270	AOM43_RS12605	A3E80_03845	TY19_RS09515	CT_594	BGO14_09475	Cs308_RS01980	CF_RS00220	A2Z85_02025	A3I67_05600	CPn0787	BGO10_02765	PCbaG_00085	A3I15_01815	DB43_RS10440	WCW_RS00510	A3F40_04560	PNK_RS10965	A3E26_01965	A2978_06930	DB44_RS08975	PUV_RS12820	PC_RS08845	AMUC_RS04430	TU23_RS02755	DB42_RS01715	A2796_03950	A2Y28_03915	BN3769_RS13115	CAB_RS04825	A3D18_03150	H359_RS00275
OG0000220	ELAC_1578	A3E26_01985	A3F40_04530	A3D96_06115	H359_RS00225	CCA_RS04895	PAH_RS03590	BN3769_RS13125	Q499_RS03200	TC_RS04490	A3F79_02210	A3D18_03130	TY21_RS02015	A3F09_02155	BGO14_09445	AMS24_02915	CSEC_RS09065	A2Z85_02045	A3E80_03840	SNE_RS01265	A3G30_05915	AOM43_RS12595	A3I67_05590	CF_RS00210	CT_596	Cs308_RS01970	BGO10_02755	BN1013_00324	WCW_RS00550	CPSIT_RS04860	DB44_RS08985	PCbaG_00082	PC_RS08855	RhT_00106	DB43_RS10450	A3I15_01795	M787_RS01700	PUV_RS12830	A2Y28_03935	TU23_RS02765	CPn0785	A2978_06920	DB41_RS08915	CAB_RS04835	AMUC_RS09965	A2796_03940	A2098_04940	A2888_00775	BN1093_RS04400
OG0000221	GCCT14_03210	A3F79_04615	PC_RS00040	A2796_00030	AMUC_RS08350	TC_RS00040	A3F09_05935	BGO10_02465	GCCT14_06510	CEP56_RS02915	SCG7109_RS02605	GCCT14_08191	GCCT14_08210	A3E26_03375	AOM43_RS11945	CT_639	CAB_RS00040	BGO14_08890	Q499_RS03470	AMS24_02155	TY21_RS07875	DB43_RS11155	H359_RS00325	TY19_RS05165	PCbaG_01680	A2Z85_02325	A3E80_01070	PAH_RS06250	A3D96_00585	ELAC_1544	SNE_RS00760	BN1013_00408	DB42_RS01855	CPSIT_RS00040	A3D18_02425	PNK_RS11920	RhT_00050	CCA_RS00040	A2978_05910	DB41_RS09365	A3I67_07395	A2Y28_05150	G5S_RS01380	CF_RS05030	BN3769_RS14225	BN1093_RS05255	TY21_RS12030	CSEC_RS07465	A3G30_05355
OG0000222	RhT_00223	DB44_RS08690	A3C42_06300	A2796_01715	H359_RS01360	A2Y28_02075	TY21_RS11290	PAH_RS08405	G5S_RS02415	TC_RS03485	CAB_RS01105	A3F79_03980	BGO10_00355	AOM43_RS09610	CPn0534	CF_RS03980	Q499_RS02185	CT_407	ELAC_1405	PC_RS08615	Cs308_RS00670	A3I15_00030	TY19_RS09770	M787_RS02985	CSEC_RS07980	RT28_RS00185	BGO14_11495	PCbaG_01461	CPSIT_RS01100	BU804_RS09520	A3G30_04705	A3F40_01530	TY19_RS09375	PUV_RS11545	AMS24_02300	BN1093_RS04090	AMUC_RS11660	DB42_RS03995	A3F09_02215	BN1013_00502	PNK_RS10655	A2Z85_00740	A3D96_04785	A3E26_04275	A3E80_03180	CCA_RS01105	WCW_RS08420	A2978_01725	GCCT14_09990
OG0000223	AMS24_04030	WCW_RS08095	RT28_RS00055	DB41_RS00925	SNE_RS11080	A2Z85_01660	H359_RS01225	PC_RS01200	A2888_00235	DB43_RS12410	TY19_RS05745	A3D96_01290	TU23_RS00450	A3D18_06210	TC_RS03700	CAB_RS00945	PAH_RS01690	BU804_RS10845	A2978_04580	GCCT14_08730	A3F09_06015	A3F79_00600	A2796_00865	ELAC_1701	G5S_RS02275	DB44_RS01300	A3G30_05005	A3C42_02160	CT_446	A2Y28_03220	BGO14_07325	BN1093_RS06890	A2098_02305	RhT_01476	A3I15_04450	AOM43_RS10790	CPn0561	BGO10_10455	A3I67_00240	TY21_RS07730	CF_RS04135	Q499_RS02395	CPSIT_RS00945	Cs308_RS00810	CEP55_RS00950	CCA_RS00945	DB42_RS00105	A3E80_05715	BN1013_00521
OG0000224	CSEC_RS10065	CF_RS04055	TY21_RS11855	G5S_RS02355	DB42_RS03805	ELAC_1651	A2796_01245	CEP55_RS01380	DB43_RS00715	A2Z85_00790	DB41_RS07270	PNK_RS01090	AMS24_04640	PUV_RS03135	SNE_RS02275	CCA_RS01030	PAH_RS06670	WCW_RS07965	Cs308_RS00735	SCG7109_RS02220	A3F40_01555	A2978_01455	A3E80_03150	TY19_RS05895	Q499_RS02255	RhT_00212	BN1013_00539	PC_RS01050	H359_RS01295	BGO10_10750	A3G30_00755	RT28_RS00125	AOM43_RS09265	BU804_RS10695	AMUC_RS02660	A3D96_02955	A3D18_00460	A2098_00460	GCCT14_03360	PCbaG_01469	GCCT14_07440	A3I67_06355	M787_RS02920	BN3769_RS11395	A2Y28_02135	CT_420	CPn0546	A3F79_06725	BN1093_RS06655
OG0000225	A2098_00455	CF_RS04050	TY21_RS11860	G5S_RS02360	RT28_RS00130	ELAC_1652	A2796_01240	CSEC_RS10060	DB43_RS00710	CAB_RS01035	CEP55_RS01385	DB41_RS07265	A2Z85_00795	PNK_RS01095	RhT_00211	AMS24_04635	CCA_RS01035	PAH_RS06675	WCW_RS07960	SCG7109_RS02215	PUV_RS03130	A3F40_01560	A2978_01450	TY19_RS05890	TU23_RS00280	BU804_RS10700	BN1013_00540	PC_RS01055	H359_RS01300	BGO10_10755	SNE_RS02270	CPn0545	DB42_RS03810	AOM43_RS09260	A3D18_00465	A3E80_03145	AMUC_RS02665	GCCT14_07430	A3D96_02950	PCbaG_01470	Cs308_RS00730	M787_RS02925	GCCT14_03370	A3I67_06350	CT_419	A3F79_06720	Q499_RS02250	BGO14_11340	BN1093_RS06660
OG0000226	A3I67_07250	ELAC_1659	A3F79_05260	A2888_01795	CSEC_RS10025	M787_RS02585	A3I15_04555	H359_RS00960	SNE_RS11240	A2Z85_01760	DB44_RS01165	A3E26_01305	A2978_06415	A3G30_05105	A3F09_04580	WCW_RS07940	DB41_RS07860	PNK_RS01120	SCG7109_RS02190	A3D96_02600	AOM43_RS09220	DB42_RS03265	PCbaG_00103	CPSIT_RS00680	BU804_RS10720	BGO10_03540	BN3769_RS11355	A2796_05325	TU23_RS00315	CAB_RS00685	DB43_RS00665	A2Y28_03330	BGO14_10225	BN1093_RS06685	BN1013_00547	A3C42_05980	A3E80_05825	PUV_RS03090	RT28_RS04495	AMS24_04580	Q499_RS02655	A3F40_01035	RhT_01513	CEP55_RS01280	A3D18_03570	CT_492	CF_RS04390	PAH_RS06715	Cs308_RS01070
OG0000227	ELAC_1660	A3F79_05255	H359_RS00955	M787_RS02580	A2Z85_01755	A3I15_04550	BN1013_00548	SCG7109_RS02185	CEP55_RS01285	BGO10_03545	CEP56_RS01515	SNE_RS11235	BN3769_RS11350	A3E26_01310	RT28_RS04490	A2978_06410	BN1093_RS06690	G5S_RS02010	AMS24_04575	AMUC_RS10340	GCCT14_03410	A3D96_02595	PNK_RS01125	DB42_RS03270	TC_RS03955	AOM43_RS09215	CPSIT_RS00675	RhT_01512	PCbaG_00104	BU804_RS10725	A3I67_07245	BGO14_10230	A2796_05320	CAB_RS00680	A2Y28_03320	TU23_RS00320	PAH_RS06720	WCW_RS07935	A3C42_05975	PUV_RS03085	A3E80_05820	Q499_RS02660	GCCT14_08260	A3G30_05100	BN3769_RS09530	A3D18_03575	CF_RS04395	DB41_RS07855	Cs308_RS01075
OG0000228	RT28_RS00395	G5S_RS02630	DB42_RS04805	M787_RS03195	BGO14_06565	CT_384	CAB_RS01310	A3E80_04155	A3D18_00305	A2796_04935	BN3769_RS08935	BN1013_00795	TY19_RS03530	A2978_02475	CF_RS03775	AMS24_03740	PAH_RS09720	WCW_RS02745	AOM43_RS08170	A3F79_02715	Q499_RS02070	RhT_00886	ELAC_0624	A3C42_06905	A3I67_03690	CPn0487	BN1093_RS02555	A3E26_03050	A3F09_03245	H359_RS01565	A2888_02720	A2Z85_01320	A3G30_01795	PUV_RS09675	DB44_RS03105	SNE_RS07890	TY21_RS12205	PNK_RS08590	BGO10_08310	Cs308_RS00455	DB43_RS07275	PCbaG_01127	A3F40_03630	TC_RS03365	A3I15_05000	BU804_RS02680	CEP55_RS04035	CEP55_RS01415	PC_RS02800
OG0000229	A3I67_03750	A2Z85_01265	A3C42_00900	GCCT14_01060	A3E26_02995	G5S_RS04660	SNE_RS07825	A3F40_02760	DB44_RS03190	AMS24_03270	H359_RS03610	A3G30_01740	BN1093_RS02650	PCbaG_01116	A2098_01810	DB42_RS04910	A2978_02535	CPSIT_RS03440	BN1013_00813	PAH_RS00990	A3D18_00360	ELAC_0643	AOM43_RS05335	CT_317	DB43_RS06850	PUV_RS09265	CCA_RS03480	CSEC_RS05855	A3I15_05055	Q499_RS01745	A3E80_04100	BGO10_08220	BGO14_06470	RhT_00874	PC_RS02885	A3D96_02305	DB41_RS06270	Cs308_RS03360	CF_RS01610	A2796_04995	A3F09_04265	RT28_RS02250	A3F79_02775	CPn0079	BU804_RS02860	TC_RS02990	CEP56_RS00855	BN3769_RS08835	CAB_RS03405
OG0000230	PCbaG_01096	CF_RS01645	A2796_05050	A2888_00430	CEP55_RS00525	BGO10_03450	DB44_RS05680	A3D96_02360	A3C42_06865	TU23_RS01560	CAB_RS03370	Q499_RS01710	SNE_RS07735	CPn0086	A3F79_02830	DB41_RS06220	TY19_RS07035	A2978_02590	Cs308_RS03395	CPSIT_RS03405	A3F09_03100	ELAC_0666	CCA_RS03445	BGO14_06400	A2Y28_01165	BU804_RS07520	H359_RS03575	M787_RS00295	SCG7109_RS01835	CSEC_RS05790	BN1093_RS02880	CT_310	DB42_RS04955	A2Z85_01210	PNK_RS08270	DB43_RS08530	A3I67_03805	BN3769_RS05320	AOM43_RS06485	RhT_00855	A3E26_00705	A3G30_01685	WCW_RS02885	PAH_RS10990	TC_RS02955	A3E80_02310	AMS24_03350	RT28_RS02215	A3F40_02660
OG0000231	BGO10_03420	A3I67_03835	AOM43_RS06515	CF_RS01675	A3F79_02860	WCW_RS02915	CPn0092	CCA_RS03415	CAB_RS03340	DB44_RS05650	A2098_02870	DB42_RS04985	Q499_RS01680	A2Z85_01180	TU23_RS01590	PNK_RS08240	A2Y28_00865	PUV_RS10875	PAH_RS10955	A3C42_03735	TC_RS02925	G5S_RS04595	A2978_02620	A3E26_00675	H359_RS03545	BGO14_06370	A3D96_02390	CSEC_RS05760	A3F40_02630	TY21_RS12390	A2796_05080	PCbaG_01089	ELAC_0672	BN1093_RS02910	A3E80_04815	GCCT14_07020	A3G30_01655	RhT_00849	BN3769_RS05290	GCCT14_08440	DB41_RS06190	SNE_RS07705	CEP55_RS00495	A3D18_04855	Cs308_RS03425	BN1013_00832	CPSIT_RS03375	RT28_RS02185	AMS24_03380
OG0000232	G5S_RS04570	A2Y28_00945	GCCT14_01360	BGO14_01975	CPn0097	CCA_RS03390	AMS24_00900	DB44_RS05450	BU804_RS08840	PC_RS07830	PUV_RS04825	A2796_03190	CEP55_RS00440	BGO10_03310	DB43_RS02415	A3D96_05145	PAH_RS08105	CPSIT_RS03350	CT_332	TY19_RS02515	TY21_RS08230	DB42_RS09640	A2978_00895	A3F79_03495	BN3769_RS05155	AOM43_RS03770	BN1013_00858	A3G30_01575	TU23_RS01825	CF_RS01700	AMUC_RS02385	TC_RS03090	BN1093_RS03105	PCbaG_01071	A3E26_01400	CAB_RS03315	GCCT14_10090	RT28_RS02160	A2Z85_01100	A3D18_04935	A3F09_00325	A3E80_04025	A2098_00820	CSEC_RS05320	H359_RS02080	A2888_01900	SNE_RS04740	WCW_RS06205	ELAC_0714
OG0000233	G5S_RS04550	CPn0101	A3C42_06570	BN1093_RS03130	CAB_RS03295	AMS24_00880	SNE_RS04790	A3G30_01550	PC_RS10670	A3E26_01425	DB42_RS09995	AMUC_RS02215	A3F09_00305	A2Z85_01075	ELAC_0685	DB44_RS05425	A2796_03160	CSEC_RS05670	DB43_RS02395	AOM43_RS03790	TC_RS01415	A3E80_03990	WCW_RS03775	PUV_RS04805	Cs308_RS03470	CPSIT_RS03330	A2098_00790	BN1013_00862	PNK_RS08020	BN3769_RS05115	M787_RS00225	A3F79_03465	A2Y28_00970	RhT_00731	TU23_RS01845	CF_RS01720	H359_RS03350	PCbaG_01064	CCA_RS03370	BGO14_00045	CEP56_RS02165	CT_012	CEP55_RS00410	BGO10_03290	A3D96_05175	SCG7109_RS02375	BU804_RS08860	TY19_RS02535	DB41_RS01070
OG0000234	A3F40_02570	BN1093_RS03245	CSEC_RS05265	A3E26_04365	TU23_RS07305	AOM43_RS04990	H359_RS04315	BGO10_01600	BN3769_RS05030	GCCT14_08160	BU804_RS03085	A2796_01490	WCW_RS03870	RT28_RS02920	ELAC_1072	AMUC_RS03050	AMS24_03325	A3F09_01820	PCbaG_00446	CPn0937	DB43_RS06485	TY19_RS08400	CEP56_RS03340	PAH_RS01345	CPSIT_RS04145	A3D96_03155	CAB_RS04120	TY21_RS09715	A2Y28_00825	DB42_RS04230	SNE_RS09380	DB44_RS05300	PUV_RS08915	CCA_RS04175	A3F79_03815	Cs308_RS02700	CT_787	A3E80_02210	RhT_01083	A2978_01215	A3C42_05200	TC_RS00875	A2098_01970	BN1013_00879	A3D18_00650	PNK_RS07905	DB41_RS06895	Q499_RS04335	CF_RS00920
OG0000235	DB42_RS04235	A3F40_02575	BN1093_RS03250	TU23_RS07300	BGO14_11850	H359_RS04320	AOM43_RS04985	CPSIT_RS04150	BGO10_01605	PCbaG_00445	BU804_RS03090	BN3769_RS05025	GCCT14_08170	WCW_RS03875	CSEC_RS05260	ELAC_1071	RT28_RS02925	TY19_RS08405	A3F09_01825	A3D18_00645	A3E26_04360	DB43_RS06480	CF_RS00915	A3F79_03820	CEP56_RS03335	TY21_RS09720	A3D96_03160	PC_RS07690	CPn0936	SNE_RS09385	CAB_RS04125	PUV_RS08910	CCA_RS04180	AMS24_03320	A2Y28_00830	PAH_RS01350	GCCT14_07840	G5S_RS00455	PNK_RS07900	CT_786	A2098_01965	RhT_01084	A3C42_05205	Cs308_RS02695	TC_RS00870	BN1013_00880	Q499_RS05010	DB44_RS05295	AMUC_RS12420
OG0000236	Q499_RS04385	BGO14_11890	A3E80_00860	DB42_RS04275	Cs308_RS02750	CCA_RS04120	H359_RS04260	PAH_RS01395	A3D96_02800	ELAC_1064	PUV_RS08865	TC_RS00920	A3F09_02470	DB41_RS06855	PCbaG_00460	A3I15_01705	A3I67_01600	CT_797	BGO10_00725	M787_RS00935	DB43_RS06435	PC_RS07655	A2Z85_01000	A3G30_03300	CEP56_RS04500	A3F79_05675	TY19_RS08440	BN1013_00884	RhT_01043	TU23_RS07265	CAB_RS04060	WCW_RS03910	SCG7109_RS02295	A2Y28_02310	CPn0947	SNE_RS09300	A2978_00285	A2796_07150	A3E26_05550	AOM43_RS04940	BN1093_RS03300	AMUC_RS00070	BN3769_RS04995	A3F40_03195	RT28_RS02865	CPSIT_RS04090	A2098_01055	AMS24_05035	DB44_RS05260
OG0000237	A3E26_05510	A3E80_00900	BGO10_09570	CCA_RS04085	A3I67_01560	WCW_RS03950	A2Z85_00960	CF_RS01010	A2Y28_02270	A3F09_02430	AOM43_RS00535	H359_RS04220	CPn0953	A3I15_01665	BN1013_00893	PAH_RS09530	RT28_RS02830	A3D18_01340	A3F79_05635	G5S_RS00370	ELAC_1057	PNK_RS07805	AMS24_05070	DB44_RS05220	A3G30_03260	TU23_RS07220	CPSIT_RS04055	CAB_RS04025	DB42_RS04315	BN1093_RS03345	Q499_RS04420	BGO14_11935	A3F40_00630	A2796_07110	M787_RS00900	DB41_RS06815	BU804_RS03170	BN3769_RS04955	DB43_RS05000	Cs308_RS02785	SNE_RS09250	A2978_00245	TY19_RS08480	AMUC_RS06430	A2098_01015	CT_803	CSEC_RS05180	A2888_01985	TY21_RS09800
OG0000238	ELAC_0492	CF_RS04580	A3I15_04310	TC_RS04140	PAH_RS10835	A3I67_00395	AOM43_RS06635	SNE_RS10805	A2Z85_00645	PNK_RS09720	H359_RS00770	CT_528	A3E80_01875	PCbaG_00169	BN3769_RS01930	WCW_RS07245	CPSIT_RS00490	BU804_RS06835	PUV_RS10755	AMUC_RS01730	A3F40_04995	BN1013_00974	A3F09_03375	SCG7109_RS02985	RhT_01435	PC_RS02010	CPn0647	DB41_RS02100	A3G30_05820	A3E26_02530	CSEC_RS01080	A3D96_01445	BGO10_07135	TU23_RS05820	A3F79_00755	CAB_RS00495	A3C42_00670	BGO14_05330	G5S_RS01825	A2796_01020	TY21_RS06410	Q499_RS02845	A2888_03125	Cs308_RS01265	DB43_RS08375	A3D18_05200	DB42_RS08985	DB44_RS02200	CCA_RS00495
OG0000239	CF_RS04575	AOM43_RS06640	A3I15_04305	TC_RS04135	CAB_RS00500	DB44_RS02205	A3I67_00400	SNE_RS10800	CSEC_RS01085	A3F79_00760	GCCT14_02730	A3E80_01880	PNK_RS09715	CT_527	PAH_RS10830	BN3769_RS01925	PCbaG_00170	A3C42_00675	CPSIT_RS00495	A2Z85_00640	A3D96_01450	A3F40_05000	AMUC_RS01725	A3E26_02535	A3F09_03370	CPn0646	SCG7109_RS02980	RhT_01434	PC_RS02015	CCA_RS00500	A3G30_05815	DB41_RS02105	TY19_RS07415	A2888_03130	PUV_RS10750	BGO10_07140	TU23_RS05825	BU804_RS06840	BGO14_05325	G5S_RS01830	BN1013_00975	TY21_RS06415	A2796_01025	M787_RS02390	A3D18_05205	Cs308_RS01260	ELAC_0493	Q499_RS02840	DB42_RS08980
OG0000240	CF_RS04570	H359_RS00780	GCCT14_02740	A3I15_04300	RhT_01433	CAB_RS00505	A3I67_00405	SNE_RS10795	CSEC_RS01090	A2978_04745	A2Z85_00635	A3F09_03365	A3E80_01885	Cs308_RS01255	CT_526	AMS24_01195	G5S_RS01835	PAH_RS10825	TC_RS04130	PCbaG_00171	PUV_RS10745	AMUC_RS01720	CPSIT_RS00500	A3D96_01455	SCG7109_RS02975	A3F40_05005	DB42_RS08975	WCW_RS07235	A3E26_02540	DB41_RS02110	A3G30_05810	CPn0645	PC_RS02020	CCA_RS00505	AOM43_RS06645	RT28_RS04315	A2888_03135	TU23_RS05830	A3C42_00680	BGO14_05320	A3F79_00765	BGO10_07145	BU804_RS06845	TY21_RS06420	M787_RS02395	A3D18_05210	Q499_RS02835	DB43_RS08365	ELAC_0494
OG0000241	CF_RS04565	RhT_01432	SCG7109_RS02970	GCCT14_02750	A3I67_00410	A3F79_00770	A3I15_04295	CSEC_RS01095	Cs308_RS01250	A2Z85_00630	PCbaG_00172	TC_RS04125	H359_RS00785	PNK_RS09705	CT_525	PAH_RS10820	DB43_RS08360	Q499_RS02830	TY19_RS07425	BN1093_RS01380	PUV_RS10740	CCA_RS00510	AMUC_RS01715	A3D96_01460	WCW_RS07230	DB41_RS02115	A3F09_03360	CPn0644	SNE_RS10790	TY21_RS06425	A3G30_05805	A3E26_02545	PC_RS02025	AOM43_RS06650	RT28_RS04320	A2888_03140	G5S_RS01840	A3C42_00685	TU23_RS05835	BGO14_05315	DB44_RS02215	BGO10_07150	CAB_RS00510	BN3769_RS01915	BU804_RS06850	A3D18_05215	CPSIT_RS00505	ELAC_0495	M787_RS02400
OG0000242	BGO14_05290	SCG7109_RS02945	PCbaG_00177	DB41_RS02145	GCCT14_02800	A2796_01060	A2098_02725	Cs308_RS01225	BGO10_07175	A2888_03165	CAB_RS00535	A3D96_01485	A3I67_00435	G5S_RS01865	Q499_RS02805	CT_520	DB42_RS08945	A3F40_03040	TC_RS04100	CF_RS04540	BN1013_00982	A3D18_05240	DB44_RS02240	TU23_RS05860	PUV_RS10715	BN1093_RS01405	TY19_RS07450	A2Y28_00135	WCW_RS07205	RT28_RS04345	A3E80_04545	ELAC_0500	A3F09_04820	RhT_01427	CPn0639	AOM43_RS06675	CCA_RS00535	A3I15_04270	SNE_RS10765	CSEC_RS01120	A2978_04775	DB43_RS08335	M787_RS02425	AMS24_01225	PNK_RS09680	PC_RS02050	A2Z85_00605	TY21_RS06450	PAH_RS10795
OG0000243	PCbaG_00190	SCG7109_RS02875	CSEC_RS01185	Cs308_RS01160	CAB_RS00600	BN1013_00995	A2Y28_00070	RhT_01414	CEP56_RS02805	GCCT14_06840	BN1093_RS01470	PNK_RS09615	AMS24_01290	A3F40_02975	A3E80_04480	A3I67_00500	TC_RS04035	PC_RS02115	CPSIT_RS00595	CT_507	A2Z85_00540	DB44_RS02305	PUV_RS10650	CCA_RS00600	A3E26_02635	WCW_RS07140	BGO10_07240	BGO14_05225	A2796_01125	AOM43_RS06740	CF_RS04475	A3G30_05715	CPn0626	M787_RS02490	A3F09_04755	AMUC_RS08060	Q499_RS02740	BU804_RS06940	A3F79_00860	G5S_RS01930	BN3769_RS01825	SNE_RS10700	H359_RS00875	A3D96_01550	PAH_RS10730	DB42_RS08880	TY21_RS06515	A3C42_03290	A3D18_05305
OG0000244	RhT_00498	CT_126	A2Z85_03480	CEP55_RS01530	CCA_RS02695	BU804_RS03440	A3I67_03460	DB42_RS05355	A3F09_01280	A3E26_05930	TY21_RS01485	ELAC_0847	CPn0246	GCCT14_08350	BN3769_RS00225	SNE_RS04095	CF_RS02405	Cs308_RS04020	A3D18_01415	TC_RS02000	PNK_RS04290	DB43_RS01380	CSEC_RS10955	H359_RS02780	M787_RS04415	PUV_RS03795	BN1013_01050	AMUC_RS06620	RT28_RS01615	Q499_RS00690	CEP56_RS04700	A2796_04705	DB44_RS06060	A3G30_02010	A2978_02245	A3F40_02270	A3D96_02015	BGO10_02060	A3F79_02485	AOM43_RS01850	PC_RS08410	A2888_00950	PCbaG_00629	CPSIT_RS02680	G5S_RS03950	AMS24_02070	CAB_RS02695	A3I15_06495	A2Y28_04680
OG0000245	CPSIT_RS02410	BU804_RS02090	CT_242	A2978_02740	AMS24_02770	SCG7109_RS00690	A3I67_03955	PCbaG_00712	PUV_RS04625	DB42_RS05490	A3I15_03770	SNE_RS04500	DB44_RS05900	A2098_01225	PNK_RS04450	TY19_RS00095	A2Y28_03595	M787_RS04165	DB41_RS05650	A3C42_03645	CAB_RS02425	GCCT14_02430	G5S_RS03685	PAH_RS02480	BN1013_01074	TU23_RS07645	CSEC_RS05490	TC_RS02605	A3E26_05345	Cs308_RS04260	WCW_RS05755	AMUC_RS02240	A3D96_02510	BGO14_05850	Q499_RS01350	BN1093_RS10025	CPn0301	AOM43_RS03975	RhT_01291	A2796_05200	TY21_RS05885	BN3769_RS00075	CCA_RS02420	A3D18_01590	A3G30_01345	CF_RS02670	ELAC_2075	A2Z85_00150	CEP55_RS00555
OG0000246	RhT_00571	BGO14_05680	AMUC_RS07705	PUV_RS08975	A3I15_00735	A2978_04185	TC_RS03190	Q499_RS01900	M787_RS03395	A2796_02355	A3F79_01385	A3C42_01725	PNK_RS04660	DB44_RS03215	WCW_RS05630	H359_RS01855	CT_351	A2Z85_02420	A2888_00615	A3I67_02510	A3E26_01240	BU804_RS06000	A3G30_02295	PCbaG_00802	TU23_RS05480	CSEC_RS12120	CPn0020	BGO10_05390	DB42_RS05705	CPSIT_RS01590	TY19_RS03420	AOM43_RS05050	PAH_RS01285	CEP56_RS03250	Cs308_RS00160	DB41_RS05440	CF_RS03480	DB43_RS06550	CAB_RS01605	AMS24_02395	A3F09_03740	A3D96_03670	BN1093_RS10230	RT28_RS00590	A3D18_05770	ELAC_0734	CCA_RS01585	A2Y28_01755	TY21_RS05095
OG0000247	H359_RS01860	RhT_00572	BN1013_01109	A3I15_06070	CEP55_RS00690	DB41_RS05435	A3E26_01235	A3C42_01735	A2978_04195	TC_RS03185	M787_RS03400	SNE_RS04890	CAB_RS01610	A3F79_01395	BN1093_RS10240	A2796_02365	G5S_RS02900	PUV_RS08970	A2Z85_02425	Q499_RS01895	A2888_00610	BU804_RS05995	A3D18_05775	BGO10_05385	PCbaG_00803	PNK_RS04670	CPn0021	CPSIT_RS01595	AOM43_RS05045	TY19_RS03415	CEP56_RS03255	CT_350	Cs308_RS00155	A3I67_02520	A3G30_02300	CF_RS03475	BN3769_RS05425	CSEC_RS12115	A3F09_03735	AMS24_02390	A3D96_03680	WCW_RS05625	DB42_RS05710	RT28_RS00595	CCA_RS01590	ELAC_0735	BGO14_05670	A2Y28_01760	DB44_RS03225
OG0000248	TY19_RS01720	DB44_RS06220	A3I67_02545	BGO14_05590	M787_RS03105	CPn0509	PC_RS05075	TY21_RS05000	A3F40_03120	A3E26_00625	DB42_RS05830	CF_RS03860	A3E80_05515	A3D96_03705	A3I15_00415	CAB_RS01220	ELAC_0950	BN1093_RS09675	BN1013_01123	Q499_RS02270	G5S_RS02540	Cs308_RS00540	DB41_RS05330	A3D18_03750	AOM43_RS03730	A3G30_01140	A2098_02140	PCbaG_00812	GCCT14_06060	RhT_00577	CEP56_RS04380	CSEC_RS01845	BGO10_00390	PUV_RS04865	RT28_RS00305	PAH_RS08065	GCCT14_08130	PNK_RS04095	AMUC_RS01505	BN3769_RS00425	BU804_RS02485	A3C42_01760	AMS24_01425	A3F79_01420	CPSIT_RS01220	WCW_RS05035	CT_422	TY21_RS04975	A2796_02390
OG0000249	A2Y28_05290	DB42_RS05150	CAB_RS01510	DB44_RS03555	A3C42_05350	CCA_RS01500	A3I67_01695	TY21_RS07350	CSEC_RS11715	A2098_03515	BU804_RS03950	CF_RS03565	A3I15_05395	G5S_RS02820	RhT_01062	TY19_RS03095	TC_RS01400	RT28_RS00525	A3D96_02895	A3F79_05770	SNE_RS06080	A2978_00380	CPn1069	TY21_RS07480	PCbaG_00967	TU23_RS08145	PAH_RS06415	BGO10_09345	BGO14_06190	Cs308_RS00240	AOM43_RS04630	A3E80_00570	H359_RS01780	AMS24_05365	CEP55_RS02590	A3D18_01830	PC_RS03260	BN1093_RS03655	WCW_RS03635	TY21_RS11135	M787_RS03330	PUV_RS08510	A2796_07245	DB41_RS06030	A3F09_00670	A2Z85_05115	A3G30_03125	DB43_RS06105	CT_009
OG0000250	A2098_01350	A3D96_00125	A3D18_04705	DB43_RS00365	SCG7109_RS00080	PAH_RS07005	DB42_RS09325	A2Y28_05420	WCW_RS07895	A3F40_00930	A3I15_02540	AOM43_RS09760	A3G30_03655	PNK_RS01515	TY21_RS04415	DB41_RS01770	AMUC_RS07820	H359_RS01495	BGO10_04140	A2978_05600	CPn0502	A3C42_04950	PCbaG_01323	BGO14_02315	CCA_RS01245	PUV_RS02800	DB44_RS08320	PC_RS07180	A2888_00380	RT28_RS00330	A3E80_05925	CAB_RS01245	CSEC_RS09715	A3F79_05925	ELAC_1725	AMS24_01700	A2796_04130	SNE_RS03140	A3F09_05455	A2Z85_03205	G5S_RS02565	M787_RS03135	BU804_RS03700	TY19_RS06925	CT_395	RhT_00349	BN3769_RS02810	TC_RS03425	CPSIT_RS01245
OG0000251	TY21_RS09515	A3I67_03515	A3D18_06360	CAB_RS03760	DB43_RS01885	CSEC_RS02520	A2796_04760	Q499_RS04640	CF_RS01270	A3F09_01230	DB42_RS05905	AMUC_RS02135	A3F79_02540	SNE_RS04200	A3F40_02230	BGO14_02435	A2Z85_04935	A2098_04130	BU804_RS05080	PCbaG_00641	AMS24_02030	BN3769_RS04165	PNK_RS06985	CCA_RS03825	A2Y28_04325	H359_RS03965	A2978_02300	CPn1000	AOM43_RS01360	A3D96_02070	PC_RS03085	A3I15_04725	G5S_RS00155	A3E26_00540	GCCT14_05560	BGO10_05250	WCW_RS03315	A3G30_02080	M787_RS00660	CPSIT_RS03785	DB44_RS03385	BN1093_RS12270	ELAC_2013	A3C42_04830	GCCT14_03160	RT28_RS02580	TY19_RS03255	RhT_01348	Cs308_RS03000
OG0000252	DB42_RS05975	A3D18_06340	CCA_RS03310	PC_RS03130	A2978_00475	BGO10_05295	ELAC_2139	A3E26_00520	CPn0114	CF_RS01785	A3G30_02100	A3I67_04410	TU23_RS00755	RT28_RS02080	CT_024	CAB_RS03230	A2Z85_04955	DB44_RS03420	BU804_RS05115	G5S_RS04490	PCbaG_00646	TY19_RS03220	A3F40_02200	CEP56_RS00070	PAH_RS01475	BGO14_02490	A2Y28_04345	H359_RS03285	A3D96_05570	A2796_02770	GCCT14_02280	AOM43_RS04860	TY21_RS09565	A3F79_03075	GCCT14_05730	A3I15_04745	RhT_01343	Cs308_RS03535	CEP55_RS01975	AMUC_RS00245	BN3769_RS04115	CPSIT_RS03265	A2098_04410	A3E80_06190	WCW_RS03355	DB43_RS06350	A3F09_01205	Q499_RS00155	PNK_RS06940
OG0000253	PNK_RS09415	A3I15_04085	PCbaG_00220	AMUC_RS08410	A3I67_01895	PC_RS02265	Q499_RS01860	TU23_RS01345	A3F09_00045	A3E80_04455	CF_RS03435	A3F79_07410	Cs308_RS00120	AOM43_RS11060	BU804_RS01605	CAB_RS01645	BGO14_02680	BN3769_RS01520	BN1013_01649	DB43_RS12105	CSEC_RS03470	ELAC_1214	DB42_RS06165	PUV_RS01390	RT28_RS00630	GCCT14_07210	H359_RS01895	M787_RS03435	G5S_RS02940	GCCT14_07211	SCG7109_RS03850	A3G30_04445	TY19_RS00965	SNE_RS12455	PAH_RS02960	AMS24_04690	WCW_RS09770	TC_RS03150	A2888_01205	DB44_RS02455	BGO10_08710	A2978_05775	TY21_RS01255	A3D96_06820	CT_343	CEP55_RS00935	DB41_RS04960	CCA_RS01625	A3C42_00590
OG0000254	PNK_RS09410	PCbaG_00219	G5S_RS02945	A3I67_01900	A2888_01200	ELAC_1212	PC_RS02270	A3F09_00050	A3G30_04450	CAB_RS01650	CF_RS03430	AMS24_04685	A3F79_07415	A3E80_04460	A2796_01970	BU804_RS01600	Cs308_RS00115	TY19_RS00970	A2Z85_00425	BN3769_RS01515	PUV_RS11500	BN1013_01650	RT28_RS00635	M787_RS03440	H359_RS01900	A2Y28_04095	CSEC_RS03480	A3I15_04090	AMUC_RS02300	SCG7109_RS01950	DB43_RS09125	WCW_RS06925	TC_RS03145	TU23_RS01355	DB44_RS02460	BGO10_08715	SNE_RS10450	TY21_RS01260	A3D96_06825	GCCT14_05410	CT_342	GCCT14_09510	AOM43_RS09655	CEP55_RS00930	CCA_RS01630	DB41_RS04955	A3C42_00595	BN1093_RS01685	A3D18_01070
OG0000255	AMUC_RS03230	A2888_03520	TY19_RS00195	A3F79_04865	A3E80_03720	CEP55_RS03560	RhT_00531	BN1093_RS12775	PUV_RS06835	AOM43_RS01070	CF_RS03105	BN3769_RS04500	G5S_RS03275	A3I67_03080	PCbaG_00764	TU23_RS07940	CEP56_RS02525	DB44_RS03785	A2098_01925	A3E26_05990	A3D96_07520	CPSIT_RS01975	DB41_RS10820	DB43_RS04390	BGO14_06810	A2Y28_01670	RT28_RS00940	A2Z85_02940	TY21_RS13125	A3D18_03490	ELAC_0792	WCW_RS09705	SCG7109_RS01415	CPn0400	CCA_RS01985	CT_254	CSEC_RS04285	A3C42_03750	CAB_RS01990	A2796_06830	BGO10_08960	A3I15_00755	A3F09_04430	BU804_RS04150	M787_RS03755	Q499_RS01420	A2978_03350	DB42_RS10360	PNK_RS07320
OG0000256	A2Y28_01935	CF_RS02730	TU23_RS07095	DB42_RS05605	AMS24_00975	DB43_RS07040	AOM43_RS05520	A3F79_04965	CT_100	WCW_RS05720	CSEC_RS05585	A3I67_03180	BN3769_RS05545	A3D18_01510	A3D96_07620	PAH_RS00800	A2Z85_00075	PNK_RS04540	CPSIT_RS02350	CPn0313	M787_RS04105	RT28_RS01305	TY19_RS03580	A3C42_03850	A2796_06930	ELAC_2197	SCG7109_RS03410	DB44_RS05830	BU804_RS02015	A2978_03450	BN1093_RS10115	Cs308_RS04320	G5S_RS03625	PC_RS08195	CEP55_RS00670	BGO14_05795	Q499_RS00555	PUV_RS09450	DB41_RS05535	BN1013_01716	A2098_00275	RhT_00502	A3E80_04270	AMUC_RS06445	A3F40_01325	CAB_RS02365	BGO10_09035	PCbaG_00729	A3I15_03695
OG0000257	DB43_RS06690	PCbaG_00516	A3G30_00090	WCW_RS04175	A3C42_05300	CF_RS01535	A3E26_00225	ELAC_1986	A2888_02310	CT_362	BU804_RS00685	A3F40_02715	DB44_RS04030	A3D96_06300	PC_RS03670	A2Y28_00315	A3F09_04080	BN1013_01749	CPSIT_RS03530	A2Z85_03875	CPn1049	DB41_RS02410	PNK_RS06755	A3I67_05775	BN3769_RS03870	CSEC_RS11495	TU23_RS00960	CCA_RS03580	A2796_06425	RhT_00982	CEP55_RS03950	TY21_RS10665	A3E80_04640	A3F79_06510	PUV_RS09115	A3D18_03360	RT28_RS02325	M787_RS00405	BN1093_RS12040	TC_RS03250	BGO14_04965	Q499_RS01960	SNE_RS08985	CAB_RS03495	BGO10_09195	PAH_RS01150	H359_RS03710	A2978_07295	Cs308_RS03245
OG0000258	A3I67_02435	M787_RS04490	PC_RS05040	A3G30_00905	A2Y28_02965	ELAC_1327	DB43_RS01890	A3F79_04775	A3F79_01310	A3D96_03595	Cs308_RS03840	SNE_RS06930	A3D18_06025	BN1093_RS09730	A2796_02280	RhT_00929	A3I67_02990	A2Z85_02675	CSEC_RS02715	CF_RS02325	BU804_RS02530	TC_RS02035	G5S_RS04195	DB41_RS04490	DB44_RS06185	RhT_00793	A2796_06740	DB42_RS06640	TY21_RS09475	PNK_RS04155	CT_133	BN3769_RS00380	A3E26_05205	CPn0187	TY19_RS01755	SCG7109_RS03360	Q499_RS00725	A3F09_00620	H359_RS02995	CCA_RS02775	TU23_RS02550	A2978_03260	PUV_RS04280	BGO14_03435	A3I15_06310	A3D96_07430	AOM43_RS01355	PCbaG_00938	A2098_04145
OG0000259	Cs308_RS02640	A2098_04840	CAB_RS04180	CCA_RS04235	PNK_RS00200	CF_RS00865	CT_774	A3D96_03740	TC_RS00815	A2796_02425	PNK_RS04940	A3E80_05470	CPn0920	DB43_RS00520	Q499_RS04275	PUV_RS00040	AOM43_RS12380	BN3769_RS11890	A3I15_05875	TY19_RS08545	A3G30_03890	A3D18_02190	SNE_RS05055	AMUC_RS06655	A2Z85_04260	CSEC_RS08970	PAH_RS06860	DB44_RS05160	BN3769_RS03565	A3I67_02580	A3F40_03085	PUV_RS02945	H359_RS04370	PAH_RS03870	DB43_RS10740	PC_RS07550	BN1093_RS05740	BN1093_RS10510	AOM43_RS09075	AMS24_01390	RT28_RS02975	CPSIT_RS04205	A3F79_01455	PCbaG_00822	TU23_RS02725	A2978_04255	A2Y28_04210	A3F09_03075	BU804_RS04345
OG0000260	Cs308_RS02415	CF_RS00635	CAB_RS04410	A2098_00035	CPn0878	A3E26_05155	A2978_03205	A3C42_01060	AOM43_RS07845	Q499_RS04035	CEP55_RS02385	CCA_RS04470	A3I15_06360	A3F79_01125	A3I67_00840	DB43_RS09510	TC_RS00575	A3E80_03660	A3E80_03665	PAH_RS12410	A3D96_04535	A3D96_07375	A3D96_07370	CT_737	A3F40_00490	PUV_RS11885	CSEC_RS12795	A3F40_01790	ELAC_1541	BN3769_RS06565	A3F79_04720	A2796_06685	A2796_06680	M787_RS01275	A2Y28_03015	CPSIT_RS04430	A3C42_02470	A3C42_02465	A3G30_00855	A3I67_02935	H359_RS04585	WCW_RS09605	RT28_RS03200	A3D18_05975	A2978_01980	A3I67_02930	CSEC_RS07445	A2796_04310	A2Z85_02625
OG0000261	PAH_RS12240	SNE_RS00340	SNE_RS00705	SNE_RS00685	BN1093_RS12530	SNE_RS07550	DB42_RS02510	TY21_RS14380	DB44_RS05355	AOM43_RS12950	SNE_RS00140	DB41_RS11355	SNE_RS09625	A3D96_06890	WCW_RS02630	DB42_RS09035	DB43_RS11550	PUV_RS13415	A3I67_01965	DB41_RS11280	DB41_RS11175	CEP56_RS00290	SNE_RS03965	RhTp_00004	TY21_RS10720	DB41_RS05220	RhT_00268	PNK_RS12725	SNE_RS00535	RhT_00114	DB42_RS00835	BN3769_RS03905	A3E80_06410	TY21_RS14570	BN3769_RS05400	DB43_RS13555	A2796_02035	PNK_RS12710	TY21_RS01085	SNE_RS06540	A3F79_07480	WCW_RS02980	PUV_RS00845	TU23_RS10020	WCW_RS09130	PAH_RS13320	SNE_RS05415	BU804_RS09545	SNE_RS01315
OG0000262	A3D96_00050	CT_064	H359_RS02275	BU804_RS05255	CCA_RS02180	CF_RS02910	AOM43_RS06780	TY21_RS06110	PCbaG_01346	A3I15_02475	BGO14_07500	A3I67_00945	TY19_RS10075	GCCT14_09010	WCW_RS01515	A2796_04055	PNK_RS02265	CPn0359	DB44_RS01700	A3E26_01000	PC_RS01565	A2Z85_03270	ELAC_1782	CSEC_RS09395	GCCT14_06920	PUV_RS10610	M787_RS03930	A3F40_03900	DB42_RS00300	G5S_RS03440	BN1093_RS07830	DB41_RS00700	SNE_RS03005	BN3769_RS06925	A3G30_03720	Cs308_RS04510	A2Y28_05355	CPSIT_RS02175	A2098_03790	TY21_RS03545	CAB_RS02190	A3C42_01545	BN1013_00029	A3F79_05850	A3D18_04640	DB43_RS08230	PAH_RS10690	BGO10_05605	RhT_00328
OG0000263	PNK_RS02260	BU804_RS05260	A3I15_00360	A3G30_05440	AOM43_RS06785	AMS24_04755	CPn0566	A2888_00220	CEP56_RS01385	G5S_RS02245	BGO14_07510	A3D96_01315	A3E26_02180	RhT_01465	CCA_RS00920	A3F09_06000	A3F40_03700	PC_RS01560	DB44_RS01695	A3C42_05010	CAB_RS00920	A3I67_00265	TY19_RS10080	BN3769_RS06930	A2Z85_02240	CSEC_RS09400	DB41_RS00690	CT_450	TY21_RS06100	DB42_RS00310	BN1093_RS07825	SNE_RS11025	H359_RS01200	TC_RS03720	A2978_04605	WCW_RS01505	A3E80_05690	TY21_RS03535	BN1013_00032	BGO10_03070	PUV_RS10605	CPSIT_RS00920	A3D18_02935	A2796_00890	A3F79_00625	A2Y28_05065	DB43_RS08225	PAH_RS10685	AMUC_RS06370
OG0000264	AOM43_RS06795	AMUC_RS03245	A2888_00210	CCA_RS00910	SNE_RS11015	A3G30_05430	DB44_RS01685	PNK_RS02250	A3C42_05020	Cs308_RS00845	GCCT14_06931	M787_RS02805	BGO14_07520	A3E26_02190	A3E80_05680	RT28_RS00025	CEP56_RS01395	A3F09_05990	A3F40_03690	G5S_RS02235	A2978_04615	PC_RS01550	DB43_RS08215	TU23_RS06580	A2Z85_02250	CSEC_RS09410	BN3769_RS06940	TY19_RS10090	A3D18_02925	BU804_RS05270	DB42_RS00320	A3I67_00275	CPn0568	BN1093_RS07815	H359_RS01190	CAB_RS00910	TC_RS03730	BN1013_00034	BGO10_03080	A3D96_01325	PAH_RS10675	WCW_RS01495	DB41_RS00680	TY21_RS03525	CPSIT_RS00910	A3F79_00635	TY21_RS06090	RhT_01463	Q499_RS02425
OG0000265	DB42_RS02600	PNK_RS02615	TY21_RS04625	CPn0573	A3D18_03985	CCA_RS00885	A2978_00115	A2Z85_04665	M787_RS02780	RhT_01104	BGO14_08415	A3F09_00485	A2796_06980	PC_RS06390	RT28_RS04690	DB44_RS07520	CF_RS04195	CEP55_RS03240	A2888_02280	AOM43_RS11755	DB41_RS08590	GCCT14_09300	CPSIT_RS00885	BN1013_00070	BGO10_07320	ELAC_1490	PCbaG_00427	CEP56_RS01890	G5S_RS02210	TU23_RS03870	WCW_RS01845	A2Y28_02865	A3E26_03270	A3I67_01430	SNE_RS09585	Cs308_RS00870	AMUC_RS03855	TC_RS03755	A3I15_03100	CAB_RS00885	A3D96_02630	Q499_RS02460	PAH_RS07530	BN1093_RS08215	A3C42_01355	A3F40_00825	BU804_RS06075	CSEC_RS06960	BN3769_RS06275
OG0000266	BU804_RS05225	ELAC_1482	TU23_RS03835	A3F09_00165	A2Y28_04935	SNE_RS01820	PC_RS01595	BN1093_RS07890	TC_RS03780	CAB_RS00855	CSEC_RS07000	A3I15_05600	RT28_RS04660	A2796_03620	CF_RS04225	BGO14_08460	PUV_RS00910	A2978_06595	CT_462	A3C42_02635	SNE_RS09650	A3F79_01890	AOM43_RS11540	CPn0579	TY21_RS04580	A2Z85_04200	DB42_RS02555	A3I67_05265	G5S_RS02180	CCA_RS00855	PCbaG_01575	A2888_03255	BGO10_07360	A3G30_02620	M787_RS02750	AMS24_01865	Cs308_RS00900	A3D18_04035	AMUC_RS00400	TY19_RS10045	Q499_RS02490	PAH_RS03430	A3F40_00860	DB43_RS11620	DB41_RS08635	RhT_01539	PNK_RS02325	DB44_RS01730	H359_RS01135
OG0000267	A3F79_05165	CSEC_RS00025	BN1013_00153	A2098_03735	DB42_RS00480	A2Y28_02680	ELAC_0240	BU804_RS05460	WCW_RS01255	CT_282	BGO14_11075	A2Z85_03605	A3D18_05640	CPn0433	AMS24_03075	TC_RS02810	DB44_RS01495	A3F09_05645	RhT_00309	PUV_RS01100	M787_RS03585	CPSIT_RS01800	PCbaG_01359	DB41_RS00500	A3C42_00455	A3G30_06135	A3D96_07265	AMUC_RS02465	A2796_06275	AOM43_RS11350	PC_RS01370	A3E80_01230	CAB_RS01815	A2978_03650	A3E26_06260	TY19_RS06215	H359_RS02055	TU23_RS06500	A3I15_02965	DB43_RS11810	CEP55_RS03330	Cs308_RS04850	PAH_RS03240	CEP56_RS01050	CCA_RS01810	CF_RS03275	Q499_RS01565	G5S_RS03095	BN3769_RS07155
OG0000268	PCbaG_01361	A3E80_01220	A3F79_05155	A3F09_05655	A2Y28_02670	A2098_03745	BN1013_00159	GCCT14_07120	ELAC_0245	WCW_RS01240	DB43_RS11795	A2Z85_03615	AMS24_00590	TC_RS02815	A3D18_05630	TU23_RS06515	PUV_RS01085	DB41_RS00455	PNK_RS10110	M787_RS03580	CPSIT_RS01795	CPn0434	TY21_RS03790	CSEC_RS00045	A3F40_01280	A3G30_06145	Cs308_RS04855	A3D96_07255	AOM43_RS11365	Q499_RS01570	SNE_RS02820	GCCT14_04710	PC_RS10230	A2796_06265	CAB_RS01810	A3E26_06270	A2978_03640	TY19_RS06200	DB42_RS00490	A3I15_02955	H359_RS02050	CEP56_RS01035	PAH_RS03255	BU804_RS05475	BGO14_11060	CT_283	CCA_RS01805	BN3769_RS07170	CF_RS03280
OG0000269	BN1013_00168	CF_RS03325	CAB_RS01755	A2888_00670	PC_RS01305	A2978_03610	CEP56_RS05110	PAH_RS11630	PNK_RS10180	BN1093_RS00875	DB44_RS01430	H359_RS01995	BU804_RS05525	A2098_01525	RhT_00292	A3C42_00495	CT_292	TY19_RS06150	G5S_RS03035	CCA_RS01750	ELAC_0264	AOM43_RS10265	RT28_RS00720	BGO10_07775	SCG7109_RS00065	A3E80_03480	A3D18_05540	DB42_RS00540	CEP55_RS03265	A3E26_06365	BGO14_10970	A2796_06235	PCbaG_01379	GCCT14_04760	A3D96_07225	WCW_RS01175	A3F09_05695	SNE_RS02705	A3I15_02865	TC_RS02860	CPn0059	PUV_RS02195	DB43_RS12905	A3I67_01180	DB41_RS00380	Cs308_RS00020	CSEC_RS00145	A3G30_06235	M787_RS03525
OG0000270	A2888_00680	SCG7109_RS00055	DB43_RS12915	A3F79_05135	M787_RS03535	CAB_RS01765	A2978_03620	PC_RS01295	BN1093_RS00865	PAH_RS11640	TC_RS02850	H359_RS02005	AMS24_00570	A3F40_04725	CEP56_RS00985	CSEC_RS00155	TY19_RS06140	BN3769_RS07235	CEP55_RS03275	ELAC_0266	G5S_RS03045	CPn0061	A3C42_00485	BN1013_00170	A3G30_06225	BGO10_07785	A3E80_03490	SNE_RS02765	A3I67_01190	RhT_00294	A3E26_06355	BGO14_10960	A2098_01515	A2796_06245	WCW_RS01165	A3I15_02875	RT28_RS00730	PCbaG_01377	A3D96_07235	DB42_RS00550	DB44_RS01420	CF_RS03315	PUV_RS02205	PNK_RS10190	Cs308_RS00010	DB41_RS00370	AOM43_RS10255	CCA_RS01760	A3D18_05550
OG0000271	GCCT14_01390	RhT_00285	A3E26_06445	BN1013_00179	A3I15_00240	A3F79_01115	WCW_RS01115	AMUC_RS12060	CPn0891	A2978_01970	A3G30_06320	CPSIT_RS04350	H359_RS04510	A3F09_00440	A3I67_00830	SNE_RS02580	A3E80_06590	G5S_RS00655	DB41_RS00305	PAH_RS03000	CCA_RS04380	BU804_RS03620	CAB_RS04325	A3D18_05460	PNK_RS10265	CSEC_RS00365	AMS24_00500	AOM43_RS11100	Q499_RS04135	BN3769_RS07300	A2098_02385	A2Y28_02500	BGO14_10835	TY19_RS10510	TC_RS00660	PCbaG_01416	BN1093_RS00790	CF_RS00720	DB44_RS08435	DB43_RS12065	A2796_04300	ELAC_0354	Cs308_RS02495	M787_RS01195	PC_RS07305	TU23_RS00110	AMUC_RS06465	AMUC_RS07610	A3C42_01050
OG0000272	A3I15_06095	ELAC_0287	A3F09_05250	PUV_RS11925	A3E26_05720	A3I67_06315	BGO14_10605	A3F40_02330	BN1013_00207	BN3769_RS04395	AMUC_RS01575	A3D96_00485	AOM43_RS07805	A2098_04740	AMS24_04975	CAB_RS02865	TU23_RS00030	A3D18_05800	A2Y28_01785	RT28_RS01740	CPSIT_RS02890	CT_193	DB42_RS00875	A2978_03120	A3E80_04600	PCbaG_01031	TY21_RS03680	TC_RS02330	CF_RS02130	BN3769_RS07435	BGO10_07970	PC_RS03820	PAH_RS12450	PNK_RS07180	BN1093_RS12470	WCW_RS00985	G5S_RS04050	TY19_RS00860	A2796_07630	Cs308_RS03915	CPn0219	M787_RS04550	A3F79_07230	A3G30_02325	DB44_RS04180	Q499_RS01075	A2Z85_02450	BGO14_06090	A3C42_06225
OG0000273	PUV_RS11910	RhT_01575	TU23_RS09660	SNE_RS01675	CAB_RS00630	PAH_RS12435	G5S_RS01960	A3I67_06610	PC_RS00090	A3F79_00105	AOM43_RS07820	CF_RS04445	A2796_05955	ELAC_1448	TC_RS04005	DB41_RS00295	Cs308_RS01125	CT_502	CCA_RS00630	BN1013_00229	WCW_RS08600	PCbaG_01603	A2Y28_00680	TY21_RS10205	BN3769_RS13950	A3G30_02495	DB42_RS00625	DB44_RS00120	SCG7109_RS00310	A3D18_02645	BGO14_10825	PNK_RS11585	M787_RS02520	GCCT14_00230	A3F40_00220	CPn0621	A3I15_03345	A3F09_03330	A3D96_07030	A3E26_03460	AMS24_03680	AMUC_RS10790	A2Z85_04085	CSEC_RS07755	H359_RS00920	A2978_07090	TY19_RS04160	BN1093_RS05000	RT28_RS04440
OG0000274	A2098_00070	CCA_RS04780	G5S_RS01040	BGO14_10680	Q499_RS03090	CPSIT_RS04745	SCG7109_RS01015	CAB_RS04720	BN1093_RS06155	CEP56_RS03120	AMS24_01565	DB43_RS12430	GCCT14_08950	A3C42_04375	PNK_RS00600	CPn0813	TC_RS04380	AMUC_RS05930	Cs308_RS02105	AOM43_RS10770	DB41_RS00130	TU23_RS03495	WCW_RS08980	BU804_RS08685	A3F79_00265	TY21_RS09015	PAH_RS01710	SNE_RS01450	A2796_00530	A3E80_01650	PC_RS09025	CT_574	A2Y28_05530	RhT_01601	A3I15_00695	H359_RS04900	RT28_RS03515	A3D96_00955	M787_RS01590	TY19_RS01870	BGO10_00025	DB42_RS00755	A2978_05140	ELAC_0072	DB44_RS09155	A3D18_05020	PUV_RS01700	CSEC_RS08650	CF_RS00325
OG0000275	PAH_RS04025	PC_RS09005	Cs308_RS01520	BU804_RS08705	A3C42_05830	SCG7109_RS00595	SNE_RS01790	A3E26_00900	PCbaG_01585	A2Z85_04155	A3E80_02860	M787_RS02140	CPn0699	Q499_RS03710	RhT_01548	PNK_RS11170	BN1013_00296	A3G30_02575	TY19_RS01845	A3I67_07090	A3F09_05885	BGO14_09345	A2Y28_04890	A3F79_00460	A3D18_04080	CT_677	CF_RS04835	A2978_05335	BGO10_02895	AMUC_RS07050	BN3769_RS13340	CPSIT_RS00240	TC_RS00260	ELAC_1509	G5S_RS01575	CSEC_RS07315	PUV_RS00195	DB41_RS09010	CAB_RS00240	A2098_02985	AOM43_RS12220	A3I15_05645	RT28_RS04060	A3D96_01150	DB42_RS02190	DB44_RS09130	DB43_RS10895	CCA_RS00240	A2796_00725
OG0000276	A3F09_00060	DB41_RS09605	PC_RS01005	PUV_RS07965	BGO14_09550	A3I67_05135	A3G30_02750	GCCT14_00160	RT28_RS03440	RhT_00158	A3E80_00615	DB42_RS01640	CF_RS00400	A2796_03490	CCA_RS04705	PCbaG_01543	G5S_RS00965	TY21_RS07080	M787_RS01515	A3D96_05660	PAH_RS07490	BGO10_02820	Q499_RS03015	A2Y28_04125	DB44_RS01095	PAH_RS05425	ELAC_0018	CPn0828	BN1093_RS06595	A2Z85_01485	CAB_RS04645	TU23_RS09730	PUV_RS00685	BN1013_00311	TC_RS04305	TY19_RS04985	TU23_RS09735	CPSIT_RS04665	WCW_RS00445	AOM43_RS04260	PNK_RS01030	BN3769_RS11455	Cs308_RS02180	H359_RS04825	BN3769_RS08260	BU804_RS02160	A3C42_02505	A3F79_01760	SNE_RS02010
OG0000277	A3D96_06100	A3E26_02000	G5S_RS01170	WCW_RS00565	CCA_RS04910	A2098_04955	Q499_RS03215	TY21_RS02000	A3F40_04515	A3D18_03115	A2888_00760	A3F79_02195	PCbaG_00079	TU23_RS02780	CSEC_RS09080	H359_RS00210	A2Y28_03950	SNE_RS01250	BGO14_09430	AMS24_02930	BN1093_RS04415	A3E80_03825	RT28_RS03640	A3I67_05575	TY19_RS09490	PAH_RS03605	ELAC_1581	CF_RS00195	CT_599	Cs308_RS01955	BGO10_02740	BN1013_00327	RhT_00103	DB43_RS10465	CPSIT_RS04875	PUV_RS12845	A2978_06905	M787_RS01715	CPn0782	PNK_RS10990	A3F09_02140	DB41_RS08930	TC_RS04505	A3G30_05930	A2Z85_02060	CAB_RS04850	DB44_RS09005	TY19_RS09095	PC_RS08870
OG0000278	TY19_RS00375	A3I67_05320	GCCT14_00400	M787_RS01815	RhT_01676	BGO10_02620	H359_RS00120	Cs308_RS01860	A3F09_04970	AMS24_01815	PNK_RS00040	AOM43_RS12310	CCA_RS05005	BGO14_09145	A3E26_01585	A3D18_02840	PC_RS09550	BN1013_00357	A3D96_05845	DB41_RS09145	A3G30_00470	A3C42_01980	CF_RS00100	TC_RS00090	A3F79_01940	CPn0764	SCG7109_RS01655	CSEC_RS08145	PAH_RS03935	SNE_RS11735	TU23_RS03085	WCW_RS09465	G5S_RS01265	A2Y28_03815	A2098_03895	BN1093_RS05580	PCbaG_00023	PUV_RS00105	TY21_RS00680	ELAC_0182	A2796_03670	CPSIT_RS04970	A3F40_01175	DB44_RS09710	A2978_06650	BN3769_RS03410	CT_648	A3I15_01200	RT28_RS03735
OG0000279	CPn0775	TY21_RS12060	A3F79_01970	A2796_03700	Cs308_RS01915	AOM43_RS10730	A2Y28_03780	CEP55_RS02105	TY21_RS04180	G5S_RS01210	RhT_01666	TY21_RS07905	A2098_03665	A3D96_05875	CPSIT_RS04915	BN1093_RS05930	A3I15_01235	BGO10_02445	M787_RS01755	DB44_RS00475	PC_RS00410	AMUC_RS05160	SNE_RS11680	CSEC_RS08545	A3C42_02010	ELAC_0098	CAB_RS04890	A2Z85_00320	BN3769_RS03625	TY19_RS07785	PUV_RS01740	A3E26_01550	A3I67_05350	DB42_RS01890	BN1013_00412	SCG7109_RS03590	H359_RS00170	A3G30_00505	TC_RS04545	WCW_RS00375	DB41_RS09335	Q499_RS03290	CCA_RS04950	BU804_RS04765	PCbaG_00030	A3F09_05000	A3D18_02875	A2978_06680	BGO14_08925
OG0000280	CPn0374	A3F09_00145	AMUC_RS08025	M787_RS03875	BGO10_02375	BU804_RS08740	A3G30_05450	RhT_00129	CPSIT_RS02115	SNE_RS01870	BGO14_08655	A2796_03590	A3I15_00350	PC_RS08960	CEP55_RS02245	DB44_RS09095	AOM43_RS11675	A2098_03320	CT_056	Q499_RS00325	PUV_RS00725	CAB_RS02125	A2Z85_02230	TC_RS01640	A3D96_05760	PNK_RS11130	RT28_RS01070	PCbaG_01567	A3E26_02170	H359_RS02230	DB41_RS08840	CCA_RS02120	TU23_RS02905	CF_RS02965	BN1013_00426	TY19_RS09400	CEP56_RS01650	CSEC_RS07290	BN3769_RS13300	DB43_RS11430	A3D18_02945	TY19_RS09005	DB42_RS02350	G5S_RS03380	Cs308_RS04555	SCG7109_RS02665	A3F79_01860	TY21_RS02100	PAH_RS07450
OG0000281	CAB_RS00715	AMUC_RS02610	A3F40_04785	A2978_06825	A3F79_02115	PCbaG_01649	PAH_RS02860	Q499_RS02630	TY19_RS09050	BN3769_RS13230	BGO10_02340	A3E80_00450	A2Y28_04010	A3I15_01720	Cs308_RS01040	BN1013_00433	TC_RS03925	PC_RS08915	H359_RS00990	CPn0605	PUV_RS01500	A2Z85_02120	AOM43_RS10960	BN1093_RS04505	TY21_RS00775	TY19_RS09445	A3I67_05495	CCA_RS00715	A3E26_02060	A3G30_05560	TU23_RS02840	DB41_RS09040	CT_487	ELAC_0119	A3D18_03055	A3C42_02050	A2796_03845	WCW_RS00630	BU804_RS08785	A3F09_02090	RT28_RS04525	A3D96_06020	RhT_00084	BGO14_09300	M787_RS02615	CEP56_RS00235	DB42_RS02160	CF_RS04360	AMS24_02975
OG0000282	DB41_RS10085	ELAC_1451	CAB_RS04615	TU23_RS09670	CPSIT_RS04635	CSEC_RS07740	A3G30_02475	TC_RS00365	TY19_RS04150	RT28_RS03410	CCA_RS04675	CF_RS00430	Q499_RS03820	A2796_00670	A2Z85_04065	A3D96_01095	Cs308_RS02210	BGO10_10570	PAH_RS00020	AMS24_03660	BU804_RS08280	AOM43_RS07625	BN1013_00463	PUV_RS12120	DB42_RS00990	WCW_RS08590	A3I67_07035	PNK_RS11575	A3E80_05245	RhT_01580	DB44_RS00130	SNE_RS01645	AMUC_RS03000	A2Y28_00660	A3E26_03440	A3C42_00100	G5S_RS00935	M787_RS01485	A3F79_00405	DB43_RS09725	GCCT14_00210	PCbaG_01599	A3F40_00200	H359_RS04795	BN3769_RS13940	A3F09_04650	BGO14_08065	BN1093_RS04990	TY21_RS00655
OG0000283	RhT_00224	TY21_RS11295	A2796_01710	A3C42_06305	A2098_03035	PAH_RS08400	A2Y28_02070	A3F79_03975	TC_RS03490	CAB_RS01100	DB42_RS04000	CPn0535	PCbaG_01460	GCCT14_09991	TY19_RS09380	CT_408	TY19_RS09775	ELAC_1404	A3I15_00035	H359_RS01355	CSEC_RS07985	M787_RS02980	Q499_RS02190	RT28_RS00180	A3F40_01525	CPSIT_RS01095	A3I67_00110	PC_RS08610	PUV_RS11540	BN1093_RS04085	AMS24_02295	BGO14_11500	DB44_RS08685	G5S_RS02410	AMUC_RS11705	A3E80_03185	A3F09_02220	BN1013_00503	A3D96_04780	A3E26_04280	WCW_RS08415	CCA_RS01100	A2978_01720	CF_RS03985	PNK_RS10650	AOM43_RS09615	A3G30_04700	GCCT14_02540	DB43_RS09165
OG0000284	WCW_RS08090	PC_RS01210	CEP55_RS00945	A3I15_04445	A2Z85_01655	SCG7109_RS00175	A3D96_01300	TY21_RS03190	A2888_00230	DB41_RS07380	RhT_01473	G5S_RS02260	A3D18_06205	TC_RS03705	CAB_RS00935	CPSIT_RS00935	A2978_04590	A2796_00875	TU23_RS00460	A3E26_02755	PCbaG_00131	DB44_RS01320	ELAC_1702	A3G30_05000	PNK_RS01335	CT_447	DB42_RS03650	A2Y28_03215	SNE_RS11070	AMS24_01135	PUV_RS01520	TY21_RS08620	H359_RS01215	CPn0563	CCA_RS00935	A3I67_00250	A3C42_00065	CF_RS04145	BU804_RS10855	Cs308_RS00820	BGO10_03685	DB43_RS12245	A3E80_05705	BN1013_00523	BN1093_RS06900	A3F79_00610	AOM43_RS10940	Q499_RS02400	A3F40_03710
OG0000285	TY21_RS08655	A3D18_04675	BN1013_00531	PUV_RS00970	Cs308_RS04475	A3I67_00975	A3E26_01035	SNE_RS03045	DB43_RS11680	TY21_RS03225	A2796_04085	BU804_RS10900	A2098_03755	A3F79_05880	CPn0347	PAH_RS03370	CF_RS02880	CAB_RS02220	G5S_RS03475	PNK_RS01385	TC_RS01720	CEP55_RS03080	DB42_RS03685	TY19_RS05690	A2978_05555	ELAC_1710	RhT_00333	CSEC_RS09795	CT_069	A3I15_02510	BGO14_11195	M787_RS03955	A3D96_00080	H359_RS02305	A3E80_00530	PCbaG_01330	WCW_RS08050	CCA_RS02210	PC_RS01255	A3F09_05495	SCG7109_RS00130	DB41_RS07340	A3G30_03685	A2Y28_05390	A2Z85_03235	BGO10_00175	CPSIT_RS02205	TU23_RS00500	Q499_RS00395
OG0000286	A2098_00450	RT28_RS00135	CF_RS04045	TY21_RS11865	DB42_RS03815	G5S_RS02365	A2796_01235	ELAC_1653	DB43_RS00700	CEP55_RS01390	CAB_RS01040	PNK_RS01100	A2Z85_00800	BN3769_RS11385	DB41_RS07260	BU804_RS10705	SNE_RS02265	WCW_RS07955	A3I67_06345	Q499_RS02245	PUV_RS03125	SCG7109_RS02210	A3F40_01565	A2978_01445	TY19_RS05885	BN1013_00541	AMUC_RS03950	PC_RS01060	H359_RS01305	CSEC_RS10050	BGO10_10760	RhT_00210	CPn0544	AMS24_04630	AOM43_RS09255	A3D18_00470	A3E80_03140	PCbaG_01471	GCCT14_07420	A3D96_02945	Cs308_RS00725	M787_RS02930	CCA_RS01040	PAH_RS06680	A3F79_06715	CT_418	BGO14_11345	GCCT14_03380	BN1093_RS06665
OG0000287	A3E80_01330	AMS24_03090	A3F40_03965	GCCT14_09380	TU23_RS09865	A2Y28_02695	PNK_RS02180	CAB_RS01860	GCCT14_09560	GCCT14_08010	AMUC_RS00020	CCA_RS01855	A3E26_06240	CF_RS03230	G5S_RS03140	DB42_RS00410	SNE_RS02905	Q499_RS01530	A2Z85_03590	RT28_RS00825	H359_RS03470	ELAC_1762	A3D96_07285	A3I67_01240	A3G30_06120	BN1093_RS07745	BN3769_RS07030	DB43_RS08200	AOM43_RS06810	BGO10_03615	CT_275	A3F09_05610	PCbaG_01355	BN1013_00563	CSEC_RS09500	A2978_03670	TC_RS02775	TY21_RS11610	PAH_RS10660	CEP56_RS04585	M787_RS03630	A3I15_02980	TY19_RS10155	BU804_RS05335	Cs308_RS04805	A3D18_05660	CPn0424	A3F79_05185	BGO14_07600
OG0000288	TY21_RS09995	BN1093_RS08395	RT28_RS02705	GCCT14_03930	PCbaG_01238	PC_RS06250	CF_RS01145	AMUC_RS02355	BN3769_RS09785	A3I15_03905	CSEC_RS06830	A2Y28_02380	Cs308_RS02865	A3D96_02325	CAB_RS03885	PUV_RS11630	PNK_RS02800	AOM43_RS09525	A3C42_06830	A3F09_00730	Q499_RS04515	A2098_01750	CCA_RS03950	TU23_RS06725	A3G30_02895	BN1013_00573	BU804_RS05900	A2Z85_01905	A3F40_04245	TY19_RS06755	SNE_RS08645	DB44_RS07385	A3E26_03675	A3I67_03770	CEP56_RS02965	A2796_05015	M787_RS00785	A3E80_01960	CT_820	BGO14_07890	A2978_02555	PAH_RS08495	WCW_RS02035	A3F79_02795	H359_RS04095	DB43_RS09255	DB41_RS07500	DB42_RS03545	CPSIT_RS03910
OG0000289	G5S_RS02620	CAB_RS01300	M787_RS03185	AOM43_RS08185	A3E80_04165	DB42_RS04795	CPn0489	CF_RS03785	TY19_RS03545	DB44_RS03090	PAH_RS09735	SCG7109_RS02015	BN3769_RS08950	A2796_04925	AMS24_03750	A3F09_03235	RhT_00888	BN1013_00792	GCCT14_02180	BN1093_RS02540	GCCT14_05790	PUV_RS09690	TC_RS03375	WCW_RS02730	CSEC_RS05965	A3F79_02705	A2Y28_01285	ELAC_0621	PC_RS02785	A3I67_03680	A3C42_06915	CT_386	A2888_02730	DB43_RS07290	Q499_RS02080	TY21_RS12195	A3E26_03060	SNE_RS07900	Cs308_RS00465	RT28_RS00385	DB41_RS06380	BGO14_06580	PCbaG_01129	A3G30_01805	BU804_RS02665	A3D18_00295	H359_RS01555	BGO10_08325	A2978_02465
OG0000290	A3C42_00945	DB42_RS04865	GCCT14_10041	Q499_RS01795	TC_RS03040	BGO10_08270	A3E80_04145	A2796_04950	CF_RS01560	RT28_RS02300	A3D18_00315	DB43_RS03000	RhT_00883	SNE_RS07875	AOM43_RS05790	A2978_02490	GCCT14_00971	TU23_RS01445	CPn0071	BU804_RS02715	PCbaG_01125	AMS24_03735	A3I67_03705	DB41_RS06315	A3F79_02730	PNK_RS08545	CSEC_RS05900	A3F09_01045	G5S_RS04710	PAH_RS08900	AMUC_RS09360	A3D96_02260	A3E26_03040	A2Z85_01310	BN1093_RS02600	BGO14_06520	PUV_RS05440	A3G30_01785	DB44_RS03140	WCW_RS02775	BN1013_00803	BN3769_RS08890	CEP56_RS00805	CT_325	Cs308_RS03310	CPSIT_RS03490	A3I15_05010	TY21_RS12265	TY19_RS03495
OG0000291	A2Z85_01250	A3F09_04945	G5S_RS04645	PC_RS02900	A3E26_02980	A3I67_03765	BGO14_06455	A3G30_01725	A3D96_02320	H359_RS03595	DB43_RS06835	CPn0082	PAH_RS01005	CPSIT_RS03425	BGO10_08205	DB44_RS03205	BN1013_00816	BU804_RS02845	AOM43_RS05320	RhT_00871	PUV_RS09250	CCA_RS03465	ELAC_0646	A3I15_05070	CT_314	TY19_RS03430	M787_RS00315	A2Y28_01205	DB42_RS04925	Q499_RS01730	A2098_01825	CF_RS01625	PNK_RS08480	A3C42_00885	Cs308_RS03375	DB41_RS06255	A2796_05010	AMS24_03255	SNE_RS07810	BN3769_RS08820	BN1093_RS02665	A2978_02550	WCW_RS02835	TC_RS02975	PCbaG_01113	CEP56_RS00870	CAB_RS03390	A3F79_02790	RT28_RS02235
OG0000292	CF_RS01650	PCbaG_01095	BGO10_03445	CEP55_RS00520	A2888_00425	A3D96_02365	DB44_RS05675	A2Y28_01160	CAB_RS03365	PNK_RS08265	TU23_RS01565	A3C42_06870	SNE_RS07730	CPn0087	A3I67_03810	A3F79_02835	DB41_RS06215	G5S_RS04620	A2978_02595	Cs308_RS03400	A3F09_03105	ELAC_0667	CCA_RS03440	BGO14_06395	H359_RS03570	TY21_RS12365	M787_RS00290	Q499_RS01705	CT_309	SCG7109_RS01830	DB43_RS08525	BN1093_RS02885	DB42_RS04960	A2Z85_01205	BU804_RS07525	BN3769_RS05315	A3G30_01680	A3E26_00700	PAH_RS10985	WCW_RS02890	CSEC_RS05785	A3I15_05115	TC_RS02950	RhT_00854	AMS24_03355	CPSIT_RS03400	BN1013_00827	RT28_RS02210	A2796_05055
OG0000293	PCbaG_01094	CCA_RS03435	BGO10_03440	A2888_00420	CEP55_RS00515	A2796_05060	AOM43_RS06495	DB44_RS05670	CF_RS01655	CAB_RS03360	TU23_RS01570	SNE_RS07725	Q499_RS01700	A3F79_02840	A3F09_03110	TC_RS02945	CPn0088	G5S_RS04615	A2978_02600	A2Z85_01200	ELAC_0668	H359_RS03565	BU804_RS07530	BGO14_06390	TY21_RS12370	M787_RS00285	BN1093_RS02890	CSEC_RS05780	DB43_RS08520	A2Y28_00845	A3I67_03815	DB42_RS04965	PUV_RS10895	SCG7109_RS01825	BN3769_RS05310	A3G30_01675	A3E26_00695	RhT_00853	A3D96_02370	WCW_RS02895	GCCT14_09160	Cs308_RS03405	AMS24_03360	CPSIT_RS03395	PAH_RS10980	RT28_RS02205	BN1013_00828	A3D18_04835	GCCT14_08890
OG0000294	A3I67_03820	CCA_RS03430	AOM43_RS06500	BGO10_03435	CF_RS01660	GCCT14_08870	A2Z85_01195	CAB_RS03355	Q499_RS01695	TU23_RS01575	SNE_RS07720	A3E26_00690	A3F79_02845	CPn0089	TC_RS02940	A2978_02605	DB41_RS06205	G5S_RS04610	ELAC_0669	BGO14_06385	H359_RS03560	A3C42_06885	SCG7109_RS01820	TY21_RS12375	CSEC_RS05775	DB43_RS08515	BN1093_RS02895	A2888_00415	PCbaG_01092	BU804_RS07535	A2796_05065	M787_RS00280	BN3769_RS05305	A3G30_01670	RhT_00852	GCCT14_06990	WCW_RS02900	DB42_RS04970	A3D96_02375	A2098_02900	AMS24_03365	Cs308_RS03410	PNK_RS08255	PAH_RS10975	CEP55_RS00510	BN1013_00829	RT28_RS02200	CPSIT_RS03390	A3D18_04840
OG0000295	Q499_RS04575	A3E80_02400	CCA_RS03890	BGO10_03260	RhT_00643	A3E26_01445	AOM43_RS03830	M787_RS00725	BGO14_00075	PCbaG_01060	Cs308_RS02935	A3D96_05200	DB44_RS05385	A2Z85_01055	A3I15_05265	SCG7109_RS02425	PAH_RS08165	DB41_RS01100	RT28_RS02645	A3F09_02540	A3C42_06595	TC_RS01100	CPn0988	PC_RS07770	A3D18_04980	A3I67_04775	G5S_RS00220	BN1093_RS03200	TY19_RS02575	TU23_RS07355	AMS24_00860	A3F40_04430	CF_RS01205	A2978_00840	BU804_RS02820	PUV_RS04765	H359_RS04035	CAB_RS03825	BN3769_RS05075	A2796_03135	ELAC_0696	SNE_RS07270	CEP55_RS00370	WCW_RS03825	A3F79_03440	CPSIT_RS03850	CT_831	A2888_00165	DB42_RS09965
OG0000296	BGO10_09550	A2Y28_02290	A3E80_00880	DB42_RS04295	Cs308_RS02765	CCA_RS04105	A3F09_02450	A3D96_02780	TC_RS00935	DB43_RS05020	DB41_RS06835	A3F40_00610	H359_RS04240	A3I15_01685	BN1013_00889	TU23_RS07240	PCbaG_00468	A3I67_01580	A2Z85_00980	PAH_RS09550	GCCT14_02380	M787_RS00920	AMUC_RS07885	CF_RS00990	DB44_RS05240	A2978_00265	BN1093_RS03325	A3G30_03280	CAB_RS04045	RhT_01037	Q499_RS04400	BGO14_11915	WCW_RS03930	BN3769_RS04975	A2796_07130	A3D18_01360	SNE_RS09270	A3E26_05530	BU804_RS03150	CT_799	AOM43_RS00515	TY19_RS08460	CPn0949	A3F79_05655	A2098_01035	RT28_RS02850	A3C42_05490	AMS24_05050	PC_RS07635
OG0000297	CCA_RS04100	A2Y28_02285	Cs308_RS02770	BN1093_RS03330	A3E80_00885	DB42_RS04300	CF_RS00995	A3F09_02445	A3E26_05525	A3D96_02775	AMUC_RS11320	DB43_RS05015	A3F40_00615	RhT_01036	DB41_RS06830	BGO10_09555	DB44_RS05235	A3I15_01680	BN1013_00890	PCbaG_00469	A3I67_01575	PAH_RS09545	TU23_RS07235	A2Z85_00975	CSEC_RS05195	AOM43_RS00520	M787_RS00915	A3F79_05650	A3G30_03275	TC_RS00940	CAB_RS04040	WCW_RS03935	Q499_RS04405	BGO14_11920	CPSIT_RS04070	A2796_07125	BU804_RS03155	BN3769_RS04970	GCCT14_02390	H359_RS04235	SNE_RS09265	TY19_RS08465	CPn0950	TY21_RS09785	CT_800	A2978_00260	A2098_01030	RT28_RS02845	A3C42_05495
OG0000298	A3E80_00890	CCA_RS04095	BGO10_09560	BN1093_RS03335	Cs308_RS02775	TU23_RS07230	AMUC_RS07910	A2796_07120	A2Y28_02280	A3E26_05520	AOM43_RS00525	A2Z85_00970	A3F09_02440	DB41_RS06825	H359_RS04230	RhT_01035	BN1013_00891	PCbaG_00470	PAH_RS09540	PC_RS07625	A3I67_01570	DB44_RS05230	CPSIT_RS04065	CSEC_RS05190	M787_RS00910	A3F79_05645	CPn0951	A3G30_03270	DB42_RS04305	CAB_RS04035	WCW_RS03940	A3I15_01675	Q499_RS04410	BGO14_11925	A3F40_00620	DB43_RS05010	BU804_RS03160	BN3769_RS04965	A3D96_02770	SNE_RS09260	GCCT14_02400	TY19_RS08470	TY21_RS09790	CT_801	A2098_01025	A2978_00255	G5S_RS00380	A3C42_05500	TC_RS00945
OG0000299	DB42_RS04310	A3E80_00895	DB43_RS05005	CCA_RS04090	TU23_RS07225	WCW_RS03945	A2Y28_02275	A3E26_05515	BGO10_09565	AOM43_RS00530	A3F09_02435	H359_RS04225	A2Z85_00965	G5S_RS00375	DB44_RS05225	PAH_RS09535	BN1013_00892	RT28_RS02835	A3D18_01345	A3I67_01565	CPSIT_RS04060	TY21_RS09795	ELAC_1058	AMS24_05065	A3G30_03265	A2098_01020	CAB_RS04030	AMUC_RS00565	A3I15_01670	Q499_RS04415	BGO14_11930	A2796_07115	M787_RS00905	A3F40_00625	DB41_RS06820	BU804_RS03165	PCbaG_00471	BN3769_RS04960	A3D96_02765	Cs308_RS02780	A2978_00250	PC_RS07620	BN1093_RS03340	TY19_RS08475	CSEC_RS05185	CPn0952	CT_802	A2888_01990	A3F79_05640
OG0000300	CCA_RS04325	A3I15_02700	CEP56_RS03260	H359_RS04455	SNE_RS08855	A3F09_01110	A2Z85_03040	PCbaG_01269	A3E80_01395	CF_RS00775	A3E26_05840	BN3769_RS10030	CPn0901	PC_RS06030	AMUC_RS03570	BGO14_04370	TC_RS00735	PNK_RS03055	BN1093_RS08640	A3C42_04555	A3G30_04565	BN1013_00907	Cs308_RS02550	RhT_00398	BU804_RS04905	A2978_00075	CT_758	DB42_RS08130	DB43_RS01745	A3D18_01230	ELAC_1991	TU23_RS03985	Q499_RS04195	AOM43_RS01500	AMS24_02430	PUV_RS04140	A3F79_06290	TY21_RS06655	WCW_RS06715	CPSIT_RS04295	TY19_RS11325	CSEC_RS11465	G5S_RS00600	DB44_RS07170	A2796_04440	BGO10_10435	M787_RS01140	RT28_RS03070	CAB_RS04270
OG0000301	PAH_RS08825	CCA_RS00770	H359_RS01040	CT_475	A2888_02640	A3F79_04150	TU23_RS05660	RhT_01138	Cs308_RS00985	RT28_RS04575	A2098_02485	A3F40_03325	AOM43_RS05865	Q499_RS02570	WCW_RS07430	A3F09_00585	A2978_06230	A3I15_01600	CEP56_RS00460	G5S_RS02095	GCCT14_00050	BN1013_00929	PC_RS01815	A3D18_03855	TY21_RS01890	CF_RS04310	DB41_RS01840	PUV_RS05515	AMUC_RS10660	CAB_RS00770	A2Z85_04535	TY19_RS06460	A3I67_02180	PNK_RS02090	AMS24_04215	DB43_RS03075	TC_RS03865	DB42_RS09280	BN1093_RS07655	A2Y28_02735	A3D96_04235	BGO10_06915	SNE_RS09790	A3C42_00145	A3E26_03140	BGO14_02370	CPSIT_RS00770	A3G30_03815	A2796_05725
OG0000302	A3F09_00590	PC_RS01820	CCA_RS00765	H359_RS01035	CT_476	A3F79_04155	TU23_RS05665	A3C42_00150	Cs308_RS00990	RT28_RS04570	A2098_02480	A3D18_03850	A3F40_03330	A2Z85_04530	AOM43_RS05870	DB42_RS09275	BN1093_RS07660	ELAC_0457	WCW_RS07425	PAH_RS08820	M787_RS02660	A2978_06235	A3I15_01595	PNK_RS02095	G5S_RS02090	TY19_RS06455	BN1013_00930	DB41_RS01845	TY21_RS01885	CEP56_RS00455	A2888_01005	CSEC_RS00905	CAB_RS00765	A3E26_03135	PUV_RS05520	CF_RS04315	A3I67_02185	DB43_RS03080	TC_RS03870	AMS24_04220	A2Y28_02730	BN3769_RS02195	RhT_01139	A3D96_04240	Q499_RS02575	BGO10_06920	SNE_RS09795	A2796_05730	A3G30_03810
OG0000303	A3D18_06140	PUV_RS10400	TC_RS04250	PNK_RS09830	A3I67_00320	BN1013_00955	A2Z85_01590	DB43_RS08005	PAH_RS10480	TY19_RS06355	AMUC_RS03320	RhT_01450	TY21_RS06320	M787_RS02280	WCW_RS07340	A3F79_00680	PCbaG_00150	BU804_RS06745	AMS24_04055	A3F09_03465	CT_548	DB41_RS02005	A3E80_06525	A3E26_04930	BGO14_05430	A3C42_05065	TU23_RS05740	H359_RS00660	DB44_RS02050	A2098_02065	A3I15_04380	SNE_RS10945	PC_RS01915	CPSIT_RS00380	CPn0669	A2796_00945	BN3769_RS02060	BGO10_07040	Q499_RS02955	Cs308_RS01375	AOM43_RS07015	A3D96_01370	A3F40_05130	CCA_RS00385	CF_RS04690	A2978_04660	ELAC_0473	SCG7109_RS02545	G5S_RS01715
OG0000304	PC_RS01935	SNE_RS10890	A3D18_06120	PUV_RS10370	BN1013_00960	PAH_RS10450	TY19_RS07340	BGO10_07065	Q499_RS01915	RhT_01445	TC_RS03205	G5S_RS02855	BGO14_05400	A2Z85_01570	M787_RS03360	WCW_RS07320	A3F79_00700	DB44_RS02120	SCG7109_RS02515	CT_354	AOM43_RS07045	TY21_RS06350	ELAC_0477	DB42_RS09065	A2098_02085	CPSIT_RS01550	CAB_RS01560	CCA_RS01545	AMUC_RS06025	PNK_RS09810	H359_RS01815	A2796_00965	A3I15_04360	BN3769_RS02030	DB43_RS07975	PCbaG_00156	CPn1059	CF_RS03520	AMS24_04040	A2978_04680	A3C42_05090	DB41_RS02035	A3I67_00340	A3F40_05095	A3F09_03440	CSEC_RS01005	TU23_RS05760	RT28_RS00555	A2Y28_03130
OG0000305	CPn0650	BN3769_RS01985	CF_RS04595	AOM43_RS06610	PUV_RS10780	BGO10_07100	BGO14_05365	PAH_RS10860	A3C42_00650	CSEC_RS01045	M787_RS02375	PCbaG_00164	DB43_RS08400	H359_RS00755	A2978_04715	A2Y28_03100	AMS24_01160	A3D96_01425	CPSIT_RS00475	A3I15_04330	A3G30_05840	RhT_01439	DB44_RS02170	DB41_RS02065	BN1013_00967	PC_RS01975	ELAC_0487	A3F09_03395	TU23_RS05800	A3F79_00735	A2Z85_01540	Q499_RS02860	A2888_03110	Cs308_RS01280	BGO14_04745	CAB_RS00480	G5S_RS01810	TC_RS04155	SNE_RS10855	TY21_RS06380	WCW_RS07275	A3D18_05180	A2796_01000	CT_531	BGO14_04750	A3F40_04980	DB42_RS09010	A3I67_00375	A3E80_01855
OG0000306	A3D18_05225	CAB_RS00520	SCG7109_RS02960	DB41_RS02125	A2796_01045	GCCT14_02770	BGO14_05305	A3I67_00420	A3F79_00780	Cs308_RS01240	BGO10_07160	PNK_RS09695	BN1013_00979	G5S_RS01850	SNE_RS10780	CSEC_RS01105	TC_RS04115	Q499_RS02820	DB42_RS08960	CF_RS04555	DB44_RS02225	TY19_RS07435	BN1093_RS01390	PUV_RS10730	A3D96_01470	WCW_RS07220	ELAC_0497	BU804_RS06860	CPn0642	A3I15_04285	A3F40_03055	AMS24_01210	A3F09_03350	CT_523	A3G30_05795	AOM43_RS06660	CCA_RS00520	A3C42_00695	RhT_01430	TU23_RS05845	A2888_03150	RT28_RS04330	PC_RS02035	M787_RS02410	PAH_RS10810	TY21_RS06435	A2Z85_00620	H359_RS00795	BN3769_RS01905
OG0000307	GCCT14_02820	SCG7109_RS02935	BGO14_05280	A3F09_04810	CPSIT_RS00540	A2796_01070	DB41_RS02155	BGO10_07185	A2888_03175	CSEC_RS01130	A2098_02735	A3F79_00805	CPn0637	G5S_RS01875	CAB_RS00545	A3D96_01495	DB42_RS08935	TU23_RS05870	TC_RS04090	CF_RS04530	Q499_RS02795	DB44_RS02250	A3D18_05250	DB43_RS08325	A3F40_03030	TY21_RS06460	AMS24_01235	A2978_04785	BN1093_RS01415	TY19_RS07460	A2Y28_00125	ELAC_0502	H359_RS00820	CCA_RS00545	AOM43_RS06685	A3I15_04260	A3I67_00445	RT28_RS04355	SNE_RS10755	RhT_01425	PNK_RS09670	BN1013_00984	PC_RS02060	CT_518	PCbaG_00179	M787_RS02435	PAH_RS10785	BU804_RS06885	A3G30_05770
OG0000308	DB43_RS00390	PC_RS02130	RhT_01411	CSEC_RS01200	PAH_RS06990	SCG7109_RS02860	A2098_02810	CAB_RS00615	BGO14_05195	A2Y28_00050	A3F79_00875	BU804_RS06960	PNK_RS09590	AOM43_RS09745	DB44_RS02320	SNE_RS12475	Q499_RS02725	CT_504	TY21_RS07205	H359_RS00890	Cs308_RS01145	DB42_RS08855	GCCT14_08700	TY19_RS07530	PUV_RS02820	WCW_RS07125	A3I15_04185	A2978_04855	GCCT14_05690	M787_RS02505	CCA_RS00615	A3G30_05695	CF_RS04460	A3F09_04740	PCbaG_00193	A3D96_01565	A3I67_00515	CPn0623	GCCT14_06870	G5S_RS01945	A2Z85_00520	TU23_RS05940	A3D18_05325	BN1013_00998	DB41_RS02240	BN3769_RS01800	A3F40_02960	BGO10_07255	A3E26_02655
OG0000309	AOM43_RS04120	GCCT14_03120	A2796_07575	A3E80_02105	A3G30_01975	BU804_RS03410	TU23_RS02320	BGO10_10615	A3F79_07175	A3D18_02305	PC_RS08440	A3F40_02295	BN1093_RS09830	PCbaG_00618	PNK_RS04255	A3F09_02325	A2Y28_04715	A3I15_06170	DB44_RS06090	A3C42_06175	GCCT14_07610	A2978_03065	TC_RS01295	TY21_RS01540	DB41_RS05855	CEP55_RS01510	CPSIT_RS01365	WCW_RS05935	A3I67_06260	PUV_RS07825	GCCT14_08240	A3D96_00430	DB42_RS05300	TY19_RS02150	CAB_RS01365	RhT_00489	M787_RS03245	ELAC_0856	AMS24_04945	CF_RS03715	BN3769_RS00265	CT_865	A2Z85_03445	Q499_RS04765	CPn0476	G5S_RS02685	CSEC_RS10910	Cs308_RS00380	SNE_RS12185
OG0000310	CEP55_RS01515	A3I67_06240	RhT_00494	A2796_07555	A3G30_01985	BU804_RS03420	BGO10_10625	TY19_RS02160	TY21_RS01500	CF_RS01955	SNE_RS04065	A3F79_07155	A3E26_05905	PC_RS08430	BN1093_RS09845	CAB_RS03040	TU23_RS02310	A3I15_06470	A2098_03935	A3F40_02290	PNK_RS04270	PCbaG_00623	H359_RS03130	GCCT14_03100	DB42_RS05340	ELAC_0852	DB44_RS06080	WCW_RS05930	A2Z85_03455	A2978_03045	BN3769_RS00245	RT28_RS01900	GCCT14_07591	A3E80_02085	G5S_RS04335	M787_RS04705	CPn0149	PUV_RS06915	A2Y28_04705	A3D96_00410	BN1013_01042	CCA_RS03115	GCCT14_08100	CPSIT_RS03065	Q499_RS00800	PAH_RS02035	CSEC_RS10920	AMUC_RS00065	A3D18_01390
OG0000311	RhT_00497	CT_125	CEP55_RS01525	CCA_RS02690	A2796_04700	BU804_RS03435	A3I67_03455	A3F09_01285	A2Y28_04685	TY21_RS01490	A2888_00955	ELAC_0848	AOM43_RS01855	BN1093_RS09860	BN3769_RS00230	CPn0247	DB42_RS05350	Cs308_RS04025	CF_RS02410	PNK_RS04285	A3D18_01410	DB43_RS01375	CSEC_RS10950	DB44_RS06065	PUV_RS03790	M787_RS04410	BN1013_01049	AMUC_RS06615	A3E26_05925	Q499_RS00685	CEP56_RS04705	A3G30_02005	BGO10_02055	A2Z85_03475	A3F79_02480	PC_RS08415	A3D96_02010	TC_RS01995	SNE_RS04090	PCbaG_00628	CPSIT_RS02675	G5S_RS03945	A2978_02240	A3I15_06490	AMS24_02075	CAB_RS02690	RT28_RS01610	BGO14_06005	DB41_RS05815
OG0000312	CPSIT_RS02405	BN1093_RS10030	CT_243	TY21_RS05890	BU804_RS02095	AMS24_02765	PCbaG_00711	Cs308_RS04265	SNE_RS04495	A3I67_03950	PUV_RS04630	A3I15_03775	A3F09_03015	DB44_RS05905	G5S_RS03680	A2098_01220	TY19_RS00100	DB42_RS05485	DB41_RS05655	A3C42_03640	M787_RS04160	A2Y28_03600	CAB_RS02420	A3D96_02505	BN1013_01073	A3E26_05350	CCA_RS02415	CSEC_RS05495	AMUC_RS02245	WCW_RS05760	SCG7109_RS00695	H359_RS02515	BGO14_05855	Q499_RS01355	AOM43_RS03970	CPn0302	PC_RS08275	A2796_05195	A2978_02735	PNK_RS04455	BN3769_RS00080	A3F79_02975	CEP56_RS04985	A3G30_01340	CF_RS02675	ELAC_2074	PAH_RS02485	A2Z85_00155	RT28_RS01360
OG0000313	CT_240	A3I67_03965	CEP55_RS00545	A2978_02750	BU804_RS02075	BGO14_05840	A3E80_04065	PCbaG_00715	A3D96_02520	PUV_RS04615	DB44_RS05885	A3D18_01580	A2098_01235	DB41_RS05640	CCA_RS02430	TC_RS02595	A2796_05210	CAB_RS02435	BN3769_RS05675	CPSIT_RS02420	CSEC_RS05480	TY21_RS05875	H359_RS02530	Cs308_RS04250	A3E26_05335	BN1013_01076	WCW_RS05745	A3I15_03760	M787_RS04175	CPn0299	A2Y28_03585	RhT_01289	PNK_RS04440	A2888_01565	AOM43_RS03985	BN1093_RS10015	SCG7109_RS00680	ELAC_2077	RT28_RS01375	A3F79_02990	AMS24_05210	G5S_RS03695	SNE_RS04510	DB42_RS05500	Q499_RS01335	A3F09_03030	CF_RS02660	TU23_RS07635	A2Z85_00140
OG0000314	CT_238	A2978_02760	PCbaG_00717	AMS24_05220	BN1093_RS10060	A2796_05220	A3E80_04075	A3D96_02530	TU23_RS07130	TY19_RS03620	ELAC_2081	CF_RS02650	AOM43_RS03995	A3D18_01570	RhT_01287	CPSIT_RS02430	A3G30_01365	DB44_RS05870	DB42_RS05510	CAB_RS02445	DB41_RS05630	DB43_RS02200	A3C42_03665	BN1013_01078	CSEC_RS05470	A3I67_03975	Cs308_RS04240	CCA_RS02440	WCW_RS05735	H359_RS02540	PAH_RS02460	CPn0297	M787_RS04185	Q499_RS01325	PUV_RS04605	BU804_RS02055	A2888_01575	AMUC_RS08070	A3I15_03750	TC_RS02585	A3F09_03040	A3F79_03000	PNK_RS04485	CEP56_RS05020	TY21_RS05865	RT28_RS01385	G5S_RS03705	A2Z85_00130	A3F40_03880
OG0000315	DB44_RS05800	AOM43_RS05495	M787_RS03985	A3C42_04965	PC_RS08165	BU804_RS01985	CF_RS02850	DB43_RS07015	Q499_RS00425	A2888_03455	TY19_RS07150	A2796_02205	A3F40_03220	SNE_RS06615	AMS24_01490	RhT_00632	CPSIT_RS02235	PCbaG_00914	BN1093_RS10150	PUV_RS09425	A3I67_02360	A3E26_01820	CAB_RS02250	A2Z85_02800	AMUC_RS04400	PNK_RS04575	A2978_04035	TY21_RS04805	A3D96_03520	A3D18_00135	BGO14_05770	A3F79_01235	CT_075	TU23_RS05415	CCA_RS02240	Cs308_RS04445	H359_RS02335	DB41_RS05510	BGO10_00715	DB42_RS05630	BN3769_RS05510	ELAC_0775	CPn0338	TC_RS01750	A2098_00385	PAH_RS00825	TY21_RS05170	A3I15_02045	G5S_RS03505
OG0000316	Q499_RS00630	A3I15_02190	AOM43_RS02230	A2Y28_00230	G5S_RS04350	A3F09_04170	A3D96_02655	ELAC_1961	Cs308_RS03665	A2098_04380	TU23_RS00870	CT_114	CEP56_RS04535	DB41_RS05015	A3F40_03765	TC_RS01940	A3G30_00175	DB42_RS06110	BN3769_RS04000	TY21_RS04350	BGO10_03205	CPn0145	PAH_RS11300	A2888_01370	CCA_RS03145	PNK_RS06840	H359_RS03155	BGO14_02620	AMS24_01060	DB44_RS03930	PUV_RS03415	RhT_00998	A3I67_01455	BN1093_RS12125	A2796_07005	SNE_RS09080	CF_RS01925	CSEC_RS06125	A3D18_03440	CPSIT_RS03095	CEP55_RS01165	BN1013_01211	PC_RS03570	PCbaG_00494	A3C42_01385	DB43_RS00990	CAB_RS03070	WCW_RS04075	A3E26_00310
OG0000317	A3E80_05965	A3F09_04155	A3I15_02185	Cs308_RS04385	CT_087	CEP56_RS04540	AMUC_RS08655	AOM43_RS02225	BU804_RS04005	H359_RS02390	DB42_RS06115	ELAC_0868	PUV_RS03420	A2098_04385	TU23_RS00875	CPn0326	A2796_06495	TC_RS01805	A3D96_06370	SCG7109_RS01340	DB41_RS05010	A3F40_03755	CAB_RS02300	A3I67_05845	A2978_07365	A3G30_00170	A3C42_04240	DB44_RS03945	BN3769_RS03995	TY21_RS04355	WCW_RS09385	TY19_RS10245	PAH_RS11295	CPSIT_RS02285	SNE_RS09160	AMS24_01055	BGO14_02625	Q499_RS00485	RhT_00997	PNK_RS06835	A3F79_06580	BN1093_RS12120	A2Y28_00235	A3D18_03435	PC_RS03580	CF_RS02795	G5S_RS03560	SNE_RS09065	M787_RS04040
OG0000318	A3F09_04150	Cs308_RS04380	CT_088	A2Z85_03805	A2Y28_00240	A3I15_02180	H359_RS02395	A3E80_05960	PUV_RS03625	TU23_RS00880	ELAC_1962	G5S_RS03565	A3E26_00300	CSEC_RS06105	CPn0325	A2796_06490	TC_RS01810	A3D96_06365	A3F40_03750	CAB_RS02305	PC_RS03585	A3G30_00165	A2978_07360	BN3769_RS03990	A3C42_04235	AOM43_RS02020	TY19_RS10250	CPSIT_RS02290	AMS24_01050	DB42_RS06120	A2888_01355	BGO14_02630	BN1093_RS12115	Q499_RS00490	A2098_04390	DB44_RS03950	A3F79_06575	BU804_RS04000	RhT_00996	A3D18_03430	CF_RS02790	M787_RS04045	SNE_RS09060	SCG7109_RS01345	PNK_RS06830	DB43_RS01200	CEP55_RS01175	DB41_RS05005	BN1013_01214
OG0000319	Q499_RS01385	BN1013_01291	DB43_RS02810	TU23_RS08295	CT_248	A3D96_06975	M787_RS04135	A3F09_06190	PAH_RS07715	CEP56_RS02585	A3E80_06325	BN1093_RS04825	PUV_RS05210	PNK_RS11405	TU23_RS09505	G5S_RS03655	TC_RS02635	GCCT14_06230	SNE_RS02055	A3E26_05660	A2978_07035	CPn0307	A3D18_06085	TY19_RS07680	A2Z85_01510	AMS24_00115	DB43_RS08160	A3C42_04335	DB42_RS09495	DB44_RS00580	AOM43_RS06100	PUV_RS10545	PC_RS00515	AOM43_RS06865	BGO10_03850	A3F79_00050	CF_RS02700	Cs308_RS04290	A2Y28_00695	TY21_RS00910	CAB_RS02395	A2796_05900	CPSIT_RS02380	RT28_RS01335	A3I15_05450	BU804_RS04660	BGO14_02130	A3I67_06555	DB41_RS01590
OG0000320	RT28_RS03280	BN1013_01312	A3F09_06150	CPn0863	Cs308_RS02340	TU23_RS09440	PNK_RS00785	WCW_RS01425	A2Y28_00750	CF_RS00560	AOM43_RS09350	A2796_05885	DB43_RS00800	PUV_RS03215	DB41_RS01660	SNE_RS02080	A3F79_00035	BN3769_RS11705	TY21_RS04505	CAB_RS04485	A2098_01270	CEP55_RS01055	A2Z85_02840	DB44_RS00860	A3I15_00990	GCCT14_05980	BGO10_03955	A3E80_06305	A3D96_06960	CPSIT_RS04505	RhT_00189	M787_RS01355	BU804_RS03285	PCbaG_01510	AMS24_00060	CCA_RS04545	A3G30_02830	Q499_RS03960	CEP56_RS00770	AMUC_RS12345	TY19_RS03685	PC_RS00790	BN1093_RS06340	PAH_RS06590	CT_722	A2978_07020	A3I67_06540	CSEC_RS09230	TC_RS00500
OG0000321	M787_RS03970	A3D96_00095	A3D18_04690	AMUC_RS08335	BN1013_01332	PAH_RS11340	SNE_RS03060	A3E26_01050	A3G30_03670	CF_RS02865	BU804_RS10915	CPn0344	WCW_RS01720	ELAC_1713	CAB_RS02235	DB44_RS01390	PCbaG_01328	CPSIT_RS02220	AMS24_01685	A2796_04100	CEP55_RS03095	TC_RS01735	AOM43_RS02265	RT28_RS04815	TY19_RS05675	CSEC_RS09780	A2978_05570	DB42_RS09360	BGO14_02305	H359_RS02320	BN3769_RS02895	A2Z85_03220	CT_072	Cs308_RS04460	SCG7109_RS00110	A3E80_00520	A3I15_02525	CCA_RS02225	A3I67_00990	TU23_RS00520	A2Y28_05405	PUV_RS03380	PC_RS01270	A3F09_05480	TY21_RS00140	PNK_RS01410	RhT_00336	BGO10_04055	DB43_RS00945
OG0000322	CAB_RS04450	CPSIT_RS04470	AOM43_RS06965	A2796_01840	PCbaG_01315	G5S_RS00770	PC_RS07140	ELAC_1734	A2098_01685	A3I15_02565	A2Y28_05445	PNK_RS01555	A3G30_03630	PAH_RS10525	AMUC_RS11290	BU804_RS03750	A3F79_07285	WCW_RS07860	DB44_RS08270	A3I67_01770	A3D96_06695	PUV_RS10450	CF_RS00595	A3D18_04730	DB42_RS03425	Cs308_RS02375	A3E26_01090	BN1093_RS07115	A2888_00390	TU23_RS04525	A2Z85_03180	AMS24_01720	RT28_RS03245	A2978_05650	H359_RS04630	CSEC_RS09675	A3C42_01830	CCA_RS04510	RhT_00607	Q499_RS03995	CPn0870	SNE_RS03190	BN3769_RS02745	TC_RS00535	DB41_RS07655	CT_729	BGO14_10555	A3F09_05410	TY19_RS05990
OG0000323	PUV_RS01920	A3G30_04355	PCbaG_00239	CPSIT_RS04605	PC_RS07105	A2796_04270	A2978_01940	H359_RS04765	Cs308_RS02240	A3F79_01085	SNE_RS10285	A2Y28_03355	AOM43_RS10535	BN3769_RS02695	DB44_RS08235	WCW_RS07840	A3E26_06230	GCCT14_09311	TY19_RS05955	TY21_RS08355	A3C42_01020	BGO10_04300	A3E80_06665	RhT_01252	TC_RS00400	CF_RS00460	BN1093_RS07195	DB43_RS12650	A3D18_01165	CAB_RS04585	TU23_RS04555	A2Z85_01805	M787_RS01455	DB42_RS02655	AMUC_RS01805	Q499_RS03850	A3F09_00890	AMS24_03225	BGO14_08330	CCA_RS04645	RT28_RS03380	DB41_RS08530	ELAC_1848	ELAC_1849	PNK_RS01635	A3I67_00800	BN1013_01382	A3I15_03990	CPn0844
OG0000324	AOM43_RS09965	DB41_RS09850	A3D18_01205	A3I67_00755	A2978_01895	ELAC_0388	DB43_RS00140	BN1013_01390	Q499_RS03660	DB42_RS01205	PC_RS06725	A2Z85_04900	RT28_RS04010	CSEC_RS00505	PNK_RS01675	TY21_RS02165	PUV_RS02600	BGO10_04340	A3F40_00745	CAB_RS00190	A3E80_00185	BN3769_RS02655	A2888_01435	TC_RS00210	G5S_RS01525	CCA_RS00190	Cs308_RS01570	A3C42_00975	A3I15_01925	PCbaG_00247	BU804_RS05860	TU23_RS04595	M787_RS02090	A2796_04225	A3D96_04450	A3G30_04320	TY19_RS04660	CPn0706	A2098_00560	H359_RS00475	AMS24_00260	SNE_RS10215	A3F79_01040	DB44_RS07960	CEP56_RS02040	BGO14_09810	CT_670	CPSIT_RS00190	PAH_RS06080
OG0000325	A3I15_01895	BN1013_01396	CSEC_RS00535	A3D18_01945	AMS24_00290	AOM43_RS09995	A3D96_04415	A3G30_04290	A2978_01860	PNK_RS01710	DB44_RS07925	CPn0712	TY21_RS02195	PAH_RS06050	PC_RS06690	CAB_RS00160	BGO14_09840	TY19_RS04695	A3E26_03985	RhT_01233	A3F79_01005	CEP56_RS02070	A3F09_01510	WCW_RS07765	DB42_RS01170	A2888_01465	BU804_RS05825	TU23_RS04625	PCbaG_00253	CPSIT_RS00160	A3C42_02255	ELAC_0394	DB43_RS00110	A2098_01325	A2796_04190	TC_RS00180	AMUC_RS11845	PUV_RS02570	CCA_RS00160	RT28_RS03980	A2Z85_04870	H359_RS00445	Q499_RS03630	SNE_RS10180	DB41_RS09880	A3I67_00720	M787_RS02060	Cs308_RS01600	BN3769_RS02620
OG0000326	H359_RS02265	A3E80_00800	BGO14_03055	CF_RS02920	BN1093_RS08995	BGO10_04760	TY19_RS08145	CCA_RS02170	CPn0361	WCW_RS06460	BU804_RS01060	AMUC_RS00815	RhT_01306	CT_062	TU23_RS04370	PC_RS05635	PAH_RS04665	A2Y28_03695	SNE_RS04415	A2978_00950	DB42_RS06430	PCbaG_00699	A3F40_03545	A3I67_04885	GCCT14_06580	A3C42_03415	GCCT14_05030	A3F09_02945	M787_RS03920	CSEC_RS04510	DB44_RS06825	Cs308_RS04520	A3E26_03845	ELAC_1094	BN1013_01475	BN3769_RS10560	PUV_RS06205	CAB_RS02180	CPSIT_RS02165	A3D96_05090	AMS24_02385	A3I15_03865	A2796_03245	A3F79_03550	TY21_RS05475	Q499_RS00360	TY19_RS01180	A3D18_01690	A3G30_01245
OG0000327	A2978_02140	A2796_04600	BGO14_00530	PC_RS05550	CSEC_RS04375	A3I67_03355	CT_104	PNK_RS03520	DB42_RS06955	G5S_RS03235	DB41_RS04150	WCW_RS03075	DB44_RS06750	CAB_RS01960	AOM43_RS05695	PUV_RS09630	BU804_RS00985	A3D18_00085	CF_RS03135	A3F40_02140	A2Z85_04370	ELAC_1078	BN1013_01502	RhT_00686	TY21_RS01610	AMUC_RS08770	DB43_RS07220	CCA_RS01955	BGO10_04890	A3E80_02920	SNE_RS05850	Q499_RS00575	A3C42_04880	A2888_00470	A3F09_02745	CPn0406	M787_RS03725	TY19_RS08220	PCbaG_01000	SCG7109_RS03150	CEP55_RS01455	CPSIT_RS01945	TY19_RS01255	BN3769_RS10660	A3F79_02380	TC_RS01890	A3D96_01910	A3E26_06100	PAH_RS00620
OG0000328	BGO10_05060	A3F09_04230	AMUC_RS05040	BN1013_01536	A3E26_05475	PC_RS03755	GCCT14_07710	BN1093_RS03530	PUV_RS08665	A3D96_02700	PAH_RS01595	A2796_07050	Q499_RS04685	TY21_RS10955	A3D18_01305	Cs308_RS03045	DB44_RS04115	M787_RS00615	TY19_RS05480	AMS24_01015	WCW_RS03480	RT28_RS02535	RhT_01015	DB43_RS06230	A3F79_05575	TU23_RS07630	CPSIT_RS03740	A2Y28_02235	A2888_03315	A3I15_01630	SNE_RS09185	GCCT14_01330	A3E80_00960	AOM43_RS04740	ELAC_1995	CAB_RS03715	CF_RS01315	CT_851	BU804_RS07695	A3I67_01500	TC_RS01210	A2Z85_00925	PNK_RS07610	PCbaG_00482	CSEC_RS11440	A2978_00185	BGO14_04140	BN3769_RS04835	CCA_RS03780
OG0000329	BN1093_RS12320	CSEC_RS02495	PC_RS03050	RhT_01362	DB43_RS08710	A3I67_03485	A2Y28_03505	WCW_RS03285	G5S_RS00175	CAB_RS03780	PUV_RS11095	Cs308_RS02980	PAH_RS12100	TU23_RS00660	CEP56_RS00165	A3G30_02055	A3F79_02510	CF_RS01250	A3F09_01260	A3F40_02255	RT28_RS02600	TY19_RS03290	A3I15_01350	AOM43_RS08795	A2Z85_03525	CCA_RS03845	TY21_RS10345	H359_RS03985	CPn0996	A3E80_02535	DB44_RS03350	A2796_04730	BN1013_01567	Q499_RS04620	AMUC_RS08085	A3E26_05625	BGO10_05215	A3D18_00540	M787_RS00680	SNE_RS04130	A2098_04105	DB42_RS07725	BGO14_04045	A2978_02270	CEP55_RS02775	CT_839	BU804_RS05040	CPSIT_RS03805	DB41_RS03275
OG0000330	A3I15_04720	TY21_RS09510	A3D18_06365	GCCT14_03170	CAB_RS03765	PUV_RS04270	A2796_04755	CSEC_RS02515	CF_RS01265	A3F09_01235	AMUC_RS02130	A3F79_02535	A2098_04125	A3F40_02235	GCCT14_05540	BN1093_RS12275	BU804_RS05075	PCbaG_00640	AMS24_02035	BN3769_RS04170	RhT_01349	DB43_RS01880	H359_RS03970	CCA_RS03830	A2978_02295	CPn0999	A3D96_02065	TC_RS01160	Q499_RS04635	PC_RS03080	G5S_RS00160	A3E26_00545	BGO10_05245	A3I67_03510	WCW_RS03310	DB42_RS05900	CT_842	M787_RS00665	A3G30_02075	A3C42_01445	DB44_RS03380	AMUC_RS02195	ELAC_2012	AOM43_RS01365	RT28_RS02585	TY19_RS03260	CPSIT_RS03790	Cs308_RS02995	TU23_RS00705
OG0000331	PC_RS03120	CF_RS01775	A3D18_06350	CCA_RS03320	GCCT14_05710	BGO10_05285	CEP55_RS01985	H359_RS03295	CPn0112	WCW_RS03345	A3I67_04420	CT_022	TU23_RS00745	AOM43_RS04870	CAB_RS03240	PNK_RS06950	TY19_RS03230	PCbaG_00644	BN1013_01581	RT28_RS02090	AMUC_RS07650	Q499_RS00145	A2Y28_04335	ELAC_2137	DB41_RS05190	RhT_01345	A3D96_05560	A2796_02780	BGO14_02475	GCCT14_06890	CSEC_RS11605	A3F79_03085	Cs308_RS03525	DB42_RS05965	TY21_RS09555	A2978_00485	A3I15_04735	PAH_RS01465	G5S_RS04500	M787_RS00165	BN3769_RS04125	A3F40_02210	DB44_RS03410	A3G30_02090	A3E80_06200	A3F09_01215	DB43_RS06360	BU804_RS05105	AMS24_02005
OG0000332	A3F09_00025	PNK_RS09445	BGO10_08690	H359_RS01880	A3I15_04065	PCbaG_00224	TC_RS03165	CF_RS03455	DB44_RS02420	PAH_RS02925	SNE_RS10420	GCCT14_06250	A3E26_06160	CAB_RS01630	BU804_RS01640	BN3769_RS01550	A2796_01945	BN1013_01645	A3D18_01095	WCW_RS06965	A3D96_06800	A2978_05755	DB42_RS08770	TY19_RS00930	RT28_RS00615	TU23_RS01300	CPn0025	A2Y28_04070	A3I67_01875	M787_RS03420	A3G30_04425	CSEC_RS03435	A3F79_07390	A3C42_01410	Cs308_RS00135	Q499_RS01875	AMS24_04710	A2888_01225	G5S_RS02920	SCG7109_RS01990	TY21_RS07140	BGO14_05025	PC_RS02230	DB41_RS02315	CCA_RS01610	AOM43_RS11025	CT_346	GCCT14_09841	DB43_RS12150
OG0000333	PCbaG_00221	A3E80_04450	A3I15_04080	PNK_RS09430	A3I67_01890	DB42_RS06155	PC_RS02245	A3F09_00040	CF_RS03445	BU804_RS01625	BGO10_08705	A3E26_06145	RhT_01377	A3F79_07405	GCCT14_07520	CAB_RS01640	DB43_RS12130	BN1013_01648	A2796_01960	A2Z85_00415	BN3769_RS01535	CPn0027	ELAC_1217	TU23_RS01315	PUV_RS01405	H359_RS01890	A2Y28_04085	SNE_RS10440	A3G30_04440	CSEC_RS03450	SCG7109_RS03815	Cs308_RS00125	TY19_RS00945	G5S_RS02930	AMS24_04695	PAH_RS02945	Q499_RS01865	RT28_RS00625	TY21_RS01245	TC_RS03155	BN3769_RS01725	WCW_RS06950	CCA_RS01620	AOM43_RS11045	CT_344	A3D96_06815	WCW_RS08455	A3C42_00585	BGO14_02670
OG0000334	A2Y28_05545	A3E26_06020	WCW_RS04605	CEP56_RS02500	CPn0393	CSEC_RS04260	RT28_RS00985	PAH_RS09220	M787_RS03795	BN3769_RS04480	A3F09_04460	RhT_00526	A2098_01955	A3E80_03755	A3D96_07540	PNK_RS07300	BN1013_01707	CPSIT_RS02020	CF_RS03055	BGO10_08990	Cs308_RS04645	PC_RS03470	Q499_RS00230	BGO14_06780	A3D18_03520	AOM43_RS01750	TY19_RS00215	A2Z85_02910	A3C42_03770	DB42_RS04540	A3I67_03100	A2888_02525	H359_RS02140	CCA_RS02025	A3F79_04885	A3I15_00785	CT_038	TU23_RS07900	G5S_RS03305	CAB_RS02035	BN1093_RS03840	AMS24_05145	BU804_RS04130	A3F40_01885	A2978_03370	SNE_RS07515	DB44_RS03805	TY21_RS03875	SCG7109_RS01380
OG0000335	GCCT14_07280	BU804_RS00900	ELAC_1980	A3I15_02145	A3G30_00130	CF_RS02755	TC_RS01845	A3C42_05280	PAH_RS01130	PC_RS03650	A3F79_06530	DB44_RS04010	A3D18_03395	RhT_00986	A3F40_03720	AMUC_RS05140	A2Z85_03840	SCG7109_RS01325	BN1013_01744	DB41_RS02385	CAB_RS02340	CEP55_RS01230	PNK_RS06775	CPSIT_RS02325	M787_RS04080	SNE_RS09010	CSEC_RS11520	H359_RS02430	CCA_RS02335	BN3769_RS03890	DB42_RS08710	RT28_RS01280	G5S_RS03600	Q499_RS00525	CT_095	A3E26_00265	TY21_RS10640	AMS24_01070	WCW_RS04150	Cs308_RS04345	A2Y28_00275	A2796_06445	PUV_RS09135	DB43_RS06710	A3F09_04110	BGO14_04985	A3D96_06320	CPn0318	A2098_02205
OG0000336	ELAC_1981	A3G30_00125	GCCT14_07290	Q499_RS00530	CF_RS02750	BN1093_RS12055	A3F79_06525	PC_RS03655	DB44_RS04015	A3D18_03390	PAH_RS01125	A3C42_05285	RhT_00985	AMUC_RS05145	A2Z85_03845	BN1013_01745	CAB_RS02345	RT28_RS01285	CEP55_RS01235	CPn0317	CPSIT_RS02330	PNK_RS06770	M787_RS04085	SNE_RS09005	CSEC_RS11515	BN3769_RS03885	H359_RS02435	DB42_RS08705	CCA_RS02340	A3I67_05790	WCW_RS04155	G5S_RS03605	A3E26_00260	CT_096	TY21_RS10645	A3I15_02140	Cs308_RS04340	AMS24_01075	DB43_RS06715	A2Y28_00280	BU804_RS00905	TU23_RS00940	PUV_RS09140	A3F09_04105	BGO14_04980	A3D96_06315	BGO10_09175	A2796_06440	A2098_02210
OG0000337	AMUC_RS08825	ELAC_1941	H359_RS02985	CT_121	A3E26_00215	A3C42_05310	BGO14_04950	A2Y28_00325	CPn0185	A3D96_06290	DB43_RS06675	PUV_RS09100	CPSIT_RS02770	CSEC_RS06230	BN1013_01751	Q499_RS00665	CF_RS02315	CAB_RS02785	A2796_06415	TU23_RS00975	A3I67_05765	TY21_RS10680	G5S_RS04185	A2098_04785	PCbaG_00523	CCA_RS02785	A3F79_06500	M787_RS04500	A3E80_04650	PC_RS03685	A3G30_00075	GCCT14_06110	TC_RS01975	A3D18_03350	CEP56_RS03990	PAH_RS01165	DB44_RS04045	WCW_RS04190	A3F09_04070	BN1093_RS12010	BU804_RS07625	SNE_RS08970	A2Z85_03885	BGO10_09205	A2978_07285	AMS24_05435	PNK_RS06725	Cs308_RS03850	RhT_00980
OG0000338	AMUC_RS09725	BN1013_02011	CAB_RS02725	A3I67_02640	PUV_RS07645	BGO14_00595	PNK_RS04810	TC_RS02295	A3F09_02785	BGO10_00805	ELAC_0763	Q499_RS01040	TY21_RS01115	PCbaG_00833	G5S_RS03980	A3E26_01760	A3F40_00800	DB41_RS04050	A3D96_03800	H359_RS02805	RhT_00602	TU23_RS02160	PC_RS03935	M787_RS04445	BU804_RS07120	A2796_02485	BN1093_RS10380	GCCT14_03980	A3E80_05425	CPn0239	Cs308_RS03990	A2978_04315	WCW_RS05480	A3F79_01515	CCA_RS02725	GCCT14_03590	A2098_04890	AOM43_RS00290	A2888_02260	A3I15_01070	DB44_RS04295	CPSIT_RS02710	DB43_RS05205	BN3769_RS07630	CF_RS02375	CSEC_RS03905	DB42_RS07000	RT28_RS01645	A3G30_03940
OG0000339	A3C42_02320	AOM43_RS11245	A3D18_05700	ELAC_1753	PUV_RS10475	TY21_RS01725	CSEC_RS09535	BU804_RS02435	A3I67_02785	PAH_RS10550	BGO10_06085	BGO14_07760	PAH_RS00770	BN1013_02273	SCG7109_RS00980	WCW_RS04980	PUV_RS01205	BGO14_11110	PUV_RS09480	ELAC_0786	A3D96_03945	RhT_00820	WCW_RS07100	SCG7109_RS02340	AMUC_RS01965	DB43_RS08080	A3G30_03185	PCbaG_00780	GCCT14_09840	PNK_RS04035	SCG7109_RS01725	AOM43_RS05550	DB43_RS07070	DB44_RS06270	BN3769_RS00495	A3E80_03945	A3I15_06545	CSEC_RS04315	DB42_RS06840	AOM43_RS06940	TY19_RS01670	PC_RS05125	A2978_04460	A3F79_01660	WCW_RS02175	TU23_RS02020	BN1093_RS09615	PAH_RS03145	A3F09_04320
OG0000340	A3F40_03925	PCbaG_01349	A2098_03830	A3D96_00015	TU23_RS09825	PC_RS01510	A3I67_00910	PUV_RS09155	A3I15_02435	PNK_RS02205	BGO10_03130	PAH_RS01110	A2978_05490	CPSIT_RS01865	A3D18_04600	TY19_RS10130	BGO14_07555	G5S_RS03160	CPn0420	TY21_RS11635	RT28_RS00845	A3E80_01360	A3E26_00960	AOM43_RS05225	H359_RS03450	Q499_RS01510	DB43_RS06730	ELAC_1769	A2888_00310	A3F09_05580	A2796_04020	A2Z85_03310	WCW_RS01690	CT_271	BU804_RS05310	RhT_00320	M787_RS03650	DB42_RS00385	TC_RS02755	CAB_RS01880	AMS24_03115	CEP56_RS01460	A3G30_03760	DB44_RS01645	A2Y28_01045	Cs308_RS04785	A3F79_05815	CF_RS03210	SNE_RS02960
OG0000341	RhT_01091	BN3769_RS09705	SNE_RS09435	DB44_RS07425	A2Z85_04710	A2796_05600	A2Y28_01435	CCA_RS03975	A3E80_02265	TC_RS03500	ELAC_1818	H359_RS04120	CPSIT_RS03935	GCCT14_06950	AMS24_00665	A3I15_03145	A3F09_00450	TY19_RS06795	DB42_RS03490	WCW_RS01985	CT_410	A3D18_03630	AOM43_RS10560	M787_RS00810	CAB_RS03910	DB41_RS07590	Cs308_RS02840	A3F79_05450	A3G30_03405	BGO14_07935	A2888_02010	A3I67_01375	TU23_RS06695	TY21_RS09955	BN1093_RS08330	CF_RS01115	PC_RS06290	BGO10_03140	CSEC_RS06855	A3F40_01125	A3D96_01765	BU804_RS06170	A3E26_03315	Q499_RS02200	DB43_RS12625	PUV_RS01895	PNK_RS02735	GCCT14_09141	A2978_01385
OG0000342	DB42_RS03455	BN1093_RS08290	A2Z85_04695	CF_RS01050	PNK_RS02690	A3E80_02280	CEP56_RS04900	M787_RS00855	A3I15_03130	BN3769_RS09675	PUV_RS13110	CPn0962	A3D18_03615	CT_811	PC_RS06320	CSEC_RS06885	A3F79_05470	A2796_05620	G5S_RS00330	TC_RS00995	A2098_01890	A3I67_01395	BN1013_00053	BGO14_07965	TY21_RS09920	AMS24_00685	DB44_RS07455	A2Y28_01420	ELAC_0530	AOM43_RS10655	CCA_RS04040	AMUC_RS01515	TU23_RS06660	Cs308_RS02820	BGO10_03175	H359_RS04175	RhT_01096	SNE_RS09470	A3C42_03870	A3D96_01785	TY19_RS06825	A3E26_03300	AOM43_RS10610	RT28_RS02785	BU804_RS06140	Q499_RS04465	CAB_RS03980	WCW_RS01945	PUV_RS01815
OG0000343	BN1093_RS08275	A2796_05630	A2Z85_04685	PNK_RS02675	A3I15_03120	A3E80_02290	A3I67_01405	A3F40_01085	A3F09_00475	CAB_RS04000	CPn0958	TY21_RS09900	BGO10_03195	CF_RS01035	CSEC_RS06905	A2098_01880	ELAC_0535	WCW_RS01925	DB43_RS12515	A3F79_05480	PAH_RS01800	A2978_01415	G5S_RS00345	CPSIT_RS04030	Q499_RS04445	A3D18_03605	AMS24_00695	DB44_RS07475	BN3769_RS09655	BGO14_07990	SNE_RS09480	A3E26_03290	CCA_RS04060	A2Y28_01410	H359_RS04195	RhT_01098	M787_RS00875	A3D96_01795	TY19_RS06845	Cs308_RS02810	A3C42_03880	PC_RS06340	BU804_RS06120	DB41_RS07645	AOM43_RS10680	CEP56_RS04185	RT28_RS02805	CT_807	TU23_RS06635
OG0000344	A3C42_03120	PC_RS06490	RhT_00949	BU804_RS10650	Q499_RS04560	A3G30_02920	CCA_RS03905	A3I67_06040	A2Z85_05310	A2796_07355	A3F09_03615	M787_RS00745	TY19_RS04050	A2098_00485	TU23_RS02700	DB44_RS07650	A2Y28_02355	A2888_02245	A3F79_06955	CPSIT_RS03865	A3D18_02510	GCCT14_10010	CAB_RS03840	SNE_RS08520	PCbaG_01226	WCW_RS07670	DB42_RS03890	BGO14_11415	TC_RS01085	PUV_RS00050	PNK_RS10790	GCCT14_02520	BN1093_RS04220	G5S_RS00235	A3E26_03700	RT28_RS02660	BGO10_07570	CT_828	Cs308_RS02915	TY21_RS11935	PAH_RS03880	DB41_RS07195	CF_RS01190	A3D96_00210	CSEC_RS08135	A2978_02845	ELAC_0189	AOM43_RS12370	A3I15_03880
OG0000345	CT_285	CCA_RS01795	PCbaG_01365	DB41_RS00450	A2978_03630	BN1013_00160	A3E80_01210	A3F09_05675	A2Y28_02655	A3F79_05145	TC_RS02825	AMUC_RS08160	AMS24_00580	A3D18_05615	M787_RS03570	PNK_RS10140	H359_RS02040	BU804_RS05485	CEP56_RS01020	TY21_RS03795	TU23_RS10470	DB42_RS00495	SNE_RS02780	CSEC_RS00090	A3C42_00475	CAB_RS01800	PC_RS01345	AOM43_RS09925	CEP55_RS03285	A3E26_06290	SCG7109_RS02810	A3G30_06160	DB43_RS00185	CPn0436	BN1093_RS00915	TY19_RS06190	A3I15_02940	BGO14_11050	A2796_06255	DB44_RS01470	PUV_RS02640	RhT_00305	BN3769_RS07180	CF_RS03290	A3D96_07245	PAH_RS06120	BGO10_07735	Cs308_RS04865	Q499_RS01580
OG0000346	PCbaG_01388	PC_RS01330	CAB_RS01725	A2098_01540	GCCT14_04740	H359_RS01965	BN1013_00163	GCCT14_07071	BU804_RS05500	Q499_RS01645	M787_RS03495	PUV_RS02155	A3D96_07195	CT_298	CEP55_RS03900	A3I67_01150	SNE_RS02685	CF_RS03355	TY19_RS06175	BGO10_07750	Cs308_RS00050	TY21_RS03810	TU23_RS00235	A3G30_06250	A2796_06205	A3E80_03455	DB42_RS00510	A3E26_06380	DB41_RS00435	DB44_RS01455	CEP56_RS01000	DB43_RS12865	A2978_03580	BGO14_05135	BN1093_RS00900	CSEC_RS00120	PAH_RS11590	RhT_01209	A3F79_05095	A3I15_02850	G5S_RS03005	BGO14_11030	A3D18_05525	WCW_RS01195	CPn0053	BN3769_RS07195	ELAC_0257	TC_RS02890	A3C42_00525
OG0000347	BGO14_10975	BN1013_00167	CAB_RS01750	A2888_00665	A2796_06230	PC_RS01310	A2978_03605	CEP56_RS05115	CT_293	PAH_RS11625	SCG7109_RS00070	TY21_RS00610	H359_RS01990	A3F40_04710	CF_RS03330	ELAC_0263	BU804_RS05520	CCA_RS01745	AOM43_RS10270	BN3769_RS07220	RT28_RS00715	A3D96_07220	A3G30_06240	BGO10_07770	A3E80_03475	Cs308_RS00025	A3I67_01175	CSEC_RS00140	A3C42_00500	DB43_RS12900	DB41_RS00385	A3E26_06370	TY19_RS06155	TC_RS02865	DB42_RS00535	A3F79_05120	WCW_RS01180	DB44_RS01435	A3F09_05700	BN1093_RS00880	SNE_RS02700	A3I15_02860	A3D18_05535	PUV_RS02190	PCbaG_01380	RhT_00291	M787_RS03520	PNK_RS10175	CPn0058
OG0000348	A2Y28_02480	A3I15_00220	A3E80_06575	CCA_RS04360	RhT_00260	BN1013_00184	Q499_RS04160	CPn0895	BN3769_RS07355	GCCT14_01400	A3C42_01070	AMUC_RS04730	CPSIT_RS04330	DB44_RS08470	BN1093_RS00735	A3G30_06340	PAH_RS10240	PC_RS07335	A3I67_00850	A3F09_00410	AMS24_04550	TY21_RS06590	TC_RS00700	G5S_RS00635	PNK_RS10320	DB43_RS09950	A3D96_04545	CEP55_RS03355	TU23_RS00135	A3F40_03575	PUV_RS12350	CT_752	A2796_04320	WCW_RS01090	CAB_RS04305	TY19_RS10540	M787_RS01175	H359_RS04490	CF_RS00740	DB41_RS07720	PCbaG_01419	BGO10_07855	A2978_01990	ELAC_0337	BU804_RS03595	A3E26_05570	AOM43_RS07385	Cs308_RS02515	A3F79_01135
OG0000349	ELAC_1449	PUV_RS11915	Q499_RS02705	TU23_RS09665	RhT_01576	TY19_RS04155	CAB_RS00635	A3G30_02490	CT_501	PCbaG_01602	G5S_RS01965	A3I67_06605	RT28_RS04445	PC_RS00095	A3F79_00100	AOM43_RS07815	PNK_RS11580	AMUC_RS07570	A2796_05950	DB41_RS00300	Cs308_RS01120	CF_RS04440	TC_RS04000	WCW_RS08595	CCA_RS00635	A3E80_05230	SNE_RS01670	A3D96_07025	DB44_RS00125	DB42_RS00620	A2Y28_00675	A3D18_02640	BU804_RS08285	BGO14_10830	SCG7109_RS00315	A3F40_00215	CPn0620	BGO10_08070	A3I15_03340	A3F09_03335	PAH_RS12440	A3E26_03455	H359_RS00915	AMS24_03675	CSEC_RS07750	BN3769_RS13945	A2978_07085	GCCT14_00220	BN1093_RS04995
OG0000350	A2Y28_04840	Q499_RS03915	RhT_01570	A2888_02130	AOM43_RS09890	SNE_RS01700	A3I67_06625	PCbaG_01608	G5S_RS00845	BGO10_08100	BGO14_10800	AMUC_RS04285	SCG7109_RS02625	CCA_RS04585	A3F79_00120	CT_714	BN1093_RS05920	A2796_05970	A3E26_03480	PC_RS00400	CPn0855	PNK_RS00360	H359_RS04705	BN1013_00234	TY19_RS07795	TY21_RS10225	RT28_RS03320	DB42_RS00645	CPSIT_RS04545	Cs308_RS02300	A3G30_02515	DB43_RS00220	ELAC_1441	A3D18_02665	DB44_RS00465	A3D96_07045	CF_RS00520	A3F09_05850	TU23_RS03615	BU804_RS04775	A3I15_03365	BN3769_RS03615	DB41_RS00275	AMS24_03710	TC_RS00460	A2Z85_04105	PUV_RS02675	A2978_07105	CSEC_RS07775
OG0000351	A3I15_02765	CCA_RS04785	Q499_RS03095	BGO14_10675	CPSIT_RS04750	CAB_RS04725	AMUC_RS00520	A3F09_06040	BU804_RS04500	AMS24_01560	PNK_RS00615	GCCT14_04420	A3F79_00260	CPn0812	DB41_RS00125	A3D18_05130	Cs308_RS02100	AOM43_RS10765	TU23_RS03490	DB42_RS00760	WCW_RS08975	TY21_RS09010	TY19_RS11835	BN1093_RS06170	PAH_RS12915	PUV_RS01705	A3G30_04940	SNE_RS12115	A2796_00525	A3E80_01655	BN1013_00264	H359_RS04905	RhT_01602	PC_RS00685	A3I67_06890	A3D96_00950	RT28_RS03520	M787_RS01595	G5S_RS01045	BGO10_00030	GCCT14_09731	TC_RS04385	ELAC_0071	A2978_05135	CF_RS00320	CT_575	PAH_RS12920	A3E26_02500	CSEC_RS12785
OG0000352	CCA_RS04775	A3E26_02120	CPSIT_RS04735	A3I67_05445	ELAC_0054	A3F09_00015	CAB_RS04715	TU23_RS09950	A3E80_01140	PC_RS09120	BN1013_00280	A3C42_02100	A2796_03795	AMS24_02105	A3D18_02995	GCCT14_00510	PUV_RS12020	CPn0814	TC_RS04375	Cs308_RS02110	CT_573	A3D96_05970	TY21_RS12530	BN3769_RS05905	A3F40_01225	CSEC_RS08730	BN1093_RS06030	A2Y28_05005	DB43_RS09645	PAH_RS11780	TU23_RS09860	BGO14_10135	A3G30_05500	SNE_RS01120	PNK_RS00475	A3F79_02065	RT28_RS03510	H359_RS04895	BGO10_02975	GCCT14_07050	AOM43_RS07715	Q499_RS03085	RhT_00072	A3I15_00300	A2978_06775	TY19_RS01965	DB41_RS08000	DB44_RS09250	WCW_RS09205
OG0000353	DB41_RS09070	BU804_RS08350	PNK_RS00875	A2Y28_05120	CPSIT_RS05010	A3I67_07435	RhT_00054	A3D96_00625	AMS24_02135	CPn0756	RT28_RS03770	A3D18_02395	G5S_RS01285	CSEC_RS07390	A3C42_02875	DB42_RS02130	CCA_RS05045	BN3769_RS11595	Q499_RS03340	A2978_05950	TY21_RS00745	A3E80_01095	WCW_RS09365	TY19_RS03765	PCbaG_01674	A2796_00070	SNE_RS11835	CT_615	BGO10_02955	A3F79_04575	CAB_RS04985	AMUC_RS08685	PAH_RS07125	A3I15_02350	AOM43_RS06410	A3F40_00095	PUV_RS11440	H359_RS00080	M787_RS01850	Cs308_RS01825	BN1013_00284	TU23_RS03595	A3G30_05385	PC_RS00870	CF_RS00060	A2098_04075	BGO14_09260	A3F09_04630	DB44_RS00940
OG0000354	BU804_RS10170	A3F09_00115	DB43_RS12945	SNE_RS01910	ELAC_0029	PNK_RS00955	A3D96_05730	CPn0691	A3G30_02690	BN1013_00299	GCCT14_00080	TY21_RS04060	PC_RS00930	AOM43_RS10225	SCG7109_RS01045	A3D18_04295	BN1093_RS06520	PUV_RS02235	CAB_RS00285	RhT_00147	H359_RS00570	CPSIT_RS00285	DB42_RS01540	DB41_RS09660	A2098_04255	A3F79_01830	A3C42_02575	TC_RS00305	A2978_06535	CT_685	A3E80_00655	A3E26_00765	DB44_RS01030	WCW_RS00395	PAH_RS11670	AMUC_RS02675	A2796_03560	PCbaG_01553	BGO14_09610	CCA_RS00290	TY19_RS05045	G5S_RS01625	BGO10_02880	A2Z85_01425	CF_RS04790	A3F40_00460	CSEC_RS08840	AMS24_00170	RT28_RS04105
OG0000355	SNE_RS01915	DB43_RS12940	A3E80_00660	ELAC_0028	BU804_RS10175	A3I15_05530	CCA_RS00295	A3G30_02695	PAH_RS11665	A2098_04260	BN1013_00300	BN3769_RS11505	TY21_RS04055	A3C42_02570	SCG7109_RS01040	AOM43_RS10230	PC_RS00935	TY19_RS05040	A2796_03555	A3D18_04290	CAB_RS00290	RhT_00148	GCCT14_00090	A2978_06530	A3F40_00465	CPSIT_RS00290	H359_RS00575	DB42_RS01545	DB41_RS09655	A3F09_00110	TC_RS00310	A3F79_01825	G5S_RS01630	CT_686	CPn0690	A3E26_00760	WCW_RS00400	DB44_RS01035	AMUC_RS02685	PCbaG_01552	PNK_RS00960	BGO14_09605	BGO10_02875	M787_RS02190	A2Z85_01430	PUV_RS02230	AMS24_00165	RT28_RS04110	CF_RS04785
OG0000356	PNK_RS01005	DB42_RS01615	A2Y28_04150	WCW_RS00420	GCCT14_00110	DB41_RS09630	H359_RS04850	BU804_RS02135	G5S_RS00990	A3D96_05685	M787_RS01540	RT28_RS03465	PC_RS00980	DB44_RS01070	A2796_03515	CF_RS00375	TY19_RS05010	SNE_RS01985	A3I67_05160	A3I15_05500	A3F79_01785	A3C42_02530	A3G30_02725	CPn0823	RhT_00152	ELAC_0023	CSEC_RS08885	CT_564	BN3769_RS11480	SCG7109_RS03325	CCA_RS04730	CAB_RS04670	CPSIT_RS04690	TC_RS04330	A3F09_00085	BN1013_00306	A3E80_00640	A2Z85_01460	TY21_RS07105	PCbaG_01549	DB43_RS11415	Cs308_RS02155	BGO10_02845	PUV_RS00710	PAH_RS07465	BGO14_09575	AMS24_00155	Q499_RS03040	AOM43_RS11690
OG0000357	PNK_RS01015	SNE_RS01995	PC_RS00990	A2Y28_04140	DB41_RS09620	A3D96_05675	GCCT14_00130	RT28_RS03455	CEP56_RS03970	DB44_RS01080	M787_RS01530	G5S_RS00980	CF_RS00385	A2796_03505	PAH_RS07475	AMS24_00145	TY19_RS05000	BGO10_02835	A3F79_01775	BU804_RS02145	DB42_RS01625	A3I15_05490	BN3769_RS11470	CPn0825	BN1093_RS12870	ELAC_0021	CSEC_RS08895	A2Z85_01470	CT_562	PUV_RS00700	CAB_RS04660	Q499_RS04960	CCA_RS04720	TC_RS04840	WCW_RS00430	CEP55_RS03450	BN1013_00308	A3F09_00075	CPSIT_RS04680	A3E80_00630	A3C42_02520	H359_RS04840	TY21_RS07095	PCbaG_01546	A3G30_02735	Cs308_RS02165	DB43_RS11405	SCG7109_RS03315	BGO14_09565
OG0000358	CAB_RS04630	CSEC_RS08935	RT28_RS03425	A2Y28_00605	WCW_RS00485	BN1013_00319	TC_RS04290	A3E26_03620	A2796_00635	A2098_04605	CF_RS00415	TY19_RS03790	G5S_RS00950	M787_RS01500	AMS24_03635	SNE_RS01590	Q499_RS03000	A3E80_05285	A3I67_07000	PC_RS00740	CCA_RS04690	A3I15_03275	BGO14_09510	CPSIT_RS04650	PUV_RS12175	RhT_01583	BU804_RS04450	BGO10_02780	DB42_RS01685	TU23_RS09700	A3G30_02420	A3C42_00135	PCbaG_01619	Cs308_RS02195	DB41_RS09545	A2Z85_04015	H359_RS04810	A3F40_01755	BN3769_RS06130	AOM43_RS07570	PAH_RS00075	A2978_05245	BN1093_RS06265	A3F79_00370	TY21_RS07020	A3F09_01930	TY19_RS05260	DB44_RS00815	CPn0834
OG0000359	A2Z85_02065	A3D96_06095	A3E26_02005	WCW_RS00575	BGO10_02735	CPn0781	AMUC_RS11835	Q499_RS03220	BN3769_RS13145	A2796_03920	A3D18_03110	A2Y28_03955	PUV_RS00530	A3F79_02190	PCbaG_00078	BU804_RS00470	AMS24_02935	BGO14_09415	TY19_RS09485	CCA_RS04915	TU23_RS02790	BN1093_RS04420	RT28_RS03645	CF_RS00190	AOM43_RS11870	DB42_RS02245	ELAC_1582	A3I67_05570	PNK_RS10995	CT_600	Cs308_RS01950	CPSIT_RS04880	AMUC_RS08095	BN1013_00328	TY19_RS09090	A2978_06900	M787_RS01720	A3F09_02135	H359_RS00205	TC_RS04510	SNE_RS01245	A3G30_05935	DB43_RS11235	CSEC_RS09085	DB44_RS09010	TY21_RS01995	CAB_RS04855	PAH_RS07645	A3E80_03820
OG0000360	A3E26_02010	A2796_03915	BGO10_02730	CPn0780	A2098_04965	WCW_RS00580	TY21_RS14160	Q499_RS03225	BN3769_RS14570	A3D18_03105	RT28_RS03650	TU23_RS10825	A3F79_02185	PCbaG_00077	TY19_RS13010	A2978_06895	AMS24_02940	AMUC_RS04425	CSEC_RS09090	RhT_00101	A3C42_04220	BN1093_RS04425	A2Y28_03960	CF_RS00185	CAB_RS04860	ELAC_1583	BU804_RS10990	A3I67_05565	A2888_00750	AOM43_RS11865	DB42_RS10795	CPSIT_RS04885	BN1013_00329	A3D96_06090	H359_RS00200	SNE_RS01240	TY19_RS12980	DB41_RS11430	PNK_RS11000	M787_RS01725	TC_RS04515	Cs308_RS01945	CCA_RS04920	A3G30_05940	A2Z85_02070	PUV_RS00535	A3E80_03815	BGO14_09410	G5S_RS01180
OG0000361	A3F09_01785	A3F79_01910	Q499_RS03535	A3D18_03175	BGO10_02610	Cs308_RS01850	BGO14_09135	H359_RS00110	CCA_RS05015	TY21_RS00675	A2Z85_00245	PCbaG_00016	PNK_RS00020	A2978_06615	PC_RS09570	A2098_03855	BN1013_00359	A3I15_01160	AOM43_RS12390	GCCT14_00390	A3F40_04840	A2888_03670	PUV_RS00030	CF_RS00090	TU23_RS03220	SCG7109_RS01650	A3I67_05285	RhT_00002	TC_RS00100	CPn0762	PAH_RS03860	DB41_RS09150	SNE_RS00990	WCW_RS09475	BN1093_RS05560	M787_RS01825	AMUC_RS03605	G5S_RS01280	CPSIT_RS04980	A2796_03640	DB42_RS02060	A3G30_00430	A3E26_04965	A3C42_01950	BN3769_RS03385	DB44_RS09735	CSEC_RS08105	RT28_RS03745	ELAC_0193
OG0000362	A3I67_05545	CAB_RS00730	PAH_RS03555	BN1013_00435	A3G30_05580	H359_RS01005	A2796_03895	CCA_RS00730	Q499_RS02615	PCbaG_00073	PUV_RS12795	BGO10_02330	RhT_00088	BGO14_09360	AMS24_02960	TC_RS03910	PNK_RS11070	A2978_06875	CPn0602	A2Y28_03990	CF_RS04345	AOM43_RS12630	BN1093_RS04495	DB42_RS02205	A3E26_02040	A3I15_01740	TY19_RS09060	DB41_RS08995	A3D96_06070	CT_484	TU23_RS02830	BU804_RS08795	TY19_RS09455	A3F09_02105	ELAC_0123	A3D18_03075	BN3769_RS13220	WCW_RS00620	RT28_RS04540	DB44_RS09040	A3C42_04200	A3E80_03795	A2098_04995	A2888_00735	M787_RS02630	CEP55_RS02720	A2Z85_02100	SNE_RS01220	A3F79_02165
OG0000363	G5S_RS04970	CF_RS04040	BGO10_10685	DB44_RS08735	A2796_01250	CAB_RS05110	A2Z85_00785	CT_417	RhT_00214	AMS24_04645	CCA_RS05220	RT28_RS04780	PNK_RS10720	SNE_RS02290	AOM43_RS09405	BU804_RS09475	A2978_01460	DB42_RS03850	AMUC_RS00330	BN3769_RS12735	A2Y28_02125	H359_RS05060	DB43_RS09365	TY21_RS11895	CPn0543	A2098_00465	ELAC_1367	DB41_RS07230	BN1093_RS04155	BN1013_00479	A3D96_02960	PCbaG_01468	A3E80_03155	A3D18_00455	BGO14_11380	TY19_RS09725	PUV_RS11750	A3I67_06360	Q499_RS02240	M787_RS04820	TY19_RS09330	A3F79_06730	GCCT14_09971	PAH_RS05190	Cs308_RS00720	TU23_RS10360	A3G30_00760	A3C42_03475	GCCT14_02571
OG0000364	G5S_RS02435	A2796_01690	A2Y28_02050	PUV_RS12600	A3D96_04760	A3E80_03205	PC_RS08590	BGO14_11530	RhT_00228	CAB_RS01125	DB42_RS04015	BN1013_00507	CPn0530	CEP55_RS01260	AOM43_RS12805	ELAC_1400	Cs308_RS00650	Q499_RS02165	M787_RS03005	CSEC_RS08000	CCA_RS01125	CF_RS03960	A3I15_00050	RT28_RS00205	A2888_01060	GCCT14_02530	BN3769_RS12635	BN1093_RS04030	WCW_RS08395	AMS24_02275	DB44_RS08655	A3G30_04685	H359_RS01380	DB43_RS10210	A3I67_00090	TY21_RS11310	PCbaG_01453	A3E26_04295	A3F09_02235	A2Z85_00720	PAH_RS02705	A3F40_01510	A3F79_03955	TU23_RS09230	TC_RS03465	TY19_RS07285	A2978_01700	CT_403	SNE_RS02340
OG0000365	WCW_RS08085	A2796_00880	AMUC_RS08040	A3I15_04440	BGO14_11155	A2Z85_01650	RT28_RS00045	SCG7109_RS00170	DB41_RS07370	PNK_RS01345	A3D96_01305	TC_RS03710	TU23_RS00465	G5S_RS02255	RhT_01472	A3D18_06200	CAB_RS00930	A2978_04595	A3F09_06005	A3F40_03705	ELAC_1703	GCCT14_00010	PUV_RS01505	A3G30_04995	AOM43_RS10955	BN1093_RS06910	CT_448	BN3769_RS02955	TY21_RS08625	SNE_RS11065	CCA_RS00930	GCCT14_08720	PC_RS01220	CPn0564	A3I67_00255	BU804_RS10865	H359_RS01210	CEP55_RS02305	CPSIT_RS00930	Cs308_RS00825	BN1013_00524	A3E26_02750	PCbaG_00133	M787_RS02825	BGO10_03690	Q499_RS02405	PAH_RS02855	CEP56_RS03670	A3F79_00615
OG0000366	CT_066	Cs308_RS04490	H359_RS02285	A3E26_01020	CCA_RS02195	A3F09_05515	DB41_RS07360	A3F79_05865	CPn0350	PUV_RS00995	A2796_04070	CF_RS02895	PNK_RS01360	CAB_RS02205	A2888_00320	TC_RS01700	RhT_00330	PC_RS01230	A2Z85_03250	BN1093_RS06925	AOM43_RS11455	G5S_RS03460	DB42_RS03665	TY19_RS05715	BGO14_11175	SNE_RS03015	TY21_RS08635	A3I15_02495	A3D96_00065	M787_RS03940	ELAC_1705	A3E80_00545	PAH_RS03345	PCbaG_01333	BN1013_00526	CPSIT_RS02190	BGO10_03700	A3I67_00960	BU804_RS10875	TU23_RS00475	A3F40_01735	TY21_RS03205	A3G30_03700	A2Y28_05375	A3C42_01560	DB43_RS11705	A3D18_04660	AMS24_01675	DB44_RS01350
OG0000367	BN1013_00529	CCA_RS02200	WCW_RS08060	H359_RS02295	A3E26_01025	SNE_RS03035	CT_067	A3F79_05870	TU23_RS00490	CF_RS02890	A3F09_05505	A2796_04075	DB43_RS11690	Cs308_RS04485	CAB_RS02210	G5S_RS03465	PNK_RS01375	GCCT14_00030	TY19_RS05700	TC_RS01710	ELAC_1708	A2Z85_03245	DB42_RS03675	CSEC_RS09805	SCG7109_RS00140	PUV_RS00980	BGO14_11185	A3I15_02500	A3D96_00070	M787_RS03945	A3E80_00540	PAH_RS03360	TY21_RS08645	PCbaG_01332	PC_RS01245	CPSIT_RS02195	CPn0349	A3I67_00965	A2Y28_05380	DB41_RS07350	BU804_RS10890	BGO10_03715	A2098_03765	TY21_RS03215	RhT_00331	A3D18_04665	DB44_RS01365	CEP55_RS03070	A3C42_01565
OG0000368	A2098_03850	A3F40_03960	GCCT14_09550	WCW_RS01675	Q499_RS01525	PNK_RS02190	RhT_00315	PAH_RS01095	CPn0423	CAB_RS01865	PUV_RS09170	CCA_RS01860	A3F09_05605	A3D18_04580	TY21_RS11620	G5S_RS03145	A2Z85_03330	ELAC_1765	A3E80_01335	RT28_RS00830	A3D96_07290	A3I15_02415	TU23_RS09840	H359_RS03465	CT_274	PCbaG_01354	BN1013_00567	BGO10_03635	BU804_RS05325	A2978_03675	A3I67_01245	CSEC_RS09475	GCCT14_08020	CF_RS03225	DB44_RS01630	DB43_RS06745	Cs308_RS04800	M787_RS03635	A2796_06300	SNE_RS02940	TY19_RS10145	DB42_RS00400	TC_RS02770	PC_RS01495	BN3769_RS07020	AMS24_03095	BGO14_07575	CPSIT_RS01850	BN1093_RS07755
OG0000369	DB44_RS08700	GCCT14_06040	BGO10_10340	PUV_RS12665	A3E26_06305	BN1093_RS04105	A2796_07090	A3E80_00935	ELAC_1836	A3I15_02925	SNE_RS07000	TY21_RS03390	WCW_RS02115	TY19_RS09365	A2Y28_02640	CCA_RS01785	H359_RS02030	A3D18_05600	M787_RS03560	DB41_RS07460	TC_RS02835	PAH_RS02765	Cs308_RS04875	A3C42_05535	BU804_RS09510	DB42_RS03585	CPn0438	RT28_RS00755	A2888_01965	GCCT14_06650	CPSIT_RS01775	AOM43_RS12740	CAB_RS01790	G5S_RS03070	BN1013_00590	PC_RS08625	TY19_RS09760	CF_RS03300	A3F40_00650	BGO14_07795	A3D96_02740	PCbaG_01372	AMUC_RS03510	RhT_00302	CT_287	A2978_00225	A3I67_01540	PNK_RS10670	A3G30_06175
OG0000370	CSEC_RS04850	DB43_RS10550	A2Y28_03435	A3I15_03415	DB44_RS08860	CF_RS01550	PUV_RS12925	A3C42_06965	Q499_RS01945	A2978_02410	TY21_RS05605	RhT_00413	BN3769_RS12950	A3E26_04140	CAB_RS03465	PNK_RS10825	DB42_RS06310	SNE_RS03695	TU23_RS03400	A2888_02055	PCbaG_01247	WCW_RS08470	AOM43_RS12510	TY19_RS09620	A3I67_03625	A3D96_02180	BGO10_10210	WCW_RS00750	A3D18_02580	BN1013_00617	A3F09_03055	A3G30_03520	A3F79_02650	A2Z85_04475	BN1093_RS04255	A3E80_01485	A2796_04870	TC_RS03235	ELAC_1003	A3F40_02510	CPSIT_RS03500	PC_RS08740	CT_359	DB41_RS04805	BN3769_RS01495	TY19_RS09225	SNE_RS02105	BGO14_02940	PAH_RS03695
OG0000371	A3E80_02740	M787_RS00175	CF_RS01760	H359_RS03305	CCA_RS03330	GCCT14_04431	TY19_RS02870	CT_020	PUV_RS05350	A3D96_04920	TU23_RS05275	A2796_03415	A3I15_00905	Q499_RS00135	CSEC_RS02825	ELAC_1304	SNE_RS08215	RT28_RS02100	CAB_RS03250	RhT_00919	AOM43_RS08070	AMUC_RS07850	BGO14_11590	PNK_RS09175	BN1013_00640	SNE_RS05385	BU804_RS01455	PCbaG_01176	A2978_01120	BGO10_10115	CPn0110	AMS24_04090	PC_RS02415	BN1093_RS01930	TY21_RS11340	DB43_RS02935	CPSIT_RS03285	A2888_02400	A3G30_02205	A3F09_04710	Cs308_RS03515	A3E26_02215	WCW_RS02555	A3I67_05055	DB42_RS04045	G5S_RS04510	PAH_RS02590	A3C42_02740	TC_RS01455
OG0000372	A2098_02845	CF_RS01680	A3D96_02420	AOM43_RS06535	PUV_RS10855	G5S_RS04590	CPn0093	CCA_RS03410	TU23_RS01600	A3F40_02365	DB44_RS05535	A3C42_03705	A3G30_01630	TY19_RS04235	A2Z85_01155	BGO14_01880	A3I15_05165	A3E80_04825	BN3769_RS05270	TC_RS02920	BN1013_00839	CAB_RS03335	SNE_RS07665	H359_RS03540	BU804_RS06475	CSEC_RS05755	PNK_RS08150	DB41_RS01420	CPSIT_RS03370	A3D18_04880	PAH_RS10935	PCbaG_01086	A2796_05110	ELAC_0673	BGO10_03400	A2Y28_00890	Q499_RS01675	TY21_RS07625	WCW_RS06420	CEP55_RS00470	RhT_00834	AMS24_02545	DB42_RS09675	Cs308_RS03430	A3I67_03865	A3F09_02050	BN1093_RS03005	RT28_RS02180	DB43_RS08480
OG0000373	DB44_RS07095	CAB_RS04195	CCA_RS04250	A3G30_03530	A2Y28_03445	BGO10_06895	CSEC_RS03785	A3C42_06975	TC_RS00800	BGO14_04275	PCbaG_01256	PUV_RS06360	BN3769_RS10140	RhT_00411	A2978_02400	PNK_RS03170	G5S_RS00525	CPn0917	M787_RS01065	A3E26_04150	AOM43_RS02705	A2888_02050	A3F79_02640	A3D18_02590	CEP56_RS02830	BN1013_00925	BU804_RS04975	A3I67_03615	BN1093_RS08750	H359_RS04385	TU23_RS03890	WCW_RS06635	DB43_RS03930	Cs308_RS02625	PAH_RS04505	A3F09_03860	A3D96_02170	PC_RS05960	A3E80_01475	CPSIT_RS04220	CF_RS00850	A2Z85_04485	A2796_04860	DB41_RS03040	A3F40_02505	CT_771	ELAC_1163	SNE_RS08745	Q499_RS04260
OG0000374	SNE_RS10975	A2Y28_03845	BGO14_05465	GCCT14_04670	A3G30_00275	Q499_RS02925	G5S_RS01745	A3E26_01895	Cs308_RS01345	A3I15_04865	AOM43_RS07920	A3E80_05650	GCCT14_09630	BN1013_00948	RT28_RS04230	A3I67_00295	TU23_RS05715	A3F40_03660	CSEC_RS00960	A2Z85_01960	A3C42_05040	CAB_RS00415	CT_543	AMUC_RS07455	BN1093_RS01220	CF_RS04660	PC_RS01885	A2098_00915	TC_RS04220	A3D96_01345	AMS24_04715	PAH_RS12330	CPn0663	RhT_01456	BGO10_07005	A2978_04635	ELAC_0468	WCW_RS07365	A3F79_00655	A2796_00920	CPSIT_RS00410	TY21_RS06290	M787_RS02310	A3D18_00905	A3F09_05965	H359_RS00690	PUV_RS11810	BN3769_RS02095	CCA_RS00415
OG0000375	PC_RS01925	TC_RS04260	A2978_04670	DB43_RS07995	BN1013_00958	A3D18_06130	A2098_02075	BGO10_07055	CF_RS04700	TY19_RS06345	RhT_01447	CPn0671	A2Z85_01580	A3F79_00690	A3I67_00330	DB42_RS09090	WCW_RS07335	A2796_00955	SCG7109_RS02535	M787_RS02270	AMS24_04050	A3E80_06535	BGO14_05420	PAH_RS10470	H359_RS00650	PNK_RS09820	BN3769_RS02050	A3I15_04370	SNE_RS10915	CPSIT_RS00370	BU804_RS06755	Q499_RS02965	A3F40_05120	PUV_RS10390	AOM43_RS07025	Cs308_RS01385	PCbaG_00154	A3F09_03450	A3C42_05075	TY21_RS06330	DB44_RS02060	DB41_RS02015	ELAC_0475	RT28_RS04190	CSEC_RS00995	CCA_RS00375	G5S_RS01705	A2Y28_03140	A3E26_04920
OG0000376	PC_RS01930	AMUC_RS02450	TC_RS04265	SNE_RS10910	A3F40_05115	A3D18_06125	BN1013_00959	PUV_RS10385	TU23_RS05755	CCA_RS00370	TY19_RS06340	CPn0672	RhT_01446	A2Z85_01575	A3F79_00695	A3I67_00335	WCW_RS07330	TY21_RS06335	M787_RS02265	DB42_RS09080	A2098_02080	AMS24_04045	A2Y28_03135	BGO14_05415	A2978_04675	PNK_RS09815	A3E80_06540	BN3769_RS02040	A3I15_04365	DB43_RS07990	A3G30_05875	CPSIT_RS00365	AMUC_RS07930	Q499_RS02970	BU804_RS06760	A3D96_01385	AOM43_RS07030	PAH_RS10465	Cs308_RS01390	PCbaG_00155	A3F09_03445	DB41_RS02020	DB44_RS02065	ELAC_0476	CSEC_RS01000	SCG7109_RS02530	G5S_RS01700	RT28_RS04185	A3E26_04915
OG0000377	BN3769_RS01995	DB44_RS02160	CPn0652	PC_RS01965	TC_RS04165	Cs308_RS01290	AOM43_RS06600	A3I15_04335	PNK_RS09775	BGO10_07090	PUV_RS10790	TY19_RS07370	BGO14_05375	A3C42_05115	ELAC_0485	A3E80_01845	DB43_RS08410	H359_RS00745	A3E26_04885	A3D96_01415	CF_RS04605	CPSIT_RS00465	BN1093_RS01310	A2888_03100	RhT_01441	PAH_RS10870	BN1013_00965	A2Y28_03105	SNE_RS10865	A3F79_00725	AMUC_RS10235	CAB_RS00470	RT28_RS04285	CSEC_RS01035	G5S_RS01800	A3D18_05175	WCW_RS07285	Q499_RS02870	CT_533	DB42_RS09020	A2796_00990	TY21_RS06370	A3F40_04970	A2978_04705	A3F09_03405	A3I67_00365	M787_RS02365	DB41_RS02055	A3G30_05845
OG0000378	CPn0518	A2Z85_03175	BGO10_10795	PC_RS02150	BU804_RS06985	H359_RS01440	PNK_RS09535	A2Y28_05450	Cs308_RS00580	CAB_RS01185	A3G30_03625	A3I15_02570	A3C42_01835	A3F40_00915	BN1013_01007	TU23_RS04115	A2796_01835	GCCT14_08600	AOM43_RS11670	CT_429	TY19_RS07550	A3D96_06690	BGO14_05215	PUV_RS00730	DB42_RS08870	TC_RS03605	A3D18_04735	A3E26_01095	G5S_RS02500	RhT_00361	PCbaG_01306	A3I67_01765	ELAC_1236	M787_RS03070	A2888_00395	A3F79_07280	CF_RS03895	DB43_RS11435	CPSIT_RS01180	A2978_05645	AMS24_01745	GCCT14_09780	TY21_RS06525	CSEC_RS03325	SNE_RS03195	PAH_RS07445	Q499_RS02305	CCA_RS01185	BN1093_RS01545
OG0000379	PC_RS02155	A2098_01595	A3I67_01795	A2Z85_01820	A3F79_07310	A2796_01865	PNK_RS09530	PCbaG_00235	A3G30_04370	BU804_RS06990	SNE_RS10315	BGO14_05085	TU23_RS04110	CPn0519	A2Y28_03370	BGO10_10790	BN1013_01008	AOM43_RS11660	CT_430	A3E26_06215	TY21_RS07180	TC_RS03610	A3E80_06650	TY19_RS07555	A3F40_03410	BN3769_RS01655	AMUC_RS00255	CPSIT_RS01175	AMS24_02200	DB41_RS02275	A3D18_01150	G5S_RS02495	M787_RS03065	ELAC_1235	CSEC_RS03355	Q499_RS02310	CAB_RS01180	CF_RS03900	DB43_RS11445	A2978_05675	A3I15_04010	BN1093_RS01550	DB44_RS02345	PUV_RS00740	Cs308_RS00590	CCA_RS01180	PAH_RS07435	SCG7109_RS02080	RhT_01260
OG0000380	A2098_01590	A3F79_07315	A3I67_01800	A2Z85_01825	GCCT14_08610	Q499_RS02315	BU804_RS06995	A3G30_04375	BGO14_05080	H359_RS01430	A2Y28_03375	BN1013_01009	CT_431	CSEC_RS03360	PNK_RS09525	TY21_RS07175	TC_RS03615	A3E80_06645	PC_RS02160	CPSIT_RS01170	BN3769_RS01650	DB41_RS02280	A3F40_03415	A2796_01870	G5S_RS02490	M787_RS03060	A3D18_01145	AOM43_RS11655	ELAC_1234	PCbaG_00234	CF_RS03905	RT28_RS00255	A2978_05680	TU23_RS04105	DB43_RS11450	CAB_RS01175	CPn0520	SNE_RS10320	A3I15_04015	BGO10_09310	TY19_RS07560	A3E26_06210	SCG7109_RS02075	PUV_RS00745	Cs308_RS00595	CCA_RS01175	DB44_RS02350	PAH_RS07430	BN1093_RS01555
OG0000381	A3F79_07325	A3I67_01810	A2Y28_04035	TC_RS03440	AMUC_RS03150	CSEC_RS03390	PC_RS02175	A2796_01880	BGO14_05065	BU804_RS07010	SNE_RS10380	DB43_RS00255	G5S_RS02460	A2Z85_00365	BN1013_01011	PNK_RS09510	CF_RS03935	CCA_RS01150	SCG7109_RS02055	DB41_RS02290	A3F40_03425	A3G30_04390	GCCT14_08380	BN3769_RS01625	PUV_RS02710	A2978_05690	TY19_RS07575	M787_RS03035	H359_RS01405	A3I15_04030	PCbaG_00231	RhT_01265	A3E80_06635	PAH_RS09375	TY21_RS07165	A3D18_01130	CAB_RS01150	CPn0525	CT_398	TU23_RS04085	Cs308_RS00620	A3C42_04635	A3D96_06735	DB44_RS02365	BGO10_09300	A3E26_06195	ELAC_1230	AMS24_00470	DB42_RS08795
OG0000382	A2Z85_02410	A3C42_02430	AMS24_02880	Q499_RS01905	A3I67_02895	GCCT14_01650	SNE_RS04865	BGO10_01545	ELAC_0748	A3E80_06245	TC_RS03195	M787_RS03390	CCA_RS01575	A3I15_00725	BN1013_01118	RhT_00569	DB44_RS04215	TY21_RS04940	A2888_00635	CAB_RS01595	TY21_RS05035	CPSIT_RS01580	PNK_RS04730	PAH_RS00445	BGO14_05625	Cs308_RS00170	CPn1066	A3E26_01250	AMUC_RS12340	PCbaG_00800	CF_RS03490	BU804_RS07790	DB42_RS05785	PUV_RS04355	G5S_RS02885	TU23_RS07480	BN1093_RS10300	A2978_03165	CSEC_RS12070	BN3769_RS07540	WCW_RS05580	A2098_04550	TY19_RS00835	RT28_RS00585	A3D18_05760	GCCT14_06730	A2Y28_01745	A3G30_02285	A3F79_04680
OG0000383	BN3769_RS09935	RhT_00387	CAB_RS01740	DB43_RS01585	TU23_RS04045	A3D18_01285	AMS24_02475	CEP55_RS00810	CSEC_RS03605	WCW_RS06795	AMUC_RS00900	A2796_04375	A3I67_03990	A3G30_04620	PAH_RS09125	A2Z85_03095	H359_RS01980	CT_295	CF_RS03340	SNE_RS03350	AOM43_RS01655	A2Y28_05500	Cs308_RS00035	A3D96_04060	A3F79_06225	A2978_00010	DB44_RS07235	BN1093_RS08540	GCCT14_08640	A2888_00065	G5S_RS03020	A3E26_05895	TY21_RS10465	GCCT14_06381	PCbaG_01281	Q499_RS01630	A3F09_02400	PC_RS06090	TC_RS02875	ELAC_1188	M787_RS03510	PUV_RS03990	BN1013_01132	CPn0056	PNK_RS02950	BU804_RS04840	RT28_RS00705	CCA_RS01735	DB41_RS02820
OG0000384	BGO14_06240	CPn0290	A3E26_05595	A3I15_00195	BN1093_RS08570	TU23_RS04035	CSEC_RS03630	A2098_01110	A3D18_05415	TU23_RS02415	PAH_RS00375	DB41_RS06085	WCW_RS06785	CF_RS02615	CCA_RS02475	M787_RS04220	A3F09_00435	SNE_RS02560	A3F09_00430	AMS24_03040	AMS24_03045	BU804_RS04855	PNK_RS02985	G5S_RS03740	ELAC_1181	DB44_RS07225	PUV_RS07765	RT28_RS01420	WCW_RS04675	SNE_RS06855	TY21_RS11185	DB43_RS05325	CPSIT_RS02465	TC_RS02550	A3F09_00645	CT_231	CAB_RS02480	SNE_RS02565	BGO14_04465	PC_RS06080	AOM43_RS04060	SNE_RS02500	Q499_RS01290	DB42_RS05095	ELAC_1311	TY21_RS07530	BN1013_01136	A3G30_06365	BGO10_06415
OG0000385	BGO10_03985	RhT_00193	PNK_RS00820	CPSIT_RS04490	CF_RS00575	A2Y28_00770	A3I15_00975	WCW_RS01445	RT28_RS03265	G5S_RS00790	TU23_RS10750	PCbaG_01503	BN1093_RS12855	PC_RS00810	BN3769_RS11685	CEP55_RS01030	A3F09_06135	A2Z85_02855	A3C42_03495	PAH_RS06765	TY21_RS00095	DB44_RS00880	DB42_RS09405	Cs308_RS02355	A2888_01260	CAB_RS04470	DB43_RS00615	A3E80_02150	BN1013_01318	A3G30_02845	M787_RS01340	AMS24_00055	A3D96_02980	CCA_RS04530	A3I67_06380	TY19_RS03705	Q499_RS03975	BU804_RS03265	CT_725	DB41_RS01690	A2796_01270	A3F79_06750	CSEC_RS09245	SNE_RS02125	PUV_RS03040	TC_RS00515	ELAC_1636	H359_RS04650	A2978_01480
OG0000386	SNE_RS10020	PC_RS06605	A3D18_01920	BN1013_01406	A3C42_02235	DB42_RS01035	CPSIT_RS04585	DB41_RS10035	BN3769_RS02520	H359_RS04745	CF_RS00480	GCCT14_07560	A3D96_04395	A2978_01840	AMUC_RS05635	PUV_RS04970	M787_RS01435	AOM43_RS03625	A3G30_04265	DB43_RS02565	A3E26_03960	CAB_RS04565	BGO14_09935	A3F79_00985	A2796_04170	A3I15_01865	TY19_RS04775	TC_RS00420	CSEC_RS00595	A2098_01295	BGO10_04420	AMS24_00345	CCA_RS04625	RhT_01188	Cs308_RS02260	A2Z85_04845	TU23_RS04710	Q499_RS03870	RT28_RS03360	PAH_RS07955	BU804_RS05745	PNK_RS12960	A3F40_04060	CT_707	TY21_RS05680	A3I67_00700	CEP56_RS02725	CPn0848	A3F09_01435
OG0000387	RhT_01152	A3D18_02690	AOM43_RS08060	BGO10_04560	Q499_RS03390	CCA_RS00065	PUV_RS05340	A3C42_00185	CPn0732	DB43_RS02925	A3F79_04190	CSEC_RS00755	SNE_RS09825	A2Z85_03730	DB41_RS00195	A3F09_00605	H359_RS00350	GCCT14_08280	BN1093_RS07520	A2Y28_01630	BN3769_RS02350	CAB_RS00065	WCW_RS07550	A3I67_02220	A2796_05765	CPSIT_RS00065	PCbaG_00345	A3D96_04275	GCCT14_08980	G5S_RS01405	TC_RS04650	TU23_RS04865	A3I15_05795	PC_RS01695	A3G30_04125	ELAC_0432	BGO14_10725	CF_RS05005	A2098_02455	TY21_RS09055	M787_RS01970	RT28_RS03890	PNK_RS01955	Cs308_RS01705	A2978_06270	AMS24_04800	BU804_RS08890	TY19_RS06580	CT_625
OG0000388	TY21_RS03450	TC_RS00130	A3I67_02280	DB42_RS02815	CPSIT_RS00110	CCA_RS00110	RhT_01174	A3D96_04335	AMUC_RS03680	PUV_RS05020	CSEC_RS00860	G5S_RS01445	A2098_00700	BU804_RS06610	Q499_RS03565	DB41_RS08325	Cs308_RS01655	A2978_06330	BN3769_RS02245	PC_RS01780	A3G30_04200	CF_RS04965	CPn0721	BN1013_01450	CT_655	BGO10_04640	BN1093_RS07605	A2Z85_03650	A2888_01755	A3F09_05360	PAH_RS07905	A3D18_01855	A3F79_04250	A3C42_00245	SNE_RS09930	AOM43_RS03575	A3I15_05720	A3F40_03995	TU23_RS04975	RT28_RS03930	M787_RS02010	DB43_RS02615	CAB_RS00110	H359_RS00395	A3E26_03895	WCW_RS07465	A2796_05825	PNK_RS02040	A2Y28_01550
OG0000389	A3E80_00820	CT_265	M787_RS03685	ELAC_1091	BN1093_RS09025	AMS24_02735	A2Z85_05290	DB43_RS03795	TC_RS02720	Q499_RS01475	TU23_RS04385	TY19_RS01200	A2Y28_03675	CPn0414	CPSIT_RS01905	A3G30_01265	A3D18_01670	DB42_RS06415	A3I67_04860	BGO14_03035	A3F79_03525	A2978_00925	Cs308_RS04750	A2888_01640	PAH_RS04645	A2098_00110	BGO10_04775	DB44_RS06805	A3C42_03925	TY19_RS08165	A3E26_03865	PCbaG_00702	CSEC_RS04495	A3I15_03845	A2796_03220	PUV_RS06225	BU804_RS01040	WCW_RS06445	PC_RS05610	A3D96_05115	BN3769_RS10580	BN1013_01478	CCA_RS01915	AOM43_RS02845	A3F40_03530	G5S_RS03195	CF_RS03175	TY21_RS05490	RhT_01303
OG0000390	Q499_RS00565	A2978_02120	BGO10_04860	DB42_RS06370	CT_102	AOM43_RS05390	A3I15_02275	CEP56_RS03975	AMS24_04140	BN3769_RS10625	A2796_04580	CF_RS03145	A3D18_00070	A3F40_02130	A2Z85_04385	CAB_RS01950	A3D96_01890	BN1093_RS12950	BGO14_03010	PCbaG_01001	A3I67_03335	A3E26_06115	SCG7109_RS03310	G5S_RS03225	A3C42_04860	CSEC_RS04405	A3F09_02735	TU23_RS04420	A3E80_02945	TY19_RS08190	CPn0408	H359_RS03385	BU804_RS01015	M787_RS03715	PC_RS05585	DB43_RS06905	SNE_RS12265	ELAC_1083	TY19_RS01225	CCA_RS01945	CPSIT_RS01935	PAH_RS00935	PNK_RS03480	TY21_RS05545	BN1013_01496	DB44_RS06780	RT28_RS00910	A3F79_02360	Cs308_RS04720
OG0000391	A3F79_01215	SNE_RS06670	Q499_RS05020	BN1013_01537	DB44_RS07325	CCA_RS05270	BN1093_RS03535	A3F40_03240	M787_RS00740	A3E26_01800	AMUC_RS01580	A2Y28_04520	A2Z85_02780	A2098_00355	A3I67_02340	RhT_00621	PCbaG_00921	A3F09_01585	CPSIT_RS05205	TY19_RS06695	ELAC_1035	CT_829	WCW_RS03485	A2978_04015	BGO10_05065	TC_RS04775	TU23_RS07625	A3D96_03500	G5S_RS04945	RT28_RS04835	A3D18_00115	PC_RS06190	A2888_03475	CF_RS05150	A3G30_01005	Cs308_RS02920	CAB_RS05210	A2796_02185	H359_RS05030	PAH_RS08935	PUV_RS04175	PNK_RS07605	TY21_RS10960	A3E80_03000	CSEC_RS05075	A3C42_04985	A3I15_02065	BGO14_04135	BU804_RS05960
OG0000392	A2796_06035	CSEC_RS04955	GCCT14_01832	BN1013_01553	A2888_00525	PC_RS03205	CCA_RS01475	RhT_01075	A3C42_01635	A3F79_06015	A3F40_04135	BN1093_RS03575	GCCT14_06500	TY19_RS03150	A3I15_05335	RT28_RS00500	A3F09_00350	BU804_RS05185	PUV_RS06240	BGO14_04100	BN3769_RS04785	CPSIT_RS01475	A3I67_04135	PAH_RS04630	BGO10_05145	TU23_RS07580	CF_RS03590	A3D18_01770	Cs308_RS00265	PCbaG_00981	AMUC_RS01190	G5S_RS02795	PNK_RS07560	A3D96_03385	SNE_RS05990	DB44_RS03500	GCCT14_07770	DB43_RS03810	CPn0004	M787_RS03305	CAB_RS01485	A2Z85_05055	CT_004	WCW_RS03555	TC_RS01375	TY21_RS10995	AOM43_RS02830	ELAC_1026	AMS24_03445
OG0000393	A2888_00535	BN1013_01555	CSEC_RS04965	PUV_RS06250	WCW_RS03565	Q499_RS00045	PC_RS03215	AMUC_RS09510	CEP55_RS02635	PCbaG_00979	BN1093_RS03585	RhT_01073	A3G30_03075	A3F79_06005	BU804_RS05195	BGO14_04090	A2Z85_05065	A3I15_05345	CPSIT_RS01465	RT28_RS00490	Cs308_RS00275	A3E26_04620	PAH_RS04620	DB41_RS03175	TU23_RS07570	SNE_RS06000	CCA_RS01465	A3E80_06025	A2Y28_05240	G5S_RS02785	A2796_06025	A3D96_03375	A3F09_00340	M787_RS03295	DB44_RS03510	CF_RS03600	DB43_RS03820	CAB_RS01475	CPn0002	A3I67_04125	BN3769_RS04775	TC_RS01365	PNK_RS07550	ELAC_1023	CT_002	A3C42_06525	TY21_RS11005	AOM43_RS02820	AMS24_03455
OG0000394	CSEC_RS12530	BN1093_RS12310	RhT_01361	A3I67_03490	A2Y28_03510	PUV_RS11085	CAB_RS03775	G5S_RS00170	PAH_RS12090	TU23_RS10475	CEP56_RS00155	CF_RS01255	A3F79_02515	PCbaG_00637	A3F09_01255	PC_RS09865	A2098_04110	BN3769_RS04205	A3I15_01355	AOM43_RS08785	AMUC_RS12065	A2Z85_03530	TC_RS01150	H359_RS03980	CCA_RS03840	A3E26_05630	TY21_RS13440	CPn0997	A2796_04735	A3E80_02540	DB43_RS08700	Q499_RS04625	WCW_RS03295	BGO10_05225	BN1013_01569	A3D18_00545	DB44_RS10270	CT_840	SNE_RS12190	A3F40_02250	A3G30_02060	CEP55_RS02770	TY19_RS11545	BGO14_04035	CPSIT_RS03800	Cs308_RS02985	BU804_RS05050	DB41_RS10590	M787_RS00675
OG0000395	RhT_01342	CCA_RS03305	PC_RS03140	CEP55_RS01970	A2978_00465	A3E26_00515	BGO10_05300	PNK_RS06935	H359_RS03280	CPn0115	CAB_RS03225	A3G30_02105	A3I67_04400	TU23_RS00760	CT_025	BN3769_RS04110	ELAC_2140	CF_RS01790	DB41_RS05175	A2888_02855	BN1013_01584	TY19_RS03215	G5S_RS04485	CEP56_RS00065	WCW_RS03360	A2Y28_04350	DB42_RS05980	AMUC_RS11465	A2796_02760	GCCT14_02270	A3D18_06335	Cs308_RS03540	SNE_RS04230	AOM43_RS04855	A3I15_04750	GCCT14_05740	TY21_RS09570	BGO14_02495	PAH_RS01480	M787_RS00150	CPSIT_RS03260	A2098_04415	DB43_RS06345	A3F09_01200	Q499_RS00160	BU804_RS05120	TC_RS01480	PCbaG_00647	RT28_RS02075
OG0000396	BN3769_RS11330	DB43_RS09985	BN3769_RS11315	PAH_RS11835	BGO14_01115	PUV_RS02175	BN3769_RS00855	DB43_RS09980	A3F40_04040	BGO14_01010	RhT_01173	DB44_RS09445	SNE_RS10415	BGO10_01735	BN1013_01619	PUV_RS12115	PAH_RS11610	BN3769_RS10935	TY19_RS11780	AOM43_RS06330	WCW_RS02625	BN3769_RS12915	PC_RS06980	TY19_RS11930	PAH_RS07205	BGO14_11425	TY19_RS10405	BN1013_01610	PUV_RS12375	BN1013_01608	TY19_RS11925	DB43_RS09970	PAH_RS10285	AOM43_RS07665	DB43_RS12885	BN3769_RS03605	AOM43_RS07360	AOM43_RS07365	DB43_RS09720	PUV_RS12370	TY19_RS11575	TY19_RS11570	PUV_RS12080	PC_RS06960	PNK_RS06255	PUV_RS11360	DB44_RS08015	PNK_RS12540	PAH_RS00015
OG0000397	Q499_RS04585	G5S_RS00210	A3I15_05930	CCA_RS03880	TU23_RS07980	CEP55_RS00340	WCW_RS04430	GCCT14_09710	M787_RS00715	BN1093_RS03765	SNE_RS07230	A3C42_06625	CT_833	DB43_RS03495	Cs308_RS02945	PCbaG_01053	A2978_00815	PAH_RS04925	AMS24_03410	BGO10_08880	BN1013_01684	GCCT14_09260	CPSIT_RS03840	A3F09_02570	PUV_RS05925	TC_RS01110	A3D96_05230	PC_RS03375	A2888_00145	A2796_03110	A3I67_04750	A3F79_03415	CF_RS01215	CSEC_RS02615	DB42_RS04425	PNK_RS07375	BGO14_06885	A3F40_04450	ELAC_1352	RhT_00650	TY19_RS06050	A2Z85_01030	DB41_RS06710	BN3769_RS04565	CAB_RS03815	GCCT14_00700	DB44_RS03705	AOM43_RS03125	RT28_RS02635
OG0000398	ELAC_1979	TC_RS01840	A3I15_02150	BU804_RS00895	A3G30_00135	DB43_RS06705	A3C42_05275	BN1093_RS12065	PC_RS03645	DB44_RS04005	A3F79_06535	A3D18_03400	PCbaG_00510	CT_094	A2Z85_03835	SCG7109_RS01330	CAB_RS02335	PNK_RS06780	CEP55_RS01225	SNE_RS09015	M787_RS04075	RhT_00987	CSEC_RS11525	BGO14_04990	H359_RS02425	CCA_RS02330	BN3769_RS03895	DB42_RS08715	WCW_RS04145	G5S_RS03595	A3F40_03725	GCCT14_07271	AMUC_RS04045	TY21_RS10635	A3E26_00270	AMS24_01065	PUV_RS09130	A3F09_04115	CF_RS02760	A2796_06450	Q499_RS00520	A2Y28_00270	DB41_RS02380	CPn0319	RT28_RS01275	A3D96_06325	BGO10_09165	CPSIT_RS02320	A2978_07320
OG0000399	CF_RS02745	ELAC_1982	A3G30_00120	GCCT14_07300	Q499_RS00535	BN1093_RS12050	A3F79_06520	PC_RS03660	A2Y28_00285	PAH_RS01120	A3C42_05290	DB41_RS02395	AMUC_RS05150	A2Z85_03850	SCG7109_RS01315	BN1013_01746	PNK_RS06765	CPSIT_RS02335	M787_RS04090	CSEC_RS11510	BN3769_RS03880	H359_RS02440	AOM43_RS05215	A3D18_03385	A3I67_05785	WCW_RS04160	AMS24_01080	G5S_RS03610	CT_097	CPn0316	TY21_RS10650	A3I15_02135	A3E26_00255	DB43_RS06720	Cs308_RS04335	BU804_RS00910	PCbaG_00513	TU23_RS00945	TY19_RS10325	A3F09_04090	DB44_RS04020	BGO14_04975	A2098_02215	BGO10_09180	A2796_06435	A3D96_06310	RT28_RS01290	RhT_00984	CCA_RS02345
OG0000400	A3G30_00115	CF_RS02740	ELAC_1984	A3C42_05295	GCCT14_01080	WCW_RS04165	TY19_RS10330	PC_RS03665	A2Y28_00290	A3D18_03380	PAH_RS01115	DB41_RS02400	A2Z85_03855	BN1013_01747	CPSIT_RS02340	PNK_RS06760	M787_RS04095	G5S_RS03615	BN3769_RS03875	A3I67_05780	AMUC_RS01375	TU23_RS00950	RhT_00983	CSEC_RS11505	CCA_RS02350	AOM43_RS05220	A3E26_00250	CPn0315	AMS24_01085	A3I15_02130	CT_098	TY21_RS10655	Cs308_RS04330	A3F79_06515	DB43_RS06725	BU804_RS00915	BN1093_RS12045	PUV_RS09150	BGO14_04970	A3F09_04085	DB44_RS04025	Q499_RS00540	RT28_RS01295	A2796_06430	SCG7109_RS03820	H359_RS02445	A2098_02220	CEP55_RS01245	A3D96_06305
OG0000401	BN1013_01759	BGO14_04905	CT_221	A3F79_06460	TY21_RS10740	A3F40_03505	A3C42_03010	A3I67_05725	RT28_RS01535	AMS24_05425	RhT_00971	A2796_06375	PAH_RS01215	A3D18_03310	DB44_RS04085	TC_RS02490	CAB_RS02610	A3D96_06250	BN1093_RS11970	BGO10_09245	G5S_RS03870	PNK_RS06685	H359_RS02700	DB41_RS02500	A3I15_06005	A3E80_03270	DB42_RS08635	DB43_RS06625	GCCT14_03130	A3E26_00175	A3G30_00035	WCW_RS04230	Cs308_RS04095	AOM43_RS05120	Q499_RS01230	A2Y28_00365	CPn0263	BU804_RS07665	ELAC_1950	PUV_RS09050	CF_RS02490	BN3769_RS03805	PCbaG_00537	CPSIT_RS02595	CCA_RS02605	TY19_RS05450	GCCT14_09590	A2Z85_03925	A2888_02485
OG0000402	A3F09_02665	DB43_RS06065	AOM43_RS04595	A3F79_01490	CPn0250	A2978_04290	PCbaG_00830	BN1093_RS10370	PUV_RS08475	A2796_02460	CPSIT_RS02655	CAB_RS02670	A3E26_01745	A2Z85_04295	BN1013_02005	ELAC_1152	Cs308_RS04040	TY19_RS04330	CT_150	GCCT14_03610	CF_RS02430	RhT_00596	PC_RS03925	TU23_RS01815	AMUC_RS00570	A3I67_02615	G5S_RS03930	GCCT14_04000	CCA_RS02670	A3G30_03925	A3E80_05440	WCW_RS05505	A3D18_02225	BGO10_00775	PNK_RS04800	AMS24_01350	A2098_04875	BN3769_RS07610	DB44_RS04285	DB42_RS10930	CSEC_RS03890	A3I15_01055	DB41_RS11230	A3D96_03775	TC_RS02135	RT28_RS01595	BU804_RS07110	TY21_RS14195	BGO14_00585
OG0000403	CCA_RS02740	GCCT14_03600	DB43_RS06070	A2978_04295	BGO14_00590	A2796_02465	A3F79_01495	AMUC_RS05620	CPSIT_RS02725	AMS24_01345	BGO10_00800	BN1093_RS10375	PCbaG_00831	PUV_RS08480	CAB_RS02740	TY21_RS01110	A3E26_01750	DB41_RS04055	ELAC_1151	Cs308_RS03805	CT_197	RT28_RS01660	A2888_01615	RhT_00598	PC_RS03930	GCCT14_03990	TY19_RS04335	TU23_RS01820	BN3769_RS07615	M787_RS04460	A3I67_02620	H359_RS03025	A3D18_02230	A3G30_03930	TC_RS02350	WCW_RS05500	CPn0194	Q499_RS01095	A2098_04880	DB44_RS04290	A3I15_01060	CSEC_RS03900	CF_RS02360	A3D96_03780	A3E80_05435	AOM43_RS04600	PNK_RS04805	BN1013_02010	G5S_RS04230
OG0000404	A2098_04915	A3F09_04875	AOM43_RS00415	BN3769_RS12485	BGO14_00630	A2888_03005	A3I67_02660	TY21_RS01135	DB44_RS04320	Q499_RS01025	TC_RS02280	BGO10_00825	CPSIT_RS02960	ELAC_0806	A3E80_05400	A3I15_01095	G5S_RS03995	A3D18_02265	A3D96_03820	CF_RS02060	DB41_RS04030	WCW_RS05350	CCA_RS03010	RhT_00606	SNE_RS05165	RT28_RS01795	PAH_RS00210	AMUC_RS00980	AMS24_03570	A3C42_05585	A2796_02505	A3E26_01180	CSEC_RS04185	CEP55_RS03635	A3F79_01535	CAB_RS02935	BN1093_RS10405	A2978_04335	H359_RS02820	TU23_RS02180	CPn0236	M787_RS04600	PCbaG_00839	CT_183	Cs308_RS03975	DB42_RS07020	PUV_RS07610	BN1013_02015	TY19_RS04365
OG0000405	A3F09_00125	AOM43_RS00420	PCbaG_01556	BGO10_00830	BGO14_00635	A2796_00415	A2888_03010	A3E26_00775	DB44_RS04325	A3G30_02680	CF_RS02065	TC_RS02275	Q499_RS01020	PNK_RS04840	CPSIT_RS02955	ELAC_0807	A3E80_05395	SNE_RS07975	TU23_RS02185	CEP55_RS03640	DB41_RS04025	G5S_RS04000	DB42_RS07025	CAB_RS02930	PUV_RS07605	CSEC_RS04180	A3D18_04305	WCW_RS05345	H359_RS02825	CCA_RS03005	PAH_RS00205	AMUC_RS00975	AMS24_03565	A3D96_00840	A2098_04245	A3F79_00150	A2978_05025	A2Z85_01415	RT28_RS01790	A3I67_06780	BN1093_RS10410	SNE_RS01890	CPn0235	Cs308_RS03970	M787_RS04595	CT_182	TY21_RS01140	BN3769_RS12480	RhT_00140
OG0000406	A2888_02370	AMS24_02830	CPn0274	A2796_02680	A3I67_02835	A3F09_02520	BN3769_RS00555	Cs308_RS04140	CF_RS02545	GCCT14_07721	BN1093_RS09575	A3F79_01710	PAH_RS02060	TY19_RS01620	DB44_RS06320	DB42_RS06745	DB41_RS04375	SNE_RS07325	TC_RS02310	TY21_RS01805	BGO10_05965	A3E80_02020	CPSIT_RS02540	PNK_RS03995	A3I15_06525	A3G30_03165	BGO14_03595	ELAC_2192	A2098_04705	CT_189	AOM43_RS00965	A2978_04510	A3C42_02370	A2Z85_03560	PUV_RS06940	M787_RS04280	CSEC_RS11235	WCW_RS04905	RhT_00556	A3D18_05680	BU804_RS02380	BN1013_02301	Q499_RS01055	CCA_RS02550	CAB_RS02555	PC_RS05175	A3E26_04200	AMUC_RS06890	G5S_RS03820
OG0000407	BN1093_RS09565	AMS24_02820	CF_RS02555	A2796_02670	Cs308_RS04150	M787_RS04270	PAH_RS02050	A3I15_06535	A3F79_01700	DB42_RS06735	DB44_RS06330	A3F40_04270	SNE_RS07335	TY19_RS01610	CAB_RS02545	TY21_RS01815	DB41_RS04385	BGO10_05955	CPSIT_RS02530	PNK_RS03985	AOM43_RS00975	RhT_00554	A2978_04500	ELAC_2190	PCbaG_00787	A3G30_03175	CT_191	BN3769_RS00565	A3D18_05690	PUV_RS06930	A3C42_02360	WCW_RS04895	PC_RS05185	CSEC_RS11245	CPn0276	A2888_02380	Q499_RS01065	GCCT14_07880	BN1013_02303	CCA_RS02540	BU804_RS02370	A3F09_02510	A3I67_02825	A3D96_03985	A3E80_02030	A2098_04715	AMUC_RS10260	A3E26_04210	TU23_RS01980
OG0000408	SCG7109_RS00580	SNE_RS11565	A3F40_03950	AMS24_05285	PCbaG_01077	A2Z85_04120	A2Y28_05175	RhT_01170	A3F09_01450	A3I15_02915	A2Y28_02630	A3G30_05330	CEP56_RS04780	A3D18_05590	A3D18_04115	A3G30_06185	A2Z85_00445	DB43_RS08865	SNE_RS05180	A2888_02920	A2Z85_02350	A3E26_03400	PUV_RS11240	A3G30_02540	A3D18_01050	AMS24_00945	PCbaG_01450	SNE_RS11610	AMS24_00440	A3I15_04110	A3E80_06385	A3E80_06390	A2Y28_04855	RhT_01171	A2098_03695	SCG7109_RS02635	SNE_RS08165	A3I15_05680	A3I15_01545	A3G30_06005	A3E26_06315	SNE_RS00105	A3F40_00210	SNE_RS02625	SNE_RS02925	A2098_02095	A3E80_02600	A2888_02415	CEP56_RS03735
OG0000409	H359_RS03085	BN1013_01897	PUV_RS06440	CSEC_RS03980	CF_RS01970	ELAC_0813	CAB_RS03025	CF_RS02000	CAB_RS02995	TY21_RS12760	M787_RS04690	TU23_RS02285	TY19_RS09870	Cs308_RS03705	CPn0161	CSEC_RS03540	CPSIT_RS03050	BN1013_02414	TC_RS02395	M787_RS04655	DB42_RS07310	CT_149	SCG7109_RS03450	RT28_RS01850	BN3769_RS12525	RT28_RS01885	CPSIT_RS03020	H359_RS03115	PAH_RS04420	CPn0152	PNK_RS07735	G5S_RS04290	G5S_RS04320	BGO14_03730	DB43_RS04010	WCW_RS05230	DB41_RS03845	CCA_RS03100	CCA_RS03070	BGO10_01810	DB44_RS04495	Q499_RS01140	BN1093_RS03405	AOM43_RS02625	Q499_RS00815	PC_RS04240	BN1093_RS11610	BN3769_RS08150	SNE_RS08025
OG0000410	BN1013_02443	A3D96_02460	A2796_05150	TU23_RS09025	BGO14_01340	TY19_RS11965	BU804_RS01340	SNE_RS12460	BN1013_02442	CEP55_RS01785	BGO10_08615	PCbaG_01145	DB44_RS10700	BN1013_00750	BN1013_00752	DB44_RS02750	BN3769_RS12425	BGO10_01405	PNK_RS12160	CSEC_RS10575	TU23_RS10835	CSEC_RS10735	A3D18_01045	TY19_RS11960	A3F79_02930	A3E26_02730	A3I67_02075	A3I67_02085	BGO10_08625	A2978_02690	TU23_RS10735	A3I15_04115	A2098_03700	A2796_05250	A2796_05240	A3G30_05625	A2Z85_00450	TU23_RS06995	ELAC_2250	A3I67_03905	A3F79_04305	A3F79_04295	BN3769_RS12430	A3C42_04055	BN1093_RS10750	SNE_RS08015	BGO14_01460	A3D96_06510	A3D96_06500
OG0000411	BGO14_10980	A2098_01535	A2796_06225	PCbaG_01381	PC_RS01315	BN1013_00166	A2978_03600	CEP56_RS05120	PAH_RS11620	RhT_00290	AOM43_RS10275	A3F40_04705	H359_RS01985	TU23_RS00220	G5S_RS03025	ELAC_0260	GCCT14_04750	TY19_RS06160	BN3769_RS07210	CT_294	TY21_RS00615	CAB_RS01745	A3G30_06245	BGO10_07765	A3I67_01170	A3C42_00505	A3E26_06375	DB42_RS00530	DB43_RS12895	DB41_RS00390	BU804_RS05515	PUV_RS02185	DB44_RS01440	A3F09_05705	WCW_RS01185	BN1093_RS00885	A3I15_02855	A3F79_05115	A3D18_05530	TC_RS02870	A3D96_07215	CSEC_RS00135	M787_RS03515	PNK_RS10170	CPn0057	RT28_RS00710	AMUC_RS08510	CCA_RS01740	SNE_RS06795
OG0000412	A3I15_00235	AMS24_04555	CCA_RS04365	Q499_RS04155	A3E26_06450	RhT_00282	BN1013_00181	TY21_RS08030	CPn0894	A3C42_01065	A3G30_06325	TY21_RS03615	CPSIT_RS04335	A3F79_01130	DB44_RS08460	A3F09_00425	PC_RS07325	BN1093_RS00750	A3I67_00845	TC_RS00695	G5S_RS00640	A3D18_05455	DB41_RS07885	CEP55_RS03370	A3E80_06580	H359_RS04495	BU804_RS03600	AOM43_RS11105	TU23_RS00120	CT_751	A3D96_04540	TY19_RS10530	A2098_02390	A2Y28_02495	ELAC_0348	BGO14_10210	DB43_RS12060	DB42_RS03250	PCbaG_01417	M787_RS01180	RT28_RS03110	PNK_RS10305	BGO10_07840	A2978_01985	A2796_04315	CAB_RS04310	Cs308_RS02510	BN3769_RS07335	CF_RS00735
OG0000413	A2796_05130	AMS24_00915	CPSIT_RS04800	A2Y28_00925	PCbaG_01080	PUV_RS00345	A3D96_02440	BU804_RS03240	M787_RS01645	GCCT14_07580	WCW_RS00915	BGO10_08020	RT28_RS03570	CAB_RS04775	BN1093_RS06395	PC_RS00835	DB43_RS11045	DB41_RS10125	BN1013_00217	CT_585	A3G30_01595	GCCT14_04780	TY19_RS03730	TY21_RS05305	DB42_RS00960	CSEC_RS07705	DB44_RS00905	H359_RS00020	ELAC_1459	A3I67_03885	TC_RS04435	CPn0802	A3C42_06475	A3E26_01380	Cs308_RS02050	Q499_RS03145	A2098_01765	A3F09_04515	TU23_RS10280	PNK_RS00840	PAH_RS08275	AOM43_RS12045	BGO14_08025	G5S_RS01095	BN3769_RS11650	A2978_02670	AMUC_RS00410	CCA_RS04835	A3F79_02910
OG0000414	TY19_RS08800	A3E26_00910	DB42_RS01740	CAB_RS00255	A2Z85_04145	BGO10_00100	BU804_RS04515	RhT_01551	A3E80_02845	A3G30_02565	BN1093_RS04620	DB41_RS09490	DB43_RS12695	A3I67_07080	CT_680	PUV_RS01985	CF_RS04820	A3D18_04090	BN3769_RS13360	AMS24_01895	CPSIT_RS00255	A3C42_05840	WCW_RS09285	H359_RS00540	CSEC_RS07300	PCbaG_01588	CEP56_RS05180	A2978_05325	SCG7109_RS00610	SNE_RS01775	Q499_RS03725	A2Y28_04880	A3I15_05655	A2796_00715	G5S_RS01590	TY21_RS02570	AMUC_RS03670	BN1013_00251	BGO14_08830	PAH_RS09620	M787_RS02155	A3F09_05870	AOM43_RS10470	CCA_RS00255	PNK_RS11195	A3F79_00450	ELAC_1505	TC_RS00275	TU23_RS03355
OG0000415	PUV_RS11525	AMS24_01505	GCCT14_04850	DB42_RS00805	M787_RS01655	A3E80_01700	A3G30_04885	SNE_RS11370	CPSIT_RS04810	A3I15_04665	CPn0800	TC_RS04445	TU23_RS03465	AMUC_RS06320	DB41_RS00085	BGO10_00050	G5S_RS01105	BN1093_RS06195	CT_587	A3F79_00230	TY19_RS08835	PCbaG_01636	DB44_RS00760	WCW_RS08945	A3E26_04685	TY21_RS08975	A2978_05105	A3D18_00040	CCA_RS04845	A2796_00495	H359_RS00030	Cs308_RS02040	BN1013_00260	Q499_RS03155	BGO14_10645	A3D96_00920	A3I67_06860	ELAC_0067	CF_RS00260	RhT_01620	PNK_RS00640	RT28_RS03580	CAB_RS04785	AOM43_RS09630	BU804_RS04480	CSEC_RS08675	BN3769_RS06040	SCG7109_RS01130	DB43_RS09150
OG0000416	PAH_RS03565	CPSIT_RS04600	BU804_RS04495	H359_RS04760	Cs308_RS02245	PUV_RS12805	A3F40_04175	PNK_RS00620	CSEC_RS08660	DB41_RS00120	BN1013_00263	A3D18_05140	Q499_RS03855	BN1093_RS06175	A2796_00515	PCbaG_01631	A2978_05125	AOM43_RS12620	TY21_RS09005	TY19_RS08820	A3C42_03690	DB42_RS00765	CAB_RS04580	A3I15_02775	A3E80_01665	RhT_01606	SCG7109_RS01110	A3G30_04930	CF_RS00465	BGO14_10670	BGO10_00035	G5S_RS00900	CCA_RS04640	TC_RS00405	A3D96_00940	A3I67_06880	M787_RS01450	SNE_RS11315	RT28_RS03375	AMUC_RS08740	A3F09_05150	AMS24_01555	ELAC_0070	WCW_RS08970	A3F79_00250	CPn0845	DB44_RS00745	BN3769_RS06025	GCCT14_04410
OG0000417	ELAC_0030	A3I15_05540	PNK_RS00950	SNE_RS01905	AMUC_RS02680	DB43_RS12950	AMS24_00175	A3E26_00770	CPn0692	A3G30_02685	BN1013_00298	M787_RS02180	TY21_RS04065	PC_RS00925	BGO14_09615	CSEC_RS08835	BU804_RS10165	SCG7109_RS01050	AOM43_RS10220	CPSIT_RS00280	A2978_06540	BN1093_RS06515	A3D18_04300	CAB_RS00280	PUV_RS02240	A2796_03565	H359_RS00565	RhT_00146	GCCT14_00070	DB42_RS01535	DB41_RS09665	TC_RS00300	A3F79_01835	Q499_RS03755	PCbaG_01554	G5S_RS01620	A3E80_00650	WCW_RS00390	PAH_RS11675	RT28_RS04100	TU23_RS09790	DB44_RS01025	TY19_RS05050	CCA_RS00285	A3D96_05735	BGO10_02885	A2Z85_01420	CT_684	CF_RS04795
OG0000418	DB42_RS01620	PNK_RS01010	A2Y28_04145	DB41_RS09625	CEP56_RS03965	A3D96_05680	RT28_RS03460	H359_RS04845	BN3769_RS11475	G5S_RS00985	CF_RS00380	A2796_03510	Q499_RS03035	AMS24_00150	Cs308_RS02160	SNE_RS01990	A3I67_05155	A3I15_05495	A3F79_01780	M787_RS01535	A3C42_02525	CPn0824	BN1093_RS06575	ELAC_0022	CSEC_RS08890	PUV_RS00705	A3G30_02730	CT_563	SCG7109_RS03320	CCA_RS04725	CAB_RS04665	A2978_06485	WCW_RS00425	PAH_RS07470	BN1013_00307	DB44_RS01075	CPSIT_RS04685	A3F09_00080	A3E80_00635	TY21_RS07100	TY19_RS05005	BU804_RS02140	PCbaG_01548	DB43_RS11410	BGO10_02840	A2Z85_01465	TC_RS04325	GCCT14_00120	BGO14_09570
OG0000419	A2Y28_00595	WCW_RS00460	A3E26_03630	CAB_RS04640	A3D18_03685	BN1013_00317	BGO14_09530	AOM43_RS07555	A2098_04615	A3F79_00360	CF_RS00405	A3E80_05295	M787_RS01510	A3C42_04470	G5S_RS00960	BN1093_RS06275	AMS24_03625	A2978_05235	Q499_RS03010	BGO10_02790	AMUC_RS05860	ELAC_0016	DB44_RS00825	TY19_RS05250	DB43_RS09795	TY19_RS03800	A2796_00625	TC_RS04300	RhT_01585	SNE_RS01580	DB42_RS01665	CPSIT_RS04660	TU23_RS09715	A3D96_01050	A3G30_02410	PUV_RS12190	BN3769_RS06140	Cs308_RS02185	H359_RS04820	A2Z85_04005	DB41_RS09565	A3F09_01920	PAH_RS00090	TY21_RS07035	BU804_RS04440	PC_RS00750	CCA_RS04700	CPn0832	CSEC_RS08920
OG0000420	RhT_01582	TC_RS00390	H359_RS04775	BN1013_00320	ELAC_1458	A3F79_00380	A3E26_03615	CPSIT_RS04615	GCCT14_00180	A2Z85_04020	Q499_RS03840	DB43_RS11265	A2796_00645	A3D96_01070	A3D18_03670	AMS24_03640	BN1093_RS06215	Cs308_RS02230	TY19_RS08850	PAH_RS07615	SNE_RS01625	AMUC_RS11605	A3I15_03280	PC_RS00720	A3E80_05260	AOM43_RS11840	DB44_RS00775	PCbaG_01618	CAB_RS04595	DB42_RS01695	BGO14_09505	BGO10_02775	A3I67_07010	CSEC_RS07720	TU23_RS09695	A3G30_02425	PNK_RS00660	G5S_RS00915	M787_RS01465	RT28_RS03390	DB41_RS09540	CF_RS00450	A3C42_00125	BN3769_RS06125	BU804_RS04465	PUV_RS00560	GCCT14_05190	TY21_RS07015	A3F09_04635
OG0000421	A2796_00015	A3F79_04630	CPSIT_RS00075	PC_RS00015	TU23_RS03255	PUV_RS12890	TY21_RS12100	BN1013_00403	ELAC_0133	PNK_RS11970	A2Y28_05165	RT28_RS03900	CCA_RS00075	DB42_RS01925	G5S_RS01415	A3E26_03390	BGO10_02490	PCbaG_00002	BGO14_08975	DB41_RS09295	A3F09_04605	H359_RS00360	A3I15_02395	SNE_RS00840	CPn0729	A2Z85_02340	CAB_RS00075	BU804_RS08125	A3E80_01055	PAH_RS03660	M787_RS01980	TY21_RS07945	A3G30_05340	A3D18_02440	A3C42_02820	CSEC_RS08405	SCG7109_RS01180	DB43_RS10515	CEP56_RS02895	A3I67_07380	BN3769_RS14260	AMS24_02170	A2978_05895	A3D96_00570	CF_RS04995	TY21_RS04220	Q499_RS03380	Cs308_RS01695	RhT_00047
OG0000422	A3F09_01995	CAB_RS00645	CSEC_RS08200	G5S_RS01975	BN1013_00469	A3G30_00310	RT28_RS04455	PC_RS08815	TU23_RS10305	TY21_RS02935	A3I15_04830	SNE_RS01365	BN1093_RS04345	Cs308_RS01110	RhT_01523	Q499_RS02695	CF_RS04430	TC_RS03990	BU804_RS00405	A3C42_05920	AOM43_RS06345	A2978_06955	A2Z85_01995	DB43_RS08990	TY19_RS09545	CCA_RS00645	A3E80_05535	A2098_01550	CT_499	A3I67_05625	M787_RS02535	A3D96_06150	PAH_RS07190	ELAC_0172	A3E26_01930	A3F79_02245	A2Y28_03885	A2796_03975	DB42_RS02720	CEP56_RS03425	DB44_RS08940	H359_RS00905	A3D18_00940	BN3769_RS13065	AMS24_02990	DB41_RS08415	BGO14_08250	PUV_RS11375	PCbaG_00092
OG0000423	H359_RS01315	A2796_01260	ELAC_1369	A2Z85_00775	RT28_RS00145	CT_415	BGO10_10675	CAB_RS01055	A2Y28_02115	PC_RS08650	PUV_RS11740	DB44_RS08725	BU804_RS09485	PNK_RS10710	CCA_RS01055	AOM43_RS09415	CPSIT_RS01050	BN3769_RS12725	A3C42_03485	BGO14_11390	WCW_RS08510	A2978_01470	A3G30_00770	DB42_RS03860	RhT_00216	TY21_RS11910	CPn0541	G5S_RS02375	A2098_00475	PAH_RS05200	BN1093_RS04145	A3I15_01480	BN1013_00477	TY19_RS09735	DB43_RS09355	CSEC_RS09020	A3E80_03165	A3D18_00445	A3D96_02970	PCbaG_01466	DB41_RS07220	Q499_RS02230	CF_RS04030	A3I67_06370	TY19_RS09340	A3F79_06740	M787_RS02940	TU23_RS10350	Cs308_RS00710
OG0000424	CAB_RS00650	A2Y28_03880	A2978_06970	G5S_RS01980	A3G30_00305	RT28_RS04460	A3E26_01925	BN3769_RS13070	A3I15_04835	ELAC_0171	Q499_RS02690	BGO10_10485	BN1093_RS04350	Cs308_RS01105	TY19_RS09145	TC_RS03985	CF_RS04425	A3D96_06165	TY19_RS09540	PNK_RS10930	A2Z85_01990	AMUC_RS04380	DB43_RS08985	PCbaG_00093	AOM43_RS06340	CCA_RS00650	M787_RS02540	CSEC_RS08205	A3F09_02005	CT_498	BN1013_00483	A3F79_02260	A3F40_04590	CEP56_RS03385	TY21_RS02940	PUV_RS11370	BU804_RS00410	PC_RS08820	DB42_RS02715	H359_RS00900	DB41_RS08420	DB44_RS08945	RhT_01522	AMS24_03000	BGO14_08255	SNE_RS01380	A3D18_00935	A2796_03990	CPSIT_RS00645
OG0000425	A3E80_03235	PC_RS08565	A2Y28_02020	G5S_RS02440	BGO10_00685	AMUC_RS03155	A2888_01080	ELAC_1389	DB41_RS07065	A3F09_02275	DB42_RS04040	A3D96_00740	A2978_06065	A2Z85_00690	CPn0529	A3G30_04655	AOM43_RS07220	AMS24_02245	TU23_RS09200	A3E26_04325	Q499_RS02160	H359_RS01385	M787_RS03010	BGO14_11550	CCA_RS01130	CF_RS03955	RT28_RS00210	A3I67_07550	BN1013_00512	RhT_00233	SNE_RS02365	BU804_RS09595	CEP55_RS04105	A3F79_04460	PUV_RS12520	PCbaG_01447	A2796_00185	DB43_RS10130	TY21_RS11335	BN1093_RS03990	Cs308_RS00645	TY19_RS07260	PAH_RS02650	CAB_RS01130	TC_RS03460	CSEC_RS08035	WCW_RS08335	CT_402	DB44_RS08630
OG0000426	M787_RS02590	A3F79_05265	CSEC_RS10030	PAH_RS06710	ELAC_1658	RhT_01514	A3D96_02605	SNE_RS11245	G5S_RS02020	A2Z85_01765	GCCT14_05830	A2978_06420	A3F09_04575	WCW_RS07945	DB41_RS07865	A3D18_03565	PUV_RS03095	SCG7109_RS02195	A2796_05330	A3I15_04560	AOM43_RS09225	DB42_RS03260	TY19_RS05875	BN3769_RS11360	A3I67_07255	AMUC_RS05880	H359_RS00965	BU804_RS10715	CAB_RS00690	BGO14_10220	BGO10_03535	A3C42_05985	BN1093_RS06680	RT28_RS04500	AMS24_04585	BN1013_00546	A3G30_05110	Q499_RS02650	DB43_RS00670	PNK_RS01115	CF_RS04385	CT_491	TC_RS03945	GCCT14_03420	Cs308_RS01065	CPn0610	A3E26_01300	PC_RS01070	CCA_RS00690
OG0000427	DB44_RS07415	RT28_RS02720	A3I67_02430	PAH_RS11840	A3D18_06020	A2Y28_02970	CF_RS01130	A3F79_01305	CAB_RS03900	A3I15_06315	SNE_RS06935	H359_RS04110	CPSIT_RS03925	CT_816	DB42_RS03500	TY19_RS06785	WCW_RS02000	AMUC_RS02525	A2Z85_02670	Q499_RS04495	DB41_RS07580	A3D96_03590	RhT_00795	BGO14_07925	TU23_RS06705	A3E26_05200	Cs308_RS02850	TC_RS01025	CCA_RS03965	BN1093_RS08340	A3G30_00900	BGO10_03650	AOM43_RS07660	BN3769_RS09720	BN1013_00570	A3F09_04940	A3F09_00615	M787_RS00800	SCG7109_RS01805	AMS24_05310	A2796_02275	PC_RS06280	PUV_RS12085	CSEC_RS06845	ELAC_1820	PNK_RS02745	PCbaG_00941	BU804_RS06180	A2978_04105
OG0000428	DB41_RS00930	A3C42_03140	RhT_00952	BN3769_RS09850	AMS24_00770	A3G30_02910	A3E80_01930	WCW_RS02360	PCbaG_01228	TU23_RS05055	A2796_07375	A2Y28_02365	CEP55_RS03410	A3F09_00785	CAB_RS03860	TY19_RS11215	A3F79_06975	A2978_02865	PC_RS06140	Q499_RS04535	BGO10_10320	ELAC_1761	G5S_RS00255	A3I67_06060	A2Z85_01920	BN1093_RS08460	CPn0981	PAH_RS06980	Cs308_RS02895	A3F40_04230	BN1013_00594	PUV_RS02830	DB44_RS07280	DB42_RS00100	TY21_RS07740	M787_RS00765	BU804_RS04795	CT_824	H359_RS04070	A3E26_03690	PNK_RS02865	BGO14_07320	A3D18_00835	A3I15_03890	A3D96_00230	DB43_RS00400	CPSIT_RS03885	SNE_RS08550	TC_RS01065
OG0000429	BN1013_00601	BN3769_RS01370	AOM43_RS04305	A3G30_02945	PNK_RS09290	PC_RS02355	CAB_RS03270	A3D96_00180	A2098_00515	BU804_RS01515	CEP55_RS01810	TY21_RS07770	WCW_RS02415	ELAC_1895	PCbaG_01218	A3I15_01295	CPSIT_RS03305	A3F09_04010	TC_RS01435	DB41_RS00960	CSEC_RS06495	A3E26_03725	AMS24_00800	M787_RS00205	A3I67_06010	PUV_RS08010	CPn0105	G5S_RS04530	A3E80_00030	A3F79_06925	DB42_RS00070	CCA_RS03350	H359_RS03330	BN1093_RS01800	CT_016	A2Z85_05335	RhT_00942	SNE_RS08470	TU23_RS05100	TY19_RS02930	A2Y28_02325	DB43_RS05590	Q499_RS00115	PAH_RS05475	A2796_07325	A2978_02815	DB44_RS02545	A3C42_03090	Cs308_RS03490
OG0000430	TY19_RS01475	DB42_RS04780	AMS24_02255	A3E80_03215	H359_RS03715	A2888_01070	A3E26_00600	A3D96_00730	Cs308_RS03240	DB44_RS06470	CSEC_RS01625	CEP56_RS04970	ELAC_1899	BU804_RS02235	BN1013_00675	CPSIT_RS03535	A2978_06055	A3I67_07540	CPn1048	A3D18_03725	RhT_00231	A3C42_03370	CCA_RS03585	TU23_RS07835	PCbaG_01449	CF_RS01530	BN1093_RS09425	AMUC_RS07760	BGO14_06610	TY21_RS12180	A2796_00175	RT28_RS02330	M787_RS00410	DB41_RS06395	TC_RS03255	Q499_RS01965	A3I15_00390	CAB_RS03500	PNK_RS03845	BGO10_09945	AMUC_RS06780	A3F79_04470	SNE_RS05550	A3G30_01115	CT_363	BN3769_RS00725	DB43_RS11765	A2Z85_05140	WCW_RS04715
OG0000431	A3E80_06020	A2888_00540	Q499_RS00040	A3I67_06325	M787_RS03290	BU804_RS01325	RhT_01070	A3G30_03085	A3F40_03205	A2Z85_05075	SNE_RS04940	DB42_RS09830	CSEC_RS02180	A3D18_01790	DB41_RS01240	A2796_07640	A3F79_07240	CPSIT_RS01460	SNE_RS03605	BGO10_08540	A2978_03130	A3E26_04630	TY21_RS08880	A2098_03475	A3F09_00335	PC_RS02515	TY19_RS10900	A2888_03435	CCA_RS01460	A3E80_01545	DB44_RS02805	A2Y28_05250	A3E80_04615	G5S_RS02780	AMS24_01450	CF_RS03605	ELAC_0882	CAB_RS01470	A3I15_05355	CPn0001	TC_RS01360	BN1013_00765	A3D96_00495	CT_001	SNE_RS06010	PCbaG_00977	AMS24_03460	Cs308_RS00285	H359_RS01740
OG0000432	TC_RS03005	A3C42_00915	A3I67_03735	DB42_RS04895	A2Z85_01280	H359_RS03625	A3E26_03010	A2978_02520	A3D18_00345	BN3769_RS08850	SNE_RS07840	BN1093_RS02635	PCbaG_01119	DB43_RS06865	RT28_RS02265	DB41_RS06285	DB44_RS03175	TY21_RS12300	PAH_RS00975	PNK_RS08510	A3I15_05040	AOM43_RS05350	GCCT14_09810	CSEC_RS05870	A3F79_02760	CCA_RS03495	BGO14_06485	Q499_RS01760	A3D96_02290	RhT_00877	CF_RS01595	BGO10_08235	A2888_02685	A3F40_02745	GCCT14_01030	A3G30_01755	A2796_04980	BN1013_00810	BU804_RS02875	CAB_RS03420	CPSIT_RS03455	CPn0076	CT_320	ELAC_0640	G5S_RS04675	AMS24_03285	CEP56_RS00840	Cs308_RS03345	PUV_RS09280
OG0000433	A3F40_02565	AOM43_RS04995	CAB_RS04115	PUV_RS08920	TU23_RS07310	A3E26_04370	SNE_RS09375	CPSIT_RS04140	BGO10_01595	DB44_RS05305	BU804_RS03080	WCW_RS03865	A3C42_05195	A2Z85_04765	RT28_RS02915	CSEC_RS05270	PC_RS07700	AMS24_03330	DB43_RS06490	PCbaG_00447	CPn0938	CF_RS00925	A3F79_03810	CEP56_RS03345	A3D96_03150	A2796_01485	TY21_RS09710	A2Y28_00820	DB42_RS04225	BN1093_RS03240	PAH_RS01340	BGO14_11840	CCA_RS04170	Cs308_RS02705	BN3769_RS05035	TC_RS00880	CT_788	G5S_RS00445	RhT_01082	A2098_01975	A2978_01210	A3D18_00655	A3F09_01815	BN1013_00878	DB41_RS06900	ELAC_0718	Q499_RS04340	M787_RS00990	PNK_RS07910
OG0000434	CCA_RS04335	Q499_RS04185	A3I15_02690	AMUC_RS03560	AMS24_02440	ELAC_2006	CPn0899	A3E26_05850	CF_RS00765	A2098_04570	PCbaG_01271	BGO14_04380	PC_RS06040	BU804_RS04895	BN1093_RS08630	A3G30_04575	A3C42_04545	DB44_RS07180	WCW_RS06285	Cs308_RS02540	TC_RS00725	RhT_00395	A2978_00065	CT_756	A2Z85_03050	DB43_RS01755	DB42_RS08140	CSEC_RS11400	A3D18_01240	BN3769_RS10020	TU23_RS03995	BN1013_00905	A2796_04430	CEP55_RS00730	PUV_RS04150	A3E80_00215	A3F79_06280	H359_RS04465	PAH_RS08960	TY19_RS11315	CPSIT_RS04305	PNK_RS03045	A3I67_04045	CAB_RS04280	SNE_RS08865	RT28_RS03080	BGO10_10425	M787_RS01150	G5S_RS00610
OG0000435	ELAC_1990	Q499_RS04190	CCA_RS04330	A3I15_02695	SNE_RS08860	A2Z85_03045	A2796_04435	A3D18_01235	A3F09_01115	CF_RS00770	CPn0900	A3E26_05845	BN3769_RS10025	PCbaG_01270	AMUC_RS03565	PC_RS06035	BGO14_04375	A3G30_04570	A3C42_04550	CEP55_RS03785	BN1013_00906	Cs308_RS02545	RhT_00396	TC_RS00730	A2978_00070	TY19_RS11320	DB42_RS08135	CT_757	A2098_02630	CEP56_RS03265	TU23_RS03990	AOM43_RS01495	PNK_RS03050	H359_RS04460	PUV_RS04145	TY21_RS06660	A3F79_06285	PAH_RS08965	CPSIT_RS04300	WCW_RS06720	BN1093_RS08635	A3I67_04050	CSEC_RS11470	A3E80_00210	M787_RS01145	BGO10_10430	CAB_RS04275	G5S_RS00605	DB41_RS02925
OG0000436	A3F09_01100	CPn0903	A2098_02610	A3E26_05830	A3E80_01405	CF_RS00785	TY19_RS11335	RT28_RS03060	BN1013_00909	H359_RS04445	PC_RS06020	A3D18_00985	BN1093_RS08650	A3G30_04555	RhT_00400	CPSIT_RS04285	Cs308_RS02560	A3C42_04565	A2978_00085	PAH_RS08980	DB43_RS01735	A2Z85_03030	A3F40_00360	CT_760	DB42_RS08120	ELAC_1993	CCA_RS04315	A3I15_02710	AOM43_RS01510	Q499_RS04205	A3F79_06300	TC_RS00745	AMUC_RS03580	AMS24_02420	A2796_04450	TU23_RS03975	PUV_RS04130	PCbaG_01267	BGO14_04360	WCW_RS06705	BN3769_RS10040	G5S_RS00590	PNK_RS03065	CSEC_RS11455	TY21_RS06645	M787_RS01130	DB44_RS07160	A2Y28_02470	A3I67_04065
OG0000437	A3F09_01095	RhT_00401	A2098_02605	A3I67_04070	PUV_RS06280	PAH_RS04585	CF_RS00790	CPSIT_RS04280	A3E26_05825	A3E80_01410	A2Y28_02465	ELAC_2000	PC_RS06015	RT28_RS03055	H359_RS04440	A3G30_04550	BN1093_RS08655	AOM43_RS02785	CCA_RS04310	Cs308_RS02565	CSEC_RS11430	A2Z85_03025	BN1013_00910	BN3769_RS10045	DB41_RS02970	A3F40_00355	TY21_RS03045	A2978_00090	DB42_RS07995	A3D18_00980	CAB_RS04255	A3I15_02715	Q499_RS04210	TC_RS00750	AMUC_RS03585	A3F79_06305	BGO14_04355	PCbaG_01266	WCW_RS06700	A2796_04455	AMS24_02415	A3C42_04570	G5S_RS00585	TY19_RS11340	DB43_RS03850	PNK_RS03070	M787_RS01125	DB44_RS07155	CT_761
OG0000438	BGO10_06885	BGO14_04285	A3I15_03435	CAB_RS04205	CCA_RS04260	A2Y28_03455	DB44_RS07105	CPSIT_RS04230	GCCT14_06430	TY19_RS11385	CF_RS00840	CPn0915	G5S_RS00535	A2978_02390	Q499_RS04250	A3E26_04160	AMUC_RS01940	AOM43_RS02715	BN3769_RS10130	SCG7109_RS02750	A3D18_02600	BU804_RS04965	A3F79_02630	DB43_RS03920	A3I67_03605	BN1093_RS08740	A2796_04850	TY21_RS03085	Cs308_RS02615	TU23_RS03905	H359_RS04395	A3D96_02160	A3E80_01460	A3G30_03540	PC_RS05970	TC_RS00790	WCW_RS06645	PAH_RS04515	RT28_RS03000	A2Z85_04495	M787_RS01075	PCbaG_01258	PNK_RS03160	RhT_00409	DB41_RS03030	SNE_RS08755	A3F40_02495	CSEC_RS03775	ELAC_1166
OG0000439	CPn0653	A3I15_04340	BN1013_00964	PC_RS01960	A3D18_06100	TC_RS04170	AOM43_RS06595	A3I67_00360	BN3769_RS02000	PUV_RS10795	BGO10_07085	BGO14_05380	A2Z85_01550	M787_RS02360	A3C42_05110	G5S_RS01795	ELAC_0484	A2796_00985	GCCT14_02680	A2Y28_03110	CPSIT_RS00460	AMS24_01145	BN1093_RS01305	TU23_RS05785	CSEC_RS01030	AMUC_RS10250	A3E80_06560	PAH_RS10875	CF_RS04610	SNE_RS10870	CAB_RS00465	A2888_03095	Cs308_RS01295	DB44_RS02155	CCA_RS00465	DB41_RS02050	WCW_RS07290	TY19_RS07365	CT_534	TY21_RS06365	PCbaG_00161	A3F09_03415	A3F40_04965	A3F79_00720	Q499_RS02875	A3G30_05850	PNK_RS09780	H359_RS00740	A2978_04700
OG0000440	A3F79_07320	AMS24_02210	A2Z85_01830	A3I67_01805	A2098_01585	A3G30_04380	PC_RS02165	BN1093_RS01560	BGO14_05075	AOM43_RS09885	A2Y28_03380	M787_RS03055	CCA_RS01170	TC_RS03620	BN1013_01010	H359_RS01425	PNK_RS09520	TY19_RS07565	A3F40_03420	CPSIT_RS01165	BN3769_RS01645	DB41_RS02285	G5S_RS02485	AMUC_RS08705	A2796_01875	DB43_RS00225	CSEC_RS03365	ELAC_1233	PCbaG_00233	CT_432	BU804_RS07000	CF_RS03910	A2978_05685	BU804_RS10605	CAB_RS01170	CPn0521	SNE_RS10325	TU23_RS04100	A3E26_06205	SCG7109_RS02070	Cs308_RS00600	Q499_RS02320	BGO10_09305	PUV_RS02680	A3I15_04020	RhT_01262	TY21_RS07170	RT28_RS00250	PAH_RS06160
OG0000441	TU23_RS01715	BU804_RS01715	H359_RS02160	A3F79_04855	PC_RS05340	A3E80_03710	ELAC_0869	PUV_RS07740	A3I67_03070	A3I15_00745	RhT_00707	CF_RS03035	CCA_RS02050	A3E26_05980	CT_042	Cs308_RS04625	PCbaG_00766	WCW_RS09150	CPSIT_RS02040	A3D96_07510	DB41_RS05980	A3G30_01420	A2Z85_02950	A2Y28_01680	PNK_RS09090	BGO14_06165	Q499_RS00250	A2796_06820	TY19_RS01455	CPn0388	BN1093_RS09400	TU23_RS05525	M787_RS03815	TY21_RS07455	DB42_RS05175	A3F09_04420	BN1093_RS02045	A2978_03340	G5S_RS03325	AOM43_RS00195	SNE_RS07465	BN1013_01023	CSEC_RS10800	A2098_01915	PNK_RS03820	CAB_RS02055	DB43_RS05300	A3D18_03480	BN3769_RS00755
OG0000442	A3C42_02420	H359_RS01835	AMS24_02870	RhT_00565	SNE_RS04855	A3I67_02885	PUV_RS04720	ELAC_0743	DB44_RS03275	M787_RS03380	BGO10_01535	A3I15_00715	A2888_00645	TY21_RS04930	A2098_04540	AOM43_RS03870	A3G30_02275	A2Z85_02400	TY21_RS05045	CPSIT_RS01570	CAB_RS01585	A2796_06635	DB43_RS02310	CT_329	PNK_RS04715	BU804_RS08150	CCA_RS01565	PCbaG_00798	PAH_RS08210	BGO14_05635	TC_RS03070	A3E80_06230	PC_RS02975	CPn1062	TY19_RS03370	CF_RS03500	AMUC_RS09190	BN1093_RS10285	DB42_RS05745	G5S_RS02875	RT28_RS00575	BN3769_RS07520	CSEC_RS12080	A2Y28_01735	A3D18_05750	A2978_03155	BN1013_01116	A3F79_04670	A3D96_07325
OG0000443	A3C42_05635	A3D18_00155	AOM43_RS01160	M787_RS04680	TU23_RS02190	A2888_00710	AMUC_RS02605	RhT_00636	H359_RS03105	CAB_RS03015	A3E26_01840	A3F79_01585	A2Y28_04560	CF_RS01980	PNK_RS04850	A2796_02555	A3F09_03135	ELAC_0809	PCbaG_00910	A3F40_04375	CSEC_RS03935	DB42_RS07365	TC_RS02415	CEP55_RS02875	PAH_RS01870	CT_208	RT28_RS01875	Q499_RS01160	BN1013_01145	BGO14_00340	CPn0154	A3I67_02710	G5S_RS04310	CPSIT_RS03040	TY21_RS12815	A3D96_03870	SNE_RS06575	CCA_RS03090	DB41_RS03790	BN1093_RS10425	A2978_04385	DB44_RS04335	A2098_00405	WCW_RS05200	PUV_RS06750	BN3769_RS12465	Cs308_RS03715	BGO10_00165	A3I15_02025
OG0000444	Cs308_RS02660	DB44_RS07055	Q499_RS04295	H359_RS04350	BN1093_RS08815	A3I15_03915	DB42_RS06355	AMS24_04865	CF_RS00885	CT_778	TU23_RS10230	G5S_RS00490	TC_RS00835	BGO14_02995	BU804_RS07950	A2978_02950	A3F09_00740	A2Z85_01895	RT28_RS02955	A2796_07460	CCA_RS04215	ELAC_1138	WCW_RS06570	A2Y28_02390	DB43_RS01055	A3G30_02885	BN1013_01187	PAH_RS11235	SNE_RS08665	A3D96_00315	TY19_RS10825	A3E80_01560	A3E26_03665	PNK_RS03235	AOM43_RS02165	CAB_RS04160	A3F79_07060	A3F40_04255	GCCT14_05470	PUV_RS03480	PCbaG_01240	CSEC_RS02960	RhT_00425	CPSIT_RS04185	PC_RS05900	M787_RS01030	AMUC_RS00250	A3D18_00860	TY21_RS05560
OG0000445	Cs308_RS04370	PCbaG_00503	G5S_RS03575	DB42_RS06135	A3I15_02170	PAH_RS11070	ELAC_1964	PUV_RS03635	A3C42_05245	RhT_00994	PNK_RS06815	A3F79_06565	CSEC_RS06095	TC_RS01820	A3D18_03420	A2796_06480	A3D96_06355	SNE_RS09045	CAB_RS02315	A3F40_03740	CEP55_RS01200	H359_RS02405	A2978_07350	A3G30_00155	TY19_RS10265	CCA_RS02310	BN3769_RS03975	TY21_RS04375	PC_RS03600	A2Z85_03815	A3E26_00290	WCW_RS04105	AMS24_01040	BN1013_01217	CT_090	DB43_RS01210	BU804_RS03985	Q499_RS00500	GCCT14_06180	A2Y28_00250	DB44_RS03965	CF_RS02780	TU23_RS00890	SCG7109_RS01360	M787_RS04055	CPn0323	DB41_RS04990	CPSIT_RS02300	BN1093_RS12100
OG0000446	CAB_RS00710	CSEC_RS07665	A2Y28_00585	A3D18_03695	A3I15_03255	A2796_00620	SCG7109_RS03725	RhT_01591	A3F79_00355	PAH_RS09035	TY21_RS00925	A3C42_04465	TC_RS03930	BGO14_02115	Cs308_RS01045	A3I67_06985	CPSIT_RS00705	A2978_05230	G5S_RS02040	GCCT14_06220	SNE_RS01550	AOM43_RS01570	DB44_RS00600	TU23_RS06545	TY19_RS07660	CPn0606	DB42_RS09515	BN3769_RS13665	ELAC_1363	BU804_RS04640	A3D96_01045	A2098_04625	H359_RS00985	BGO10_03825	A3E26_03640	CT_488	CCA_RS00710	RT28_RS04520	A3G30_02400	A2Z85_03995	BN1013_01285	WCW_RS01610	Q499_RS02635	A3F40_01765	A3F09_01905	M787_RS02610	CF_RS04365	PCbaG_01623	AMS24_03615
OG0000447	DB42_RS09365	A3D18_04685	RhT_00335	Cs308_RS04465	BGO10_04050	A3E26_01045	BN1013_01331	CPn0345	H359_RS02315	BU804_RS10910	ELAC_1712	CAB_RS02230	A3D96_00090	CPSIT_RS02215	AMS24_01680	DB43_RS00950	CEP55_RS03090	AOM43_RS02260	DB41_RS01730	TC_RS01730	PAH_RS11335	TY21_RS00135	RT28_RS01160	TY19_RS05680	A2978_05565	CSEC_RS09785	A2796_04095	BGO14_02300	A2098_01330	A2Z85_03225	CT_071	PC_RS01265	A2888_00355	M787_RS03965	CCA_RS02220	SCG7109_RS00115	A3I15_02520	A3I67_00985	A3F79_05890	PUV_RS03385	A3G30_03675	SNE_RS03055	TU23_RS08520	CF_RS02870	A3F09_05485	PNK_RS01405	A3F40_05040	AMUC_RS09280	DB44_RS01385
OG0000448	PNK_RS01520	SCG7109_RS00075	A3D96_00120	DB42_RS09320	A3D18_04710	PAH_RS07010	A2Y28_05425	A3E80_05930	M787_RS03140	AOM43_RS09765	A3G30_03650	A3I15_02545	H359_RS01500	CPSIT_RS01250	BU804_RS03705	A3I67_01015	DB43_RS00360	TY19_RS06930	BGO10_04145	A2978_05595	CPn0501	A3C42_04945	BGO14_02320	CCA_RS01250	A2Z85_03200	SNE_RS03145	RT28_RS00335	PC_RS07175	DB44_RS08315	A2888_00385	BN1093_RS07080	PCbaG_01322	RhT_00350	CT_394	A3F79_05920	CAB_RS01250	ELAC_1726	AMS24_01705	A2796_04125	A3E26_01070	CF_RS03830	Cs308_RS00510	BN3769_RS02805	TC_RS03420	DB41_RS01775	G5S_RS02570	WCW_RS07890	TU23_RS04495	BN1013_01351
OG0000449	A3D18_01220	CSEC_RS00520	AOM43_RS09980	BN1013_01393	PC_RS06700	DB43_RS00125	A3I15_01910	Q499_RS03645	GCCT14_04160	DB44_RS07935	A2098_00575	RT28_RS03995	TY19_RS04685	CAB_RS00175	BGO14_09825	H359_RS00460	A3F79_01020	A3E26_04000	CCA_RS00175	A3I67_00735	BU804_RS05835	TC_RS00195	A3F09_01520	ELAC_0391	A2888_01450	TY21_RS02180	TU23_RS04610	PNK_RS01700	DB42_RS01185	PCbaG_00250	A2796_04205	DB41_RS09865	A2Z85_04885	M787_RS02075	A2978_01875	PUV_RS02585	A2Y28_00430	A3G30_04305	CPn0709	A3D96_04430	CEP56_RS02055	AMS24_00275	SNE_RS10195	Cs308_RS01585	BN3769_RS02630	CPSIT_RS00175	PAH_RS06065	RhT_01236	BGO10_04355
OG0000450	AMS24_00335	SNE_RS10030	PCbaG_00264	A3D18_01930	CPSIT_RS04595	A3I15_01875	TU23_RS04700	BN3769_RS02535	DB42_RS01045	PNK_RS01785	A2978_01850	AMUC_RS05625	A3D96_04405	PC_RS06620	G5S_RS00895	A3G30_04275	CSEC_RS00585	A2796_04180	DB43_RS02575	A3E26_03970	BGO10_04410	BGO14_09925	A3F79_00995	TC_RS00410	TY19_RS04765	A3C42_02245	DB41_RS10025	CAB_RS04575	BN1013_01404	SCG7109_RS03875	A2098_01305	Cs308_RS02250	CF_RS00470	CCA_RS04635	A2Z85_04855	PUV_RS04980	RhT_01190	M787_RS01445	RT28_RS03370	CEP56_RS02715	BU804_RS05755	A3I67_00710	Q499_RS03860	PAH_RS07945	TY21_RS05690	H359_RS04755	CPn0846	ELAC_0407	A3F09_01445
OG0000451	DB42_RS01040	AMS24_00340	PC_RS06610	A3D18_01925	A3I15_01870	SNE_RS10025	CPSIT_RS04590	BN3769_RS02530	H359_RS04750	A2978_01845	A3D96_04400	A2Z85_04850	CSEC_RS00590	G5S_RS00890	DB44_RS07845	M787_RS01440	DB43_RS02570	A3G30_04270	A3F79_00990	BGO14_09930	A2796_04175	TU23_RS04705	TY19_RS04770	TC_RS00415	A3C42_02240	DB41_RS10030	CAB_RS04570	BN1013_01405	A2098_01300	PCbaG_00265	BGO10_04415	Cs308_RS02255	CCA_RS04630	RhT_01189	PUV_RS04975	CF_RS00475	Q499_RS03865	RT28_RS03365	AOM43_RS03620	WCW_RS07700	PAH_RS07950	BU804_RS05750	PNK_RS01790	A3I67_00705	CPn0847	TY21_RS05685	CEP56_RS02720	ELAC_0408	A3F09_01440
OG0000452	A2Z85_04575	TU23_RS04775	CSEC_RS12880	CCA_RS00795	A2888_02190	AMS24_04195	A3D18_03895	G5S_RS02120	DB41_RS08215	PUV_RS03315	A3I15_03010	PCbaG_00392	M787_RS02690	WCW_RS10005	A2978_06205	BN1093_RS07495	RhT_01128	CT_470	H359_RS01075	ELAC_0417	BN3769_RS02375	CPSIT_RS00795	BU804_RS08920	Cs308_RS00960	DB42_RS02950	BN1013_01425	BGO14_10000	PAH_RS11405	A3I67_02155	PC_RS01670	BGO10_04515	A3E26_03180	CAB_RS00795	Q499_RS02540	RT28_RS04600	PNK_RS01930	A3E80_01185	SNE_RS12430	TC_RS03830	A3F79_04125	CEP56_RS03495	TY21_RS06730	A2Y28_02775	CPn0589	A2796_05700	A3C42_04280	TY19_RS06605	A2098_03225	DB44_RS01790
OG0000453	TU23_RS04795	AOM43_RS04205	SNE_RS09725	A2Z85_04585	A2888_02170	A2Y28_02785	CAB_RS00805	A3I15_03020	DB41_RS08200	G5S_RS02130	WCW_RS07635	A3D96_04205	A3F40_01430	A3C42_04275	CSEC_RS00675	A3F09_00555	A2796_05695	ELAC_0419	CPn0587	A2978_06200	H359_RS01085	DB43_RS05475	BU804_RS08935	PUV_RS07910	RhT_01125	CCA_RS00805	A3I67_02150	BGO14_10025	PC_RS01655	BGO10_04530	A3E26_03190	AMS24_00600	BN1013_01428	PCbaG_00396	Cs308_RS00950	A3E80_01180	TY21_RS06745	A3F79_04120	CEP56_RS03510	A3D18_03905	PNK_RS01915	TY19_RS06620	DB42_RS02965	BN1093_RS07480	AMUC_RS05360	A2098_03235	PAH_RS05370	RT28_RS04610	CPSIT_RS00805
OG0000454	A3E26_03195	AOM43_RS04200	PC_RS01650	CSEC_RS00680	A2Z85_04590	SNE_RS09720	A2888_02165	CCA_RS00800	TU23_RS04800	A2Y28_02790	A2796_05690	CAB_RS00800	A3I15_03025	A3D96_04200	TC_RS03825	G5S_RS02125	Cs308_RS00955	CT_469	AMS24_00605	A3F40_01435	WCW_RS07630	PCbaG_00397	A3F09_00550	DB42_RS02970	DB43_RS05470	H359_RS01080	RhT_01124	A2978_06195	A3I67_02145	CPn0588	M787_RS02695	BGO10_04535	GCCT14_07360	BGO14_10030	PUV_RS07905	BN1013_01429	Q499_RS02535	RT28_RS04605	A2098_03240	TY19_RS06625	A3F79_04115	TY21_RS06750	DB44_RS01770	A3D18_03910	DB41_RS08195	PNK_RS01910	BN3769_RS02400	BN1093_RS07475	A3C42_04270
OG0000455	A2796_00150	TU23_RS08090	A3F79_04495	A3I67_07515	PAH_RS03280	PCbaG_00009	H359_RS03705	RhT_00034	Cs308_RS03250	DB43_RS11770	CT_361	A3I15_00385	BN1093_RS03690	DB41_RS03090	CPSIT_RS03525	TY21_RS10920	BGO14_04205	CPn1050	A3D18_03720	DB42_RS07910	WCW_RS03685	A3C42_03395	A3E80_01020	CF_RS01540	TY19_RS03065	CCA_RS03575	DB44_RS03585	ELAC_2127	SNE_RS07980	A3F09_01725	PC_RS03290	BN1013_01523	BGO10_04995	A3E26_00595	A3F40_04895	A2978_06030	M787_RS00400	TC_RS03245	PNK_RS07445	Q499_RS01955	CAB_RS03490	A3G30_01110	AMUC_RS10390	PUV_RS01060	BU804_RS03920	BN3769_RS04660	AMUC_RS01440	CSEC_RS11675	AMS24_05010
OG0000456	DB43_RS11775	PNK_RS07440	H359_RS03720	A3I67_02275	A3D18_01850	A3F09_01295	AMS24_04835	BN1093_RS03695	CPSIT_RS03540	DB41_RS03095	CPn1047	BGO14_04200	A3I15_05725	A2978_06325	DB42_RS07905	A3E80_01580	CCA_RS03590	ELAC_2128	BN1013_01524	A3D96_04330	A2098_00695	A2Z85_03655	PC_RS03295	A3F09_05355	RhT_01169	BGO10_05000	A3F79_04245	M787_RS00415	CT_364	TC_RS03260	DB44_RS03590	G5S_RS04795	A3C42_00240	Q499_RS01970	Cs308_RS03235	WCW_RS03690	A3G30_04195	CAB_RS03505	PUV_RS01065	RT28_RS02335	A3E26_03890	SNE_RS05540	CF_RS01525	A2796_05820	BU804_RS03915	A2Y28_01555	BN3769_RS04655	AMUC_RS01435	CSEC_RS11670
OG0000457	A3F79_03025	PNK_RS07430	A3F09_01160	TU23_RS08075	A3D18_04480	PC_RS03305	G5S_RS04445	CPSIT_RS03220	A3I15_04810	A3E80_06135	CSEC_RS11660	BN1093_RS03705	BU804_RS03905	Cs308_RS03580	DB41_RS03105	SNE_RS04285	TC_RS01520	PAH_RS06330	TY21_RS10935	BGO14_04190	DB42_RS07895	AOM43_RS04550	M787_RS00110	ELAC_2130	AMS24_01955	CF_RS01830	PCbaG_00658	CCA_RS03265	A3I67_04360	BGO10_05010	GCCT14_05660	CAB_RS03185	A2978_00425	CPn0123	A3D96_05620	BN1013_01526	H359_RS03240	RhT_01332	TY19_RS03050	GCCT14_09030	GCCT14_09040	A3C42_00825	CEP55_RS01905	A3G30_02160	PUV_RS08430	CT_033	RT28_RS02035	WCW_RS03715	Q499_RS00200
OG0000458	CSEC_RS11435	CPSIT_RS03655	CT_378	PC_RS03760	BN1013_01540	Q499_RS02040	AMS24_05280	GCCT14_03840	H359_RS03835	ELAC_1999	A3F79_01225	PUV_RS04200	A3E26_01810	AMUC_RS10555	SNE_RS06645	A2098_00365	A2Z85_02790	A3I67_02350	PCbaG_00917	M787_RS00525	A3F09_01600	TY19_RS05485	G5S_RS00020	A3G30_01015	A2978_04025	WCW_RS03505	BGO10_05080	TU23_RS07605	CPn1025	A3D96_03510	CF_RS01405	A3D18_00125	TY21_RS10970	RhT_00626	BN1093_RS03545	DB42_RS07860	BU804_RS07700	A2796_02195	CAB_RS03625	Cs308_RS03135	RT28_RS02445	A3I15_02055	PAH_RS00600	A2Y28_04530	TC_RS03330	BGO14_04125	CCA_RS03690	BN3769_RS04810	PNK_RS07595
OG0000459	A2888_00530	A2796_06030	CSEC_RS04960	AOM43_RS02825	BN1013_01554	PUV_RS06245	AMUC_RS09505	PC_RS03210	WCW_RS03560	A3E80_06030	CEP55_RS02640	A3I15_05340	BGO10_05150	RhT_01074	BN1093_RS03580	A3G30_03070	M787_RS03300	A3F79_06010	PNK_RS07555	BGO14_04095	BU804_RS05190	A2Z85_05060	CPSIT_RS01470	Cs308_RS00270	PAH_RS04625	Q499_RS00050	TU23_RS07575	A3D18_01775	SNE_RS05995	GCCT14_01830	PCbaG_00980	G5S_RS02790	A3D96_03380	A3F09_00345	DB44_RS03505	TY19_RS03145	RT28_RS00495	DB43_RS03815	A3I67_04130	CPn0003	CF_RS03595	CAB_RS01480	BN3769_RS04780	TC_RS01370	ELAC_1025	CT_003	TY21_RS11000	ELAC_1024	AMS24_03450
OG0000460	WCW_RS04410	PUV_RS05760	PC_RS03345	A3F40_02545	Q499_RS04355	AMS24_01120	BN1013_01680	A3F79_03795	BU804_RS03870	DB41_RS06725	A2Y28_00810	TY19_RS03010	CPSIT_RS04135	GCCT14_08180	TC_RS00890	RhT_01052	A2978_01195	ELAC_0544	A3I15_03210	DB44_RS03640	CAB_RS04105	A2796_01470	CT_791	A3D96_03135	CPn0940	A3E26_04380	M787_RS00975	AMUC_RS06630	PCbaG_00449	Cs308_RS02715	TU23_RS08005	CCA_RS04160	SNE_RS09355	PNK_RS07385	DB42_RS04410	CF_RS00935	G5S_RS00435	BN3769_RS04580	BN1093_RS03750	BGO10_08860	A2098_01985	H359_RS04300	PAH_RS05095	GCCT14_07850	A2Z85_04775	A3D18_00665	CSEC_RS02580	A3F09_01805	AOM43_RS03290
OG0000461	BGO14_06875	BU804_RS03835	AOM43_RS03115	G5S_RS00200	TU23_RS07970	AMUC_RS08330	Q499_RS04595	CEP55_RS00330	SNE_RS07220	M787_RS00705	CT_835	DB43_RS03505	PUV_RS05935	BN1093_RS03775	A3C42_06635	BGO10_08890	Cs308_RS02955	CF_RS01225	GCCT14_09240	A2978_00805	AMS24_03420	PAH_RS04915	WCW_RS04440	CPSIT_RS03830	A3F09_02580	CSEC_RS02625	RhT_00652	TY19_RS06060	A3D96_05240	A2888_00135	CCA_RS03870	A3I67_04740	PC_RS03385	BN1013_01686	A3F40_04460	PNK_RS07365	DB42_RS04435	A3F79_03405	CAB_RS03805	A2Z85_01020	PCbaG_01051	A2796_03100	BN3769_RS04555	RT28_RS02625	GCCT14_00720	TY21_RS03965	SCG7109_RS02465	DB44_RS03715	TC_RS01120
OG0000462	A3F09_04890	A3E26_01205	PUV_RS07570	AOM43_RS00460	PC_RS05375	BN1093_RS09355	CF_RS01365	DB41_RS06430	AMS24_02345	A2978_04365	A2796_02535	BU804_RS01750	GCCT14_08790	A3I15_01120	CAB_RS03665	A2Y28_04310	TY19_RS01420	CSEC_RS02815	A3D18_02290	A3G30_03990	BN3769_RS00795	H359_RS03875	PCbaG_00846	WCW_RS04650	CPn1018	PAH_RS08555	SCG7109_RS03775	A2Z85_04360	SCG7109_RS03455	GCCT14_01770	PNK_RS03780	A3C42_05615	A3I67_02690	A2098_03405	A3D96_03850	CCA_RS03730	CPSIT_RS03695	DB42_RS04745	A3F79_01565	DB43_RS05130	BGO14_06640	A3F40_05155	BN1013_01738	BGO10_09145	DB44_RS06525	Cs308_RS03095	G5S_RS00060	ELAC_1306	TU23_RS02440
OG0000463	A3F40_03520	DB43_RS06670	CT_122	A3E26_00200	BU804_RS07630	WCW_RS04195	BGO14_04945	A2796_06400	A2978_07270	PUV_RS09095	A3D96_06275	ELAC_1942	PNK_RS06720	CPn0184	CSEC_RS06225	CF_RS02310	A2888_02500	A3C42_03035	BN1013_01752	A2098_04800	TU23_RS00980	TY21_RS10685	G5S_RS04180	A3I67_05750	SNE_RS08955	CCA_RS02790	PCbaG_00527	A3G30_00060	A3F79_06485	M787_RS04505	PC_RS03690	TC_RS01980	A2Y28_00340	CPSIT_RS02775	RhT_00977	PAH_RS01170	A3D18_03335	CEP56_RS03995	Q499_RS00670	DB44_RS04050	BN1093_RS12005	TY19_RS05415	A2Z85_03900	CAB_RS02790	BGO10_09210	AMS24_05450	Cs308_RS03855	BN3769_RS03845	AOM43_RS05165
OG0000464	CT_124	A3I67_05740	WCW_RS04205	DB43_RS06660	H359_RS02970	A3F40_03510	PUV_RS09085	A3D96_06265	A2978_07260	A3D18_03325	ELAC_1944	TY19_RS05430	CPn0182	G5S_RS04170	CF_RS02300	A2888_02490	A2796_06390	SNE_RS08945	CSEC_RS06215	DB42_RS08660	PCbaG_00529	TY21_RS10695	CCA_RS02800	A3E26_00190	A2098_04810	A3C42_03025	TU23_RS00990	BGO14_04935	Q499_RS00680	A3F79_06475	A3G30_00050	PC_RS03705	M787_RS04515	A2Y28_00350	CPSIT_RS02785	BU804_RS07645	DB44_RS04065	RhT_00975	AOM43_RS05155	PAH_RS01180	TC_RS01990	BN1013_01754	A2Z85_03910	BN3769_RS03830	PNK_RS06705	CEP56_RS04005	BGO10_09220	Cs308_RS03865	CAB_RS02800
OG0000465	PNK_RS03950	A3F79_04840	Q499_RS01395	CF_RS02710	PUV_RS05870	GCCT14_08760	AMS24_05120	M787_RS04125	A3D96_07495	G5S_RS03645	A2978_03325	A3I15_01015	GCCT14_07490	A3I67_03055	TY19_RS01580	A2098_03680	SNE_RS07445	CSEC_RS06305	CPn0309	BN1013_01836	A3C42_06365	ELAC_1928	A2796_06805	AOM43_RS03180	CEP55_RS03700	A3E26_05260	BGO14_03525	CCA_RS02380	BN3769_RS00600	DB44_RS06360	DB43_RS03435	CT_250	Cs308_RS04300	TU23_RS01945	DB42_RS06705	A3F40_04310	PC_RS05215	BN1093_RS09530	A3D18_02350	BGO10_00655	CPSIT_RS02370	TY21_RS01845	RT28_RS01325	A3G30_04755	TC_RS02645	CAB_RS02385	H359_RS02475	A2Y28_01700	A2Z85_02970
OG0000466	GCCT14_03970	TU23_RS02165	A3I67_02650	PUV_RS07635	BGO14_00605	CCA_RS02730	TC_RS02290	PNK_RS04820	BGO10_00815	DB44_RS04305	ELAC_0765	A3F79_01525	TY21_RS01120	PCbaG_00835	G5S_RS03985	Q499_RS01035	A2888_02265	CSEC_RS03915	DB41_RS04045	A3D18_02250	A3E26_01770	A3D96_03810	BU804_RS07130	BN3769_RS07640	RT28_RS01650	WCW_RS05470	H359_RS02810	GCCT14_03580	M787_RS04450	BGO14_11715	CAB_RS02730	A2796_02495	TY19_RS04350	A2098_04900	PAH_RS00250	A2978_04325	BN1093_RS10390	AOM43_RS00300	A3G30_03950	CPn0238	CT_185	A3I15_01080	A3F40_00805	CF_RS02370	DB42_RS07005	CPSIT_RS02715	Cs308_RS03985	PC_RS03945	BN1013_02013
OG0000467	M787_RS03075	H359_RS01445	BN1013_02265	A3E80_02830	TY19_RS01690	CEP55_RS00315	DB44_RS06250	Q499_RS02300	PCbaG_00381	CPn0515	A2796_02655	PUV_RS04840	BGO10_06110	A3F79_01685	CAB_RS01190	TY21_RS01690	Cs308_RS00575	BU804_RS02455	PAH_RS08090	WCW_RS05010	BN1093_RS09640	PNK_RS04060	CT_428	CPSIT_RS01185	A2978_04485	PCbaG_00784	PCbaG_00679	PC_RS05105	AOM43_RS03755	BGO14_03695	ELAC_1279	A3C42_02345	G5S_RS02510	CEP55_RS02005	CSEC_RS04295	CSEC_p0051	BN3769_RS00470	RhT_00549	BGO14_07075	DB42_RS06870	SNE_RS12330	TU23_RS02040	A3I67_02810	SNE_RS12045	A3F09_04300	SNE_RS07370	CCA_RS01190	RT28_RS00270	ELAC_0790
OG0000468	CSEC_RS11225	A3I67_02845	CF_RS02535	CPn0272	WCW_RS04915	Cs308_RS04130	TC_RS02300	A2Z85_03550	PAH_RS02070	TU23_RS02000	RT28_RS01490	TY21_RS01795	DB41_RS04365	AMUC_RS11820	A3I15_06515	A3F79_01720	A3E80_02010	DB42_RS06755	CPSIT_RS02550	BGO10_05975	ELAC_2194	GCCT14_05220	PC_RS05165	DB43_RS04505	PUV_RS06950	A3C42_02380	M787_RS04290	RhT_00558	A2888_02360	A2796_02690	DB44_RS06310	A3D18_05670	BN3769_RS00545	BU804_RS02390	Q499_RS01045	BN1013_02299	CCA_RS02560	A3F09_02530	CAB_RS02565	AOM43_RS00955	G5S_RS03830	A3G30_03155	CT_187	A3E26_04190	A3D96_04005	TY19_RS01630	PNK_RS04005	H359_RS02655	BN1093_RS09585
OG0000469	AMS24_02835	A3C42_02375	CSEC_RS11230	CPn0273	A2796_02685	Cs308_RS04135	CF_RS02540	WCW_RS04910	A3F79_01715	AOM43_RS00960	TC_RS02305	PAH_RS02065	TY19_RS01625	TU23_RS01995	TY21_RS01800	SNE_RS07320	A3I15_06520	PC_RS05170	BGO10_05970	A3E80_02015	CPSIT_RS02545	BN3769_RS00550	A3G30_03160	A2098_04700	ELAC_2193	CT_188	A2978_04515	PNK_RS04000	PUV_RS06945	A2Z85_03555	M787_RS04285	A2888_02365	AMUC_RS10060	A3D18_05675	BU804_RS02385	A3F09_02525	Q499_RS01050	BN1013_02300	A3I67_02840	CCA_RS02555	RhT_00557	BN1093_RS09580	CAB_RS02560	DB41_RS04370	A3E26_04195	G5S_RS03825	DB43_RS04500	A3D96_04000	RT28_RS01485
OG0000470	SCG7109_RS01600	PNK_RS00410	PNK_RS00405	PNK_RS00400	CEP55_RS00310	CEP56_RS04660	CPn0693	PCbaG_00868	BN1093_RS11230	BN1093_RS11225	AMUC_RS05655	ELAC_0117	M787_RS02175	AMUC_RS02110	ELAC_0769	PAH_RS04205	CSEC_RS12575	PUV_RS06690	PNK_RS06200	BN1093_RS05960	BN1093_RS05965	PUV_RS07215	CPSIT_RS00275	BN3769_RS12530	TC_RS00295	AOM43_RS02410	PNK_RS04410	H359_RS00560	PAH_RS08600	BN3769_RS00930	DB43_RS04775	DB43_RS04250	BN1093_RS09985	Q499_RS03750	G5S_RS01615	CT_683	PNK_RS05740	PNK_RS05735	AMUC_RS10375	A2Y28_02885	RT28_RS04095	CSEC_RS00800	A3F09_01300	BU804_RS10090	ELAC_0441	CCA_RS00280	CF_RS04800	BU804_RS10065	Cs308_RS01485
OG0000471	A3F09_03835	A3E26_03210	PNK_RS01855	WCW_RS07570	BGO14_10075	A2Z85_04605	M787_RS02720	A3I67_02120	A2Y28_02805	CCA_RS00825	A3I15_03040	TC_RS03810	CEP56_RS03050	DB43_RS02895	CAB_RS00825	A3D96_04175	G5S_RS02150	A2098_03255	CT_467	BN3769_RS02455	PNK_RS12975	TY19_RS10725	BN1093_RS07420	CEP55_RS03385	WCW_RS08135	A3G30_00375	CPn0584	H359_RS01105	AMUC_RS04645	BU804_RS05685	PC_RS06555	A3C42_00860	CSEC_RS00725	AOM43_RS08030	Q499_RS02520	A2978_06170	RT28_RS04630	CEP56_RS04115	TU23_RS04850	PUV_RS05310	A3D18_03925	Cs308_RS00930	A2796_05665	SCG7109_RS00240	A3F40_01455	A3F79_04090	CEP56_RS04175	CPSIT_RS00825	DB44_RS07720
OG0000472	A3D18_00185	A3E26_02310	DB43_RS02840	A3I15_03460	BU804_RS10540	A2888_03285	CSEC_RS07055	PUV_RS05240	SNE_RS06900	PUV_RS05065	A2796_05530	ELAC_0580	A3E80_06735	BGO14_10395	SNE_RS07040	BN3769_RS12120	A3F09_01865	CSEC_RS10445	BN1093_RS11035	A2978_01315	BN3769_RS12225	BN1093_RS10925	CSEC_RS02070	TU23_RS10410	BGO10_01435	PAH_RS07860	DB43_RS02660	A3F79_05380	PUV_RS03525	A3G30_01075	BGO14_06735	CSEC_RS07105	A2Y28_04595	BU804_RS09870	BGO14_00360	PAH_RS07685	AOM43_RS06130	DB43_RS01100	PAH_RS11185	AOM43_RS03530	GCCT14_07750	WCW_RS03695	A3C42_04720	A3D96_01695	PNK_RS05545	PNK_RS05430	BU804_RS07245	BGO14_06730	BN3769_RS06735
OG0000473	CT_063	PCbaG_01343	CF_RS02915	CCA_RS02175	BGO14_07530	CPn0360	BGO10_03105	A3F79_05845	H359_RS02270	GCCT14_06910	A3I67_00940	GCCT14_09370	A2796_04050	A3D18_04635	A3F09_05540	G5S_RS03435	A2Z85_03275	TY21_RS11660	PC_RS01540	A3E26_00995	PUV_RS09220	TU23_RS00260	Q499_RS00365	TY19_RS10100	A3D96_00045	M787_RS03925	DB41_RS00630	DB44_RS01675	WCW_RS01715	RT28_RS01120	SNE_RS02995	BU804_RS05280	CSEC_RS09430	A3G30_03725	CPSIT_RS02170	A2098_03795	PNK_RS02240	Cs308_RS04515	PAH_RS01040	BN1093_RS07805	CEP56_RS01435	CAB_RS02185	A3I15_02470	A3C42_01540	BN3769_RS08125	DB42_RS00360	RhT_00324	BN1013_00039	TC_RS01680
OG0000474	A2888_02015	PNK_RS02715	BGO10_03160	BN3769_RS09685	BN1093_RS08310	A2Z85_04700	A2796_05610	SNE_RS09445	CCA_RS03980	TC_RS03505	RhT_01093	A3I15_03135	H359_RS04125	A3G30_03415	A3F09_00460	Cs308_RS02835	M787_RS00815	DB43_RS12605	CAB_RS03915	CT_411	DB41_RS07610	PUV_RS01875	A2098_01895	BGO14_07955	BN1013_00050	PCbaG_00436	A3F79_05460	PC_RS06310	A3I67_01385	TY21_RS09935	DB44_RS07445	A2Y28_01425	CF_RS01110	AOM43_RS10580	CSEC_RS06875	DB42_RS03470	A3C42_03860	BU804_RS06150	A3F40_01120	TY19_RS06815	A3D96_01775	AMUC_RS10955	A3E26_03305	Q499_RS02205	WCW_RS01970	PAH_RS02210	A3D18_03620	G5S_RS00310	A2978_01395
OG0000475	BN1093_RS02340	ELAC_1430	PAH_RS03900	PNK_RS08805	CEP56_RS01615	PC_RS01490	AMUC_RS02750	PNK_RS02185	SNE_RS08600	PUV_RS09175	PAH_RS01090	PNK_RS07190	BU804_RS05330	DB42_RS00405	CSEC_RS07820	WCW_RS08755	CEP55_RS04085	ELAC_1764	BN1093_RS12480	BU804_RS07745	BGO10_07270	AOM43_RS05245	BN3769_RS07025	A3E26_04560	BGO14_07590	PCbaG_00049	TY21_RS11615	WCW_RS01665	BGO10_03625	DB43_RS06750	A3E26_06085	BN1013_00565	CSEC_RS09490	PC_RS03810	BN1013_02253	DB43_RS10775	CEP55_RS02195	RhT_00838	BGO10_06165	PUV_RS00075	AOM43_RS12340	TY19_RS10150	BGO14_02045	BN1093_RS07750	DB44_RS04170	DB44_RS04165	SCG7109_RS03355	CEP56_RS03805	TY19_RS00870
OG0000476	A2888_00675	SCG7109_RS00060	A3F79_05130	A2978_03615	PC_RS01300	TY19_RS06145	PAH_RS11635	BN1093_RS00870	G5S_RS03040	AOM43_RS10260	A3G30_06230	A3F40_04720	SNE_RS02710	DB44_RS01425	BN3769_RS07230	CF_RS03320	AMUC_RS12210	CCA_RS01755	ELAC_0265	A3C42_00490	RT28_RS00725	BN1013_00169	BGO10_07780	A3I67_01185	PCbaG_01378	PUV_RS02200	CAB_RS01760	CEP55_RS03270	A3E26_06360	BGO14_10965	A2796_06240	A3F09_05690	A3I15_02870	TC_RS02855	BU804_RS05530	A3D96_07230	CPn0060	DB41_RS00375	Cs308_RS00015	CSEC_RS00150	RhT_00293	M787_RS03530	A3D18_05545	CEP55_RS00970	Q499_RS01610	CPSIT_RS01745	AMS24_00565	CT_291	TY21_RS00600
OG0000477	A3E26_06440	GCCT14_01380	RhT_00286	CCA_RS04375	DB42_RS00610	BGO14_10900	TY19_RS10500	A3I15_02790	A3F79_01110	WCW_RS01120	A2978_01965	A3G30_06315	GCCT14_09102	TU23_RS00105	CAB_RS04320	A3I67_00825	M787_RS01190	BU804_RS03630	DB41_RS00310	G5S_RS00650	SNE_RS02605	A3D18_05465	BN3769_RS07290	CSEC_RS00370	AMUC_RS07365	PNK_RS10250	AMS24_00505	TC_RS00665	BN1013_00178	Q499_RS04140	A3E80_04785	TY21_RS10180	PCbaG_01415	CF_RS00725	BN1093_RS00805	CPn0892	DB43_RS12070	DB44_RS08425	RT28_RS03120	Cs308_RS02500	A2796_04295	ELAC_0355	GCCT14_09490	PC_RS07295	GCCT14_09720	A3F09_00955	A3C42_01045	BGO10_07825	PAH_RS02995
OG0000478	BU804_RS03220	TY21_RS05310	A3F79_02010	PUV_RS00340	AMUC_RS08320	PCbaG_00036	A3G30_00535	CPSIT_RS04805	WCW_RS00920	BGO10_08015	RT28_RS03575	GCCT14_06240	CAB_RS04780	DB43_RS11040	CPn0801	A2978_06720	G5S_RS01100	BN1093_RS06415	CT_586	GCCT14_04771	AOM43_RS12050	GCCT14_07590	CSEC_RS08990	A2796_03740	A3E26_01520	SNE_RS11595	A3I67_05390	CCA_RS04840	ELAC_0002	TC_RS04440	H359_RS00025	RhT_01651	AMS24_01860	A3F09_05025	Q499_RS03150	PNK_RS00855	TU23_RS10275	A3F40_00525	PC_RS00855	BGO14_10560	PAH_RS08280	A3E80_05355	A3D96_05915	BN3769_RS11640	TY19_RS03750	CF_RS00265	DB44_RS00925	M787_RS01650	Cs308_RS02045
OG0000479	BGO14_08840	DB42_RS01750	A3E26_00920	A3G30_02555	CPn0694	BU804_RS04525	BGO10_00090	A2Z85_04135	BN1093_RS04635	DB41_RS09480	SNE_RS01755	A3I67_07070	CSEC_RS07495	A3D18_04100	CPSIT_RS00270	A3F40_00955	AMS24_01910	BN3769_RS13370	Cs308_RS01490	A3I15_05665	A3D96_01130	A3C42_05850	WCW_RS09275	PUV_RS02050	H359_RS00555	ELAC_1547	TY19_RS08790	A2Y28_04870	Q499_RS03745	PAH_RS11485	A3E80_05160	A2796_00705	G5S_RS01610	PCbaG_01590	CT_682	DB44_RS00715	TY21_RS02560	RT28_RS04090	BN1013_00253	A3F79_00440	CF_RS04805	A2978_05315	A3F09_05860	CCA_RS00275	M787_RS02170	DB43_RS12760	TU23_RS10840	AOM43_RS10415	TC_RS00290
OG0000480	A2796_02255	PC_RS00945	BU804_RS10185	ELAC_0026	DB43_RS12930	A2098_00055	CF_RS02525	GCCT14_07690	A3G30_00835	Cs308_RS04120	CPn0270	CCA_RS02570	WCW_RS00410	BN1013_00302	A3E26_05135	BN3769_RS11495	A3F79_01285	TC_RS02055	AOM43_RS10240	TY19_RS05030	TY21_RS04045	A2978_04085	G5S_RS03840	A3F40_01820	RhT_00773	H359_RS02665	CSEC_RS08855	M787_RS04300	DB42_RS01555	TU23_RS09770	DB41_RS09645	GCCT14_01310	CT_137	PNK_RS00970	A3I15_06380	A3D96_03570	AMUC_RS01535	A3D18_05955	BGO10_02865	CAB_RS02575	DB44_RS01045	A2Z85_02605	PUV_RS02220	A3I67_02410	PCbaG_00858	BGO14_09595	CPSIT_RS02560	A3F09_03540	A2Y28_03035
OG0000481	A3I67_05145	BGO14_09560	PC_RS00995	A2Y28_04135	CAB_RS04655	G5S_RS00975	PCbaG_01545	GCCT14_00140	A3E80_00625	RT28_RS03450	M787_RS01525	A3D96_05670	CF_RS00390	Cs308_RS02170	DB44_RS01085	PAH_RS07480	DB42_RS01630	BGO10_02830	A3F79_01770	AMS24_00140	Q499_RS03025	A3I15_05485	BN1093_RS06585	ELAC_0020	CPn0826	CSEC_RS08900	A2Z85_01475	PUV_RS00695	CT_561	PNK_RS01020	CCA_RS04715	WCW_RS00435	TC_RS04315	BU804_RS02150	A3F09_00070	BN1013_00309	A3C42_02515	CPSIT_RS04675	TY21_RS07090	H359_RS04835	BN3769_RS11465	A3G30_02740	DB43_RS11400	DB41_RS09615	AOM43_RS11705	SNE_RS02000	A2796_03500	TY19_RS04995	TU23_RS09745
OG0000482	A3I67_02680	DB41_RS09600	BU804_RS00740	BN1013_00536	BGO14_09545	DB44_RS04985	BN1013_00314	BN1093_RS10700	PCbaG_00350	A3E80_05375	BN1093_RS11365	BGO14_00305	TY19_RS11110	PAH_RS05310	SNE_RS03870	A3D96_03840	SNE_RS05600	BGO10_02805	TY21_RS07075	BN3769_RS08620	A3F40_00480	A3F40_00485	BN1093_RS06600	PNK_RS05205	PNK_RS05880	BU804_RS06215	WCW_RS07080	AMUC_RS06045	AOM43_RS04145	PNK_RS01035	A3C42_05605	A2888_03030	A3F09_05215	A2796_02525	PC_RS04730	CSEC_RS06740	A3F79_01555	ELAC_2232	BN3769_RS11450	ELAC_1847	A2978_04355	TU23_RS09180	A3F40_05145	CSEC_RS02125	CEP56_RS02315	TU23_RS00615	BN3769_RS04245	BN3769_RS11630	SNE_RS03875
OG0000483	A3I15_01150	ELAC_0154	A2098_01140	A3D18_03185	BGO10_02600	DB41_RS09185	A3F79_01900	A2796_03630	H359_RS00235	G5S_RS01320	CPSIT_RS05045	A2Z85_00235	TY21_RS05920	PCbaG_00013	CCA_RS05080	AOM43_RS12405	A3E26_04975	A2978_06605	M787_RS01885	BN1013_00361	AMUC_RS11880	A3C42_02645	PC_RS09580	A3E80_00975	BN1093_RS05550	PUV_RS00015	PAH_RS03845	CAB_RS05020	BGO14_09115	Q499_RS03410	A3F09_01755	RhT_00006	A3G30_00420	TC_RS04670	SCG7109_RS01635	PNK_RS00005	A3F40_04850	WCW_RS00055	CPn0749	CF_RS00025	DB42_RS02040	BN3769_RS03375	RT28_RS03805	TY19_RS02620	DB44_RS09745	A3I67_05275	TU23_RS03130	DB43_RS10715	BU804_RS09655
OG0000484	A3I15_00320	CT_107	BGO14_10180	PNK_RS00415	A3I67_05420	BU804_RS04745	BN1013_00442	G5S_RS03265	A3E80_01120	TY21_RS03635	TY21_RS08050	CAB_RS01980	AOM43_RS07835	RT28_RS00930	ELAC_0093	PAH_RS12420	A3D96_05945	CF_RS03115	CPSIT_RS01965	TU23_RS03650	A3C42_00430	PUV_RS11895	TC_RS01905	WCW_RS00190	A2Y28_05025	BN3769_RS03655	H359_RS02105	CCA_RS01975	A2796_03770	Q499_RS00595	A3E26_02140	CPn0402	A3G30_05480	BGO10_02295	PCbaG_01666	A3D18_02975	M787_RS03740	PC_RS00430	CSEC_RS08570	DB44_RS00495	A2098_03350	RhT_00068	DB42_RS03230	A2978_06750	A3F79_02040	A2Z85_02200	DB43_RS09520	SCG7109_RS00485	TY19_RS07765
OG0000485	A3D18_04680	TY21_RS08660	BN1013_00532	PUV_RS00965	SNE_RS03050	A3E26_01040	DB43_RS11675	BU804_RS10905	GCCT14_00300	A3F79_05885	CPn0346	ELAC_1711	CAB_RS02225	A2Y28_05395	CPSIT_RS02210	A2796_04090	G5S_RS03480	A3E80_00525	CEP55_RS03085	TC_RS01725	TY19_RS05685	A3D96_00085	A2978_05560	CSEC_RS09790	A3I15_02515	CF_RS02875	PC_RS01260	PAH_RS03375	BGO14_11200	PCbaG_01329	H359_RS02310	RhT_00334	M787_RS03960	WCW_RS08045	CT_070	SCG7109_RS00125	A3I67_00980	CCA_RS02215	A2Z85_03230	DB41_RS07335	BN1093_RS06955	TY21_RS03230	TU23_RS00505	AOM43_RS11485	A3F09_05490	PNK_RS01390	DB44_RS01380	A3G30_03680	GCCT14_05120
OG0000486	BN1013_00587	PAH_RS02575	BGO10_10355	CPSIT_RS00070	PCbaG_00346	AOM43_RS08055	BGO14_10720	Cs308_RS01700	PUV_RS05335	A3C42_00180	RT28_RS03895	A3F79_04185	CCA_RS00070	SNE_RS07035	CSEC_RS00745	A3I15_02920	CT_624	A2796_05760	A2Y28_02635	M787_RS01975	A3D18_05595	H359_RS00355	A3F09_04205	CPn0730	DB44_RS10175	CAB_RS00070	DB43_RS02920	BN3769_RS02355	A3I67_02215	A3E26_06310	PC_RS01690	AMUC_RS08500	A3D96_04270	G5S_RS01410	TU23_RS04860	AMS24_04250	TC_RS04645	WCW_RS07555	TY21_RS09050	A2888_01030	CF_RS05000	PNK_RS01950	Q499_RS03385	A3F40_03355	A2978_06265	TY19_RS06585	BU804_RS08895	DB41_RS00190	RhT_01394
OG0000487	A2Z85_01255	DB42_RS04920	A3E26_02985	RhT_00872	BGO14_06460	A3I67_03760	BN3769_RS08825	WCW_RS02830	A3G30_01730	H359_RS03600	PCbaG_01114	ELAC_0645	DB43_RS06840	A2Y28_01210	Cs308_RS03370	PAH_RS01000	CPSIT_RS03430	DB44_RS03200	A3F09_04255	BN1013_00815	M787_RS00320	AOM43_RS05325	TY19_RS03435	PUV_RS09255	CCA_RS03470	CT_315	A3I15_05065	BGO10_08210	A3D96_02315	Q499_RS01735	CF_RS01620	TC_RS02980	A3D18_00370	DB41_RS06260	AMS24_03260	SNE_RS07815	A2796_05005	BU804_RS02850	A3F79_02785	A2978_02545	A2098_01820	CEP56_RS00865	BN1093_RS02660	PC_RS02895	CAB_RS03395	G5S_RS04650	CPn0081	RT28_RS02240	CSEC_RS05845
OG0000488	TY21_RS08700	CPn0100	G5S_RS04555	AMS24_00885	A3F79_03470	BN1093_RS03125	SNE_RS04785	A2Z85_01080	A3F09_00310	PUV_RS04810	ELAC_0686	A2796_03165	CEP55_RS00415	A2Y28_00965	CSEC_RS05665	A3E80_03995	TC_RS01410	A3E26_01420	WCW_RS03770	A3F40_01975	Cs308_RS03465	CPSIT_RS03335	BN1013_00861	AOM43_RS03785	Q499_RS00090	BN3769_RS05120	A3G30_01555	M787_RS00230	RhT_00730	CEP56_RS02160	TU23_RS01840	CF_RS01715	H359_RS03355	PCbaG_01065	CCA_RS03375	CAB_RS03300	BGO14_00040	BGO10_03295	CT_011	A2098_00795	TY19_RS02530	BU804_RS08855	SCG7109_RS02370	A3C42_06565	PNK_RS08025	A3I67_04805	A3D96_05170	A3D18_04955	PAH_RS08120
OG0000489	CCA_RS04115	A3E80_00865	DB43_RS06430	A3D96_02795	H359_RS04255	PAH_RS01400	A3F09_02465	TC_RS00925	PUV_RS08860	DB41_RS06850	BN1013_00885	PCbaG_00464	CT_798	A3I67_01595	A2978_00280	M787_RS00930	Q499_RS04390	A3G30_03295	PC_RS07650	Cs308_RS02755	SCG7109_RS00625	TU23_RS07260	RhT_01042	CAB_RS04055	BGO14_11900	A2Y28_02305	BN1093_RS03305	GCCT14_02370	DB42_RS04280	A3I15_01700	SNE_RS09295	BN3769_RS04985	CPSIT_RS04085	A2796_07145	BU804_RS03135	AOM43_RS04935	CPn0948	TY19_RS08445	RT28_RS02860	DB44_RS05255	A2098_01050	BGO10_00730	A3F79_05670	AMS24_05040	G5S_RS00400	ELAC_0661	CF_RS00980	TY21_RS09765	PNK_RS07845
OG0000490	DB42_RS04290	A3E80_00875	PAH_RS09555	A3E26_00895	A3F40_04805	DB44_RS05245	A3D96_02785	A2Z85_04160	DB43_RS05025	DB41_RS06840	A3G30_02580	BU804_RS03145	A3I15_01690	BN1013_00888	PCbaG_00467	A3I67_01585	A3D18_04075	A2Z85_00985	CF_RS02200	A2Y28_04895	AMUC_RS07880	CCA_RS02880	A3G30_03285	PC_RS07640	WCW_RS03925	G5S_RS04720	TU23_RS07245	A2978_00270	RhT_01038	BU804_RS10610	BGO14_11910	BGO10_09545	A2098_02980	A2Y28_02295	AOM43_RS00510	A3D18_01365	A3I15_05640	A2796_07135	SNE_RS09275	A3E26_05535	BN1093_RS03320	A3F79_05660	TY19_RS08455	BN3769_RS04385	A2098_01040	Q499_RS04815	BN3769_RS09155	A3C42_05485	PUV_RS07460
OG0000491	DB43_RS03890	CAB_RS04225	A3F09_03215	PAH_RS04545	PC_RS05990	Cs308_RS02595	A3I67_07345	RT28_RS03025	TY19_RS11365	CPSIT_RS04250	H359_RS04415	WCW_RS06670	BGO10_05585	BGO14_04310	TU23_RS03935	M787_RS01095	DB42_RS07975	A2Z85_03000	PNK_RS03120	AOM43_RS02745	G5S_RS00555	A3F79_03840	TY21_RS03065	DB41_RS03010	CCA_RS04280	BN3769_RS10095	Q499_RS04235	A3D18_00955	A3I15_02740	A3G30_04525	GCCT14_06400	PCbaG_01261	A3E80_01440	TC_RS00775	AMUC_RS03500	A2978_01240	CPn0910	CF_RS00820	A3C42_05225	PUV_RS06320	SNE_RS08785	A2Y28_02440	RhT_00405	A2796_01515	A3E26_05800	A3D96_03180	CSEC_RS11380	CT_766	DB44_RS07125
OG0000492	DB43_RS08015	CF_RS04675	RhT_01452	A3I67_00310	Cs308_RS01360	Q499_RS02935	AMUC_RS02085	GCCT14_04521	PCbaG_00147	CSEC_RS00975	A3F79_00670	A3F09_03475	WCW_RS07350	BU804_RS06735	BN1013_00953	BGO14_05445	A2Z85_01605	A3E26_04945	TU23_RS05730	AMS24_05350	H359_RS00675	CCA_RS00400	CT_545	DB44_RS02035	GCCT14_02650	PC_RS01905	SNE_RS10955	A3I15_04395	PUV_RS10410	TC_RS04230	TY21_RS06310	A3D18_06155	A3D96_01360	TY19_RS06365	BGO10_07030	ELAC_0471	CPSIT_RS00395	PAH_RS10490	AOM43_RS07005	CPn0666	A3G30_05905	BN3769_RS02070	PNK_RS09840	SCG7109_RS02560	A2978_04650	A2796_00935	G5S_RS01730	A3C42_05055	M787_RS02295
OG0000493	BN1093_RS10205	BGO14_05705	M787_RS04005	AOM43_RS05075	PC_RS08130	A2978_04260	A3D96_03745	BN3769_RS05475	DB42_RS05685	A2796_02430	ELAC_0730	CF_RS02830	WCW_RS05650	CPn0334	CEP56_RS04280	A3G30_03895	PNK_RS04630	A3F09_03080	CPSIT_RS05180	TY21_RS05115	A3D18_02195	PAH_RS01260	SNE_RS05060	BN1013_01101	A2Y28_04215	A2Z85_04265	DB44_RS05755	RT28_RS01205	A3I67_02585	CT_079	A3F40_03080	Cs308_RS04425	BU804_RS01950	A2098_04845	TY19_RS07110	A3F79_01460	PUV_RS09000	PCbaG_00823	CEP55_RS02895	CAB_RS05175	AMS24_01380	A3E26_01715	DB41_RS05460	TC_RS01770	RhT_00588	BGO10_06465	TU23_RS05460	Q499_RS00445	TY21_RS04860
OG0000494	A3I67_02880	A3C42_02415	AMS24_02865	RhT_00564	ELAC_0742	PUV_RS04725	G5S_RS02870	DB44_RS03270	BGO10_01530	M787_RS03375	A2888_00650	A3I15_00710	A3E80_06225	A2978_03150	A3G30_02270	A2Z85_02395	AOM43_RS03865	CAB_RS01580	DB43_RS02315	CPSIT_RS01565	CCA_RS01560	BU804_RS08145	TY21_RS05050	TC_RS03075	TY21_RS04925	WCW_RS05595	PC_RS02970	BGO14_05640	PAH_RS08205	A2098_04535	CPn1060a	CF_RS03505	A3F79_04665	BN1093_RS10280	H359_RS01830	DB42_RS05740	TY19_RS03375	RT28_RS00570	BN3769_RS07515	CSEC_RS12085	A2Y28_01730	A3D18_05745	SNE_RS04850	Cs308_RS00185	A3D96_07320	BN1013_01115	PCbaG_00797	A3E26_01265	AMUC_RS01780
OG0000495	H359_RS01840	A3C42_02425	AMS24_02875	A3I67_02890	RhT_00568	SNE_RS04860	ELAC_0747	M787_RS03385	AOM43_RS01285	BGO10_01540	A2978_03160	TY21_RS04935	A3I15_00720	A2098_04545	TY21_RS05040	DB44_RS04210	A3G30_02280	A2Z85_02405	A3E80_06240	CPSIT_RS01575	PCbaG_00799	CT_328	PNK_RS04725	TU23_RS07485	CCA_RS01570	TC_RS03065	BGO14_05630	DB43_RS01960	CAB_RS01590	TY19_RS00840	CF_RS03495	PUV_RS04350	DB42_RS05780	PAH_RS00450	DB41_RS05375	CPn1063	G5S_RS02880	CSEC_RS12075	BN3769_RS07535	WCW_RS05585	AMUC_RS03080	RT28_RS00580	A3D18_05755	A2Y28_01740	A3F79_04675	A3D96_07330	PC_RS03855	A3E26_01255	BU804_RS07785
OG0000496	A2Z85_04455	A3E80_01520	DB44_RS07085	BN1093_RS08770	H359_RS04330	A3D96_00365	A3D18_02560	A3G30_03500	GCCT14_07140	A3C42_05410	BGO14_02955	PC_RS05950	CF_RS00905	TY19_RS11405	SNE_RS08725	G5S_RS00470	CPSIT_RS04165	TY21_RS05595	BGO10_03670	PNK_RS03190	A3E26_04120	A2Y28_03415	AMUC_RS05525	BU804_RS04985	PUV_RS07990	RT28_RS02935	DB43_RS05565	AOM43_RS04285	CAB_RS04140	Cs308_RS02680	CSEC_RS02910	A3I67_06195	BN1013_01178	TU23_RS10260	PCbaG_01243	WCW_RS06620	TC_RS00855	DB42_RS06320	CCA_RS04195	CT_782	BN3769_RS10185	A2796_07510	A3F79_07110	Q499_RS04315	AMS24_04495	PAH_RS05455	M787_RS01010	DB41_RS04795	A2888_02070
OG0000497	BN1093_RS08795	A2Z85_04450	A3D96_00360	H359_RS04335	GCCT14_05471	AOM43_RS04240	CF_RS00900	A3E80_01530	PUV_RS07945	A3I15_03390	A3G30_03495	BGO14_02965	A3C42_05415	AMS24_04875	AMUC_RS04305	PC_RS05915	RT28_RS02940	BU804_RS07965	DB42_RS06340	G5S_RS00475	BN1013_01181	CPSIT_RS04170	PAH_RS05405	A2Y28_03410	A3I67_06190	ELAC_1141	Cs308_RS02675	A3D18_02555	A3F09_03875	CCA_RS04200	CAB_RS04145	CSEC_RS02950	CT_781	A3E26_04115	PCbaG_01241	A2796_07505	Q499_RS04310	TC_RS00850	SNE_RS08685	RhT_00421	WCW_RS06575	M787_RS01015	A3F79_07105	TY19_RS10840	TY21_RS05575	BN3769_RS10210	CPn0931	A2888_02075	PNK_RS03215
OG0000498	CPSIT_RS04485	RT28_RS03260	BGO10_03990	RhT_00194	A3F79_06755	PNK_RS00825	PCbaG_01502	CEP56_RS00745	WCW_RS01450	G5S_RS00785	TU23_RS09290	ELAC_1639	BN1093_RS06380	Q499_RS03980	CSEC_RS10175	DB43_RS00610	PC_RS00815	PUV_RS03035	A3F09_06130	H359_RS04645	A3C42_03500	PAH_RS06770	A2Y28_00775	DB44_RS00885	TY21_RS00100	Cs308_RS02360	A2888_01265	CAB_RS04465	A2Z85_02860	BN1013_01319	CEP55_RS01025	M787_RS01335	A3D96_02985	AMS24_00050	CCA_RS04525	CPn0867	DB42_RS09400	BU804_RS03260	CT_726	A2796_01275	A3I67_06385	DB41_RS01695	TC_RS00520	SNE_RS02130	A3I15_00970	CF_RS00580	AOM43_RS09165	A2978_01485	BN3769_RS11675
OG0000499	A3G30_04360	AMS24_02225	CPSIT_RS04645	CAB_RS04625	A2Z85_01810	TC_RS04285	A2796_01860	A3I67_01790	PCbaG_00237	BGO14_09735	A3D96_06715	CF_RS00420	A2Y28_03360	Cs308_RS02200	SNE_RS10305	DB41_RS10995	BGO10_04290	H359_RS04805	AOM43_RS10550	TY21_RS11795	Q499_RS02995	WCW_RS07845	A3F79_07305	A3E26_06225	A3E80_06660	M787_RS01495	BN1013_01380	TU23_RS04545	TY19_RS05970	A3D18_01160	DB43_RS12635	DB44_RS08250	BN1093_RS07150	DB41_RS10990	A3I15_04000	DB42_RS01300	CSEC_RS06745	PC_RS07120	PUV_RS01905	ELAC_1844	A2098_05035	A2978_05670	G5S_RS00945	CCA_RS04685	BN3769_RS02715	PNK_RS01590	BU804_RS03770	CPn0835	SCG7109_RS02835
OG0000500	CSEC_RS00530	A3I15_01900	AOM43_RS09990	BN1013_01395	A3D18_01950	A3I67_00725	A3D96_04420	CPn0711	A2098_00585	PC_RS06695	A2Y28_00440	A2978_01865	TY19_RS04690	CAB_RS00165	BGO14_09835	GCCT14_04150	A3F79_01010	CEP56_RS02065	BU804_RS05830	WCW_RS07770	TC_RS00185	ELAC_0393	A3F09_01515	DB41_RS09875	TU23_RS04620	A3C42_02260	DB42_RS01175	PNK_RS01705	CPSIT_RS00165	PCbaG_00252	A2796_04195	M787_RS02065	CCA_RS00165	A3G30_04295	PUV_RS02575	A2Z85_04875	SNE_RS10185	Q499_RS03635	RT28_RS03985	H359_RS00450	Cs308_RS01595	AMS24_00285	BN3769_RS02625	A3E26_03990	G5S_RS01500	PAH_RS06055	RhT_01234	BGO10_04365	BN1093_RS07265
OG0000501	A3D18_01905	DB42_RS01015	A2978_01825	ELAC_1740	A3C42_02220	CPSIT_RS04570	BN3769_RS02490	PUV_RS04945	A3I67_00685	A3D96_04380	M787_RS01420	RT28_RS03345	G5S_RS00870	A2Z85_04830	A3G30_04250	A3F09_01415	BGO14_09965	BN1013_01410	A2796_04155	A3E26_03945	AMUC_RS02955	BU804_RS05715	H359_RS04730	TC_RS00435	PCbaG_00288	BGO10_04445	DB41_RS10055	SNE_RS10005	Cs308_RS02275	AMS24_00380	PC_RS06585	A2888_01720	TY19_RS10755	CCA_RS04610	DB44_RS07750	AOM43_RS03650	RhT_01183	Q499_RS03885	CF_RS00495	TU23_RS04735	CEP56_RS02750	A3E80_02455	PNK_RS01815	A3F79_00970	TY21_RS05660	PAH_RS07980	CPn0850	A3F40_04030	CSEC_RS09655
OG0000502	A3D18_00535	BN1093_RS12325	CSEC_RS02490	PC_RS03045	A3I67_03480	DB43_RS08715	CAB_RS03785	G5S_RS00180	PUV_RS11100	Cs308_RS02975	TU23_RS00655	CEP56_RS00170	A3G30_02050	CF_RS01245	A3F79_02505	PAH_RS12105	M787_RS00685	RT28_RS02605	CT_838	AOM43_RS08800	CEP55_RS02780	A3I15_01345	TY19_RS03295	A3E26_05620	H359_RS03990	BGO10_05210	PNK_RS07040	WCW_RS03280	A2Z85_03520	CPn0995	BN1013_01566	A3E80_02530	DB44_RS03345	A2796_04725	Q499_RS04615	CCA_RS03850	RhT_01363	A2098_04100	A3F40_02260	SNE_RS04125	DB42_RS07730	ELAC_2159	TY21_RS10340	BGO14_04050	A2978_02265	CPSIT_RS03810	DB41_RS03270	PCbaG_00635	BN3769_RS04220
OG0000503	H359_RS01920	A2Z85_03135	A3D18_04775	A3I67_00610	PCbaG_01297	Q499_RS01840	A3E26_01135	ELAC_1203	G5S_RS02965	DB41_RS02755	CEP55_RS00880	PC_RS02300	BGO10_08795	M787_RS03460	A3F79_06335	GCCT14_01180	SNE_RS03255	RhT_00373	WCW_RS06895	BN1013_01667	AOM43_RS10780	AMS24_01775	A3F09_01380	RT28_RS00655	BN1093_RS01735	A2978_04950	CPSIT_RS01655	PAH_RS01700	A2098_01640	A2Y28_01120	A3G30_03585	PNK_RS09360	TC_RS03130	BU804_RS01570	Cs308_RS00090	TY21_RS10535	A3I15_02610	DB44_RS02490	CT_339	A2796_02090	CSEC_RS03520	DB43_RS12420	BGO14_04565	BN3769_RS01460	CF_RS03405	PUV_RS01690	DB42_RS08330	TU23_RS00550	CPn0035
OG0000504	CAB_RS03800	A3I15_05915	CEP55_RS00325	G5S_RS00195	A2796_03095	TU23_RS07965	BGO14_06870	SNE_RS07215	BN1093_RS03780	AOM43_RS03110	CT_836	DB42_RS04440	PUV_RS05940	A3C42_06640	CF_RS01230	Cs308_RS02960	A3F09_02585	AMS24_03425	PAH_RS04910	A3D96_05245	BU804_RS03830	CPSIT_RS03825	BGO10_08895	RhT_00653	A2888_00130	CCA_RS03865	TC_RS01125	PC_RS03390	BN1013_01687	A3F79_03400	A3F40_04465	PNK_RS07360	A2Z85_01015	DB41_RS06695	A2978_00800	PCbaG_01050	Q499_RS04600	TY19_RS06065	M787_RS00700	BN3769_RS04550	GCCT14_00730	SCG7109_RS02485	CSEC_RS02630	GCCT14_09660	TY21_RS03960	DB44_RS03720	AMUC_RS10665	A3I67_04735	ELAC_1350
OG0000505	A3E26_06000	TY19_RS00205	CT_259	DB43_RS06420	CPn0397	A3E80_03725	CEP55_RS03555	CCA_RS02005	A2888_02545	AMUC_RS03355	RhT_00530	RT28_RS00965	AMUC_RS04295	PCbaG_00762	H359_RS02120	DB42_RS04485	CPSIT_RS02000	CEP56_RS02520	BGO14_06800	DB41_RS06645	A2Y28_01660	A2Z85_02930	M787_RS03775	A3D18_03500	CSEC_RS04280	TY21_RS03915	SCG7109_RS01400	WCW_RS04585	AMS24_04415	TU23_RS07920	PNK_RS07310	G5S_RS03285	PUV_RS08850	Cs308_RS04665	A3F09_04435	A3I15_00765	AOM43_RS04925	BN1093_RS03830	BGO10_08965	BU804_RS04140	Q499_RS01445	PAH_RS01410	BN1013_01702	TC_RS02690	CF_RS03075	SNE_RS07485	A3F40_01905	BN3769_RS04490	CAB_RS02015
OG0000506	CPn0320	ELAC_1978	A3F09_04120	A3I15_02155	PNK_RS06785	CPSIT_RS02315	A3F79_06540	A3C42_05270	BN1093_RS12070	DB44_RS04000	A3D18_03405	PCbaG_00509	Q499_RS00515	CSEC_RS06065	A2Z85_03830	RT28_RS01270	TC_RS01835	DB41_RS02375	CAB_RS02330	SCG7109_RS01335	CEP55_RS01215	SNE_RS09020	M787_RS04070	H359_RS02420	A3G30_00140	DB42_RS08720	CCA_RS02325	G5S_RS03590	Cs308_RS04355	AMUC_RS04040	CT_093	WCW_RS04140	TY21_RS10630	A3E26_00275	BGO14_04995	PUV_RS09125	PAH_RS01140	BU804_RS00890	CF_RS02765	TU23_RS00925	DB43_RS06700	A2Y28_00265	A2098_02195	A2978_07325	A2796_06455	A3D96_06330	BGO10_09160	BN1013_01742	A3I67_05805
OG0000507	BGO14_04940	CT_123	H359_RS02975	RhT_00976	WCW_RS04200	A3F40_03515	A2978_07265	CPn0183	PUV_RS09090	A3D96_06270	ELAC_1943	BU804_RS07640	A2888_02495	CF_RS02305	A2796_06395	BN1013_01753	CSEC_RS06220	A2098_04805	TY21_RS10690	G5S_RS04175	A3I67_05745	Q499_RS00675	PCbaG_00528	A3G30_00055	AOM43_RS05160	A3F79_06480	A3C42_03030	A3E26_00195	PC_RS03700	TC_RS01985	A2Y28_00345	CPSIT_RS02780	PAH_RS01175	CEP56_RS04000	A3D18_03330	M787_RS04510	CAB_RS02795	A2Z85_03905	BN3769_RS03835	PNK_RS06710	TU23_RS00985	TY19_RS05425	SNE_RS08950	BGO10_09215	Cs308_RS03860	AMS24_05455	RT28_RS01710	CCA_RS02795	BN1093_RS11995
OG0000508	A3F79_06440	A2978_07225	CCA_RS02620	CCA_RS02625	A3G30_00010	CT_218	A3I67_05705	A3C42_02990	A3D18_03285	PAH_RS01230	A2796_06355	BN1093_RS11945	A3F09_03640	CAB_RS02625	PNK_RS06660	BGO10_09260	G5S_RS03885	TY19_RS02335	BN3769_RS03780	RhT_00441	H359_RS02715	A3E80_03295	DB41_RS02515	SNE_RS03470	CSEC_RS11300	RT28_RS01550	A3F40_03485	DB43_RS06610	A3E26_00150	WCW_RS04255	AOM43_RS05105	RhT_00962	Cs308_RS04080	PUV_RS09035	BGO14_04885	A3D96_06230	Q499_RS01215	CPn0262	A2Y28_00390	A3I15_05980	PC_RS04165	TC_RS02475	A2888_02465	TY21_RS08410	CF_RS02475	BN1013_01762	CPSIT_RS02610	PCbaG_00541	BU804_RS07305
OG0000509	ELAC_1925	Cs308_RS04310	Q499_RS01405	CF_RS02720	A3F09_03955	A2Y28_01920	A3F79_04950	PNK_RS12995	A2978_03435	G5S_RS03635	BU804_RS02330	BN1093_RS13220	BGO14_03510	A3D18_01495	GCCT14_09091	GCCT14_07480	A3I67_03165	DB44_RS06370	A3E80_04235	A3D96_07605	M787_RS04115	A2Z85_00060	CSEC_RS12680	CPn0311	BN1013_01834	AOM43_RS03195	A3C42_03835	A2796_06915	RhT_00505	WCW_RS04860	CT_252	PC_RS05225	A2098_00260	TY19_RS01570	TU23_RS10805	A3E26_03545	BN3769_RS00620	DB42_RS06695	TY21_RS01855	BGO10_00645	CPSIT_RS02360	TC_RS02655	A3F40_01335	PCbaG_00733	SNE_RS12220	CAB_RS02375	A3G30_01915	A3I15_03680	CCA_RS02370
OG0000510	GCCT14_01120	CAB_RS04095	PNK_RS07420	TU23_RS08065	A3E26_04395	AMS24_01100	PUV_RS05735	PC_RS03310	BN1093_RS03715	BGO10_01860	AMUC_RS12100	RhT_01049	SNE_RS09330	TC_RS00900	A2Z85_04790	AOM43_RS03315	A2098_02000	A2978_01180	A2796_01455	CCA_RS04150	CT_794	A3C42_05165	A3I15_03230	A3D96_03120	A3I67_07285	CSEC_RS11645	CF_RS00945	ELAC_2133	CPn0942	TY19_RS03045	A2Y28_00795	DB42_RS04335	BGO14_06950	BN1013_01883	DB44_RS03605	Q499_RS04365	DB41_RS06795	DB43_RS03290	CPSIT_RS04125	M787_RS00965	H359_RS04290	RT28_RS02895	A3D18_00680	PCbaG_00453	Cs308_RS02725	A3F09_01790	BU804_RS03900	A3F79_03780	G5S_RS00425
OG0000511	RhT_01589	ELAC_1434	PUV_RS12970	BU804_RS10160	TU23_RS00590	A3E26_02110	A3F09_05765	A3I67_05130	AMUC_RS08455	BGO10_06170	A2796_03485	A3D18_03000	A3D18_03005	PNK_RS00930	PC_RS00920	PCbaG_01542	A3G30_05505	CSEC_RS09265	A3C42_02500	A3D96_05655	DB43_RS10595	A2Y28_04995	A2Y28_05000	CSEC_RS07795	A2Z85_01495	A3E26_02115	A3G30_05510	BN1013_02252	A3F09_04720	BU804_RS10615	PAH_RS03740	BN1093_RS06495	A3G30_02760	BN1093_RS12760	BN3769_RS11535	DB44_RS01020	PNK_RS07740	A2098_03380	A3D18_06070	A3I15_05465	A3I15_00295	A3I15_00290	TY19_RS05055	A3F79_01755	A2098_03385	SNE_RS02015	WCW_RS08680	A3E26_05645	RhT_00159
OG0000512	BN1093_RS09570	CF_RS02550	A3F09_02515	BN3769_RS00560	AMS24_02825	Cs308_RS04145	A2796_02675	PUV_RS06935	GCCT14_07730	PC_RS05180	SNE_RS07330	A3F79_01705	A3I15_06530	TU23_RS01985	DB41_RS04380	CAB_RS02550	TY19_RS01615	TC_RS02315	TY21_RS01810	BGO10_05960	CPSIT_RS02535	ELAC_2191	A2978_04505	AOM43_RS00970	A3G30_03170	CT_190	A2Z85_03565	DB42_RS06740	M787_RS04275	WCW_RS04900	CSEC_RS11240	RhT_00555	CPn0275	A3D18_05685	A2888_02375	BN1013_02302	CCA_RS02545	BU804_RS02375	GCCT14_09200	A3I67_02830	A2098_04710	GCCT14_07871	PNK_RS03990	AMUC_RS06885	A3E26_04205	PAH_RS02055	BGO14_03590	G5S_RS03815	DB43_RS04490
OG0000513	A3I67_03395	A3C42_04920	TY19_RS01505	BGO14_03915	A3F09_00225	CPn0380	PUV_RS07660	A2098_04645	AOM43_RS00275	A2888_00485	CSEC_RS06415	AMUC_RS11280	A3I15_02225	RhT_00706	BN1093_RS09445	G5S_RS03360	SNE_RS05880	DB44_RS06440	BN1013_02333	A2978_02180	RhT_00896	A3F79_02420	A3D96_01950	CAB_RS02105	TC_RS01615	A3E80_03630	TY21_RS11545	DB42_RS07560	A3G30_04080	BN3769_RS00700	BGO10_05805	WCW_RS04760	PNK_RS03865	CF_RS02985	M787_RS03855	PC_RS05290	H359_RS02210	A2796_04640	RT28_RS01050	PCbaG_00996	Q499_RS00305	ELAC_1910	CT_052	BU804_RS02265	TU23_RS07440	CPSIT_RS02095	A2Z85_01845	DB41_RS03570	Cs308_RS04590
OG0000514	A3E26_03215	TY21_RS02365	DB42_RS02495	DB41_RS08700	PC_RS01610	ELAC_1479	A2Y28_02810	CSEC_RS07015	A3I15_03045	TC_RS03795	TU23_RS03820	Q499_RS02505	A3F79_04080	DB44_RS01745	PAH_RS03420	CT_465	A3C42_00850	A2098_03265	PUV_RS00920	AMS24_03030	CF_RS04240	CAB_RS00840	A3G30_00370	AOM43_RS11530	RhT_01120	CPn0582	DB43_RS11630	CCA_RS00840	A2Z85_04610	RT28_RS04645	M787_RS02735	A3F09_00540	A2978_06160	WCW_RS01785	A3D18_03930	BGO14_08475	PNK_RS02340	BGO10_07375	SNE_RS09685	G5S_RS02165	BU804_RS05210	TY19_RS10030	BN1093_RS07905	BN1013_00081	A2796_05655	A3F40_01460	CPSIT_RS00840	H359_RS01120	BN3769_RS06870
OG0000515	RhT_00254	CF_RS00685	PUV_RS11920	PC_RS07390	A3I67_00875	PCbaG_01426	H359_RS04545	BN1093_RS00645	AOM43_RS07810	DB43_RS09545	TY19_RS10595	BGO14_10610	PAH_RS12445	TU23_RS00025	Cs308_RS02460	BU804_RS03540	A3C42_01095	RT28_RS03160	SNE_RS02470	A3E80_04685	A3D96_04570	AMS24_00485	CT_741	CPSIT_RS04385	DB42_RS00870	DB44_RS08545	A3I15_00160	ELAC_0288	CAB_RS04360	CPn0884	BGO10_07965	A2978_02015	TC_RS00625	A2796_04345	CCA_RS04420	WCW_RS00990	A2888_01250	BN3769_RS07430	G5S_RS00690	A3E26_04060	Q499_RS04095	M787_RS01230	A3G30_06405	PNK_RS10405	TY21_RS03685	A3D18_00715	A3F09_03770	AMUC_RS01570	BN1013_00206
OG0000516	ELAC_1453	AMUC_RS08820	A3G30_02455	CPSIT_RS04625	A3E26_03585	TC_RS00380	PNK_RS11565	DB41_RS09535	A2796_00660	A2Z85_04050	H359_RS04785	Cs308_RS02220	A3F79_00395	TY21_RS07010	A3D96_01085	Q499_RS03830	BU804_RS08270	M787_RS01475	BN1093_RS04980	AMS24_03650	BN1013_00321	AOM43_RS10455	A3I67_07025	CT_699	A3I15_03310	TU23_RS09690	A3D18_01975	A3E80_05255	RhT_01581	DB42_RS01700	BGO10_02770	A2Y28_00640	SNE_RS01630	BGO14_09500	CAB_RS04605	A3C42_00110	G5S_RS00925	RT28_RS03400	A2098_00960	PCbaG_01615	CF_RS00440	PC_RS00110	CSEC_RS07730	WCW_RS00505	BN3769_RS13930	PUV_RS02000	A3F09_04640	TY19_RS04140	CPn0839
OG0000517	CPn0773	PNK_RS11995	A3D18_02490	DB41_RS09205	A3F79_04405	SCG7109_RS01615	TU23_RS03150	G5S_RS01220	TC_RS04555	A2796_00240	A2Y28_05215	CPSIT_RS04925	RhT_00018	BN1093_RS05330	DB43_RS10905	TY19_RS02705	RT28_RS03690	PCbaG_00010	ELAC_0153	M787_RS01765	WCW_RS09070	BN3769_RS03240	CAB_RS04900	SNE_RS00945	A3E80_00995	A3F40_04870	PUV_RS00205	A3F09_01740	PAH_RS04035	A3I15_00640	H359_RS00160	PC_RS09655	AOM43_RS12210	BN1013_00392	Q499_RS03300	CCA_RS04960	A3I67_07605	BGO10_02545	DB42_RS02020	Cs308_RS01905	DB44_RS09815	GCCT14_00370	A3G30_05290	CSEC_RS08275	BGO14_09025	TY21_RS05940	A3D96_00795	CT_607	A2978_06120
OG0000518	RT28_RS03675	CPn0776	Cs308_RS01920	PCbaG_00714	DB44_RS00220	A3D96_00855	A3I67_06795	A2796_00430	G5S_RS01205	DB42_RS02680	SNE_RS11435	A3E80_01760	CPSIT_RS04910	A3D18_00480	TU23_RS09590	A2Y28_00485	ELAC_0077	M787_RS01750	BGO14_08295	A2888_02275	TY19_RS04090	CAB_RS04885	PUV_RS00715	WCW_RS08870	CEP56_RS04065	A3I15_04620	A3F79_00165	TC_RS04540	TY21_RS08380	AMS24_05090	A2978_05040	RhT_01636	Q499_RS03285	CSEC_RS08620	BN1013_00460	H359_RS00175	DB41_RS08505	A3G30_04840	CCA_RS04945	BGO10_10555	PC_RS00160	BN3769_RS13820	PAH_RS07460	PNK_RS11495	AOM43_RS11685	BN1093_RS04910	A2098_00595	CF_RS00160	A3F40_00820
OG0000519	ELAC_1452	BU804_RS08275	TU23_RS09675	RT28_RS03405	CPSIT_RS04630	PNK_RS11570	DB41_RS10080	TC_RS00370	PCbaG_01600	A3D96_01100	A3G30_02480	CCA_RS04670	H359_RS04790	PUV_RS12125	Q499_RS03825	M787_RS01480	Cs308_RS02215	CAB_RS04610	BGO10_10575	PAH_RS00025	DB43_RS09730	AMS24_03665	DB42_RS00995	BN1013_00464	WCW_RS08585	A3I67_07040	CT_698	RhT_01579	DB44_RS00135	A3D18_02630	A2Y28_00665	A3E26_03445	PC_RS00105	A2796_00675	SNE_RS01650	A2Z85_04070	A3I15_03330	CF_RS00435	A3F40_00205	A3F79_00410	CSEC_RS07735	A3F09_04655	BN3769_RS13935	BGO14_08070	G5S_RS00930	BN1093_RS04985	TY21_RS00650	AOM43_RS07620	A2978_05285
OG0000520	CCA_RS03915	PC_RS06130	A3C42_03110	BN3769_RS09860	RhT_00947	A3G30_02930	A3F09_03595	A3I67_06030	A2796_07345	PAH_RS05500	PNK_RS02875	TU23_RS05060	A2098_00495	M787_RS00755	A2Y28_02345	A2Z85_05320	A3F79_06945	DB41_RS00935	A2978_02835	SNE_RS08510	CPn0983	PUV_RS08035	AMS24_00785	BGO10_10315	BGO14_07315	G5S_RS00245	H359_RS04060	Cs308_RS02905	WCW_RS02365	RT28_RS02670	BN1013_00595	ELAC_0376	CF_RS01180	A3E80_00065	TY21_RS07745	DB42_RS00095	AOM43_RS04330	CT_826	PCbaG_01224	CSEC_RS00435	CAB_RS03850	BN1093_RS08470	A3D96_00200	Q499_RS04545	TY19_RS11225	AMUC_RS07370	CPSIT_RS03875	A3D18_02520	A3E26_03710
OG0000521	BN1013_00600	A3C42_03095	BN3769_RS01375	RhT_00943	CPn0104	A3G30_02940	AOM43_RS04310	A3I67_06015	BU804_RS01520	DB41_RS00955	PNK_RS09295	A2098_00505	PAH_RS05480	CSEC_RS06720	CEP55_RS01815	A2Y28_02330	TY21_RS07765	DB43_RS05595	PCbaG_01219	A3I15_01290	WCW_RS02410	DB44_RS02540	BGO10_10290	AMS24_00795	M787_RS00210	PUV_RS08015	PC_RS02350	A3E80_00040	Cs308_RS03485	DB42_RS00075	CCA_RS03355	H359_RS03335	G5S_RS04535	CT_017	A2Z85_05330	ELAC_1853	CAB_RS03275	BN1093_RS01795	TY19_RS02935	TU23_RS05095	A3D96_00185	Q499_RS00120	SNE_RS08475	A2796_07330	CF_RS01735	A3F79_06930	A2978_02820	TC_RS01440	BGO14_07280
OG0000522	PNK_RS09285	DB42_RS00065	BN3769_RS01365	A3G30_02950	CF_RS01745	A3I67_06005	AOM43_RS04300	PC_RS02360	PAH_RS05470	CAB_RS03265	CEP55_RS01805	A3D96_00175	A2Z85_05340	BU804_RS01510	TY21_RS07775	WCW_RS02420	ELAC_1894	BN1013_00602	Q499_RS00110	Cs308_RS03495	A3I15_01300	A3F09_04015	TC_RS01430	DB41_RS00965	M787_RS00195	PUV_RS08005	G5S_RS04525	TY19_RS02925	A3F79_06920	CPn0106	CCA_RS03345	A3E80_00020	BN1093_RS01805	H359_RS03325	A3C42_03085	A2796_07320	RhT_00941	CT_015	SNE_RS08465	A2098_00520	A3D18_02540	A2Y28_02320	CPSIT_RS03300	CSEC_RS06500	DB43_RS05585	DB44_RS02550	A2978_02810	PCbaG_01217	RT28_RS02115
OG0000523	A2796_05120	PCbaG_01082	CCA_RS03405	A3D96_02430	G5S_RS04585	A2Y28_00910	CAB_RS03330	BN3769_RS05240	A3F40_02380	WCW_RS06360	A3G30_01610	BGO14_01890	BN1093_RS03035	AMS24_00940	GCCT14_02120	TC_RS02915	SNE_RS07615	ELAC_0702	H359_RS03535	CSEC_RS05375	DB41_RS01440	A2Z85_01135	CF_RS01685	A3D18_04900	AOM43_RS06560	BGO10_03365	A3I67_03875	TY21_RS08205	BN1013_00847	Q499_RS01670	RhT_00714	DB44_RS05510	CPn0094	PC_RS07910	CEP55_RS00465	PUV_RS10830	TY19_RS04195	TU23_RS01635	DB42_RS09665	Cs308_RS03435	A2978_02660	PAH_RS10910	CPSIT_RS03365	RT28_RS02175	A3E26_01365	AMUC_RS01660	M787_RS00255	PNK_RS08120	DB43_RS08450
OG0000524	A3F09_01105	PAH_RS08975	A3E26_05835	WCW_RS06710	CF_RS00780	RhT_00399	A2Z85_03035	PCbaG_01268	CPn0902	TC_RS00740	PC_RS06025	A3G30_04560	BN1013_00908	M787_RS01135	Cs308_RS02555	A3C42_04560	A2978_00080	CT_759	BN1093_RS08645	DB42_RS08125	A3D18_01225	ELAC_1992	CCA_RS04320	TU23_RS03980	A3I15_02705	Q499_RS04200	AOM43_RS01505	TY21_RS06650	A3F79_06295	AMUC_RS03575	SNE_RS08850	A2796_04445	H359_RS04450	PUV_RS04135	TY19_RS11330	CPSIT_RS04290	BGO14_04365	G5S_RS00595	CSEC_RS11460	CAB_RS04265	DB44_RS07165	PNK_RS03060	RT28_RS03065	A3I67_04060	A3D96_04130	BU804_RS04910	A2888_02945	CEP55_RS03795	BN3769_RS10035
OG0000525	A3I15_03430	CAB_RS04200	A2Y28_03450	BGO10_06890	DB44_RS07100	CPSIT_RS04225	WCW_RS06640	TC_RS00795	A3I67_03610	TY19_RS11390	PCbaG_01257	BGO14_04280	BN3769_RS10135	CPn0916	A2978_02395	Q499_RS04255	G5S_RS00530	A3E26_04155	DB42_RS07950	AOM43_RS02710	A3F79_02635	PUV_RS06355	BU804_RS04970	CCA_RS04255	M787_RS01070	PNK_RS03165	BN1093_RS08745	H359_RS04390	DB43_RS03925	PAH_RS04510	Cs308_RS02620	TU23_RS03900	A3D96_02165	PC_RS05965	RT28_RS02995	A3G30_03535	CF_RS00845	A2Z85_04490	A2796_04855	DB41_RS03035	A3D18_02595	RhT_00410	SNE_RS08750	CSEC_RS03780	AMS24_04470	ELAC_1165	A2098_03445	TY21_RS03090	BN1013_00924
OG0000526	A3D96_07555	BGO10_05530	RhT_00523	CCA_RS02045	A3E26_06035	PC_RS05345	AMS24_05130	SNE_RS07530	TU23_RS02405	TC_RS01560	CT_041	AOM43_RS04050	PUV_RS07755	CF_RS03040	A3E80_03770	BU804_RS01720	A3I15_00800	CSEC_RS02780	H359_RS02155	CPSIT_RS02035	PAH_RS00365	BGO14_06250	Q499_RS00245	TY21_RS11195	A3D18_03535	A3G30_01475	WCW_RS04685	A3I67_03115	TY19_RS01450	CPn0389	A3F79_04900	BN1093_RS09395	A2978_03385	DB44_RS06495	A2Y28_05560	A3F09_04490	RT28_RS01000	G5S_RS03320	BN1013_01021	PCbaG_00752	DB42_RS05085	DB43_RS05315	ELAC_1313	TY21_RS07540	PNK_RS03815	CAB_RS02050	A2796_06865	M787_RS03810	A2Z85_02895
OG0000527	TU23_RS07120	AMS24_05230	BGO14_05820	BN1093_RS10070	A3E80_04085	PNK_RS04495	TY19_RS03610	AOM43_RS04005	A3D18_01560	A3G30_01375	A2Y28_01975	CF_RS02640	Q499_RS01315	CSEC_RS05460	CPSIT_RS02440	PCbaG_00719	DB43_RS02190	CEP55_RS00600	Cs308_RS04230	BN1013_01080	H359_RS02550	CCA_RS02450	WCW_RS05725	RT28_RS01395	A3E26_05315	TC_RS02575	CPn0295	BU804_RS02045	M787_RS04195	BN3769_RS05630	PUV_RS04595	RhT_01285	DB44_RS05860	A3I15_03740	A2888_01585	A3F09_03050	DB42_RS05520	CT_236	TY21_RS05855	CAB_RS02455	CEP56_RS05010	A2Z85_00120	PAH_RS02450	A3F40_03890	DB41_RS05620	G5S_RS03715	BGO10_05495	ELAC_1693	PC_RS08225
OG0000528	A2796_00340	TY21_RS08235	TC_RS00065	PCbaG_00058	DB44_RS00415	A3F09_05045	BN1013_01269	A2978_03790	RhT_01642	CPSIT_RS04945	Cs308_RS01885	H359_RS00140	PAH_RS09010	PNK_RS00295	CCA_RS04980	M787_RS01790	CEP55_RS03665	AOM43_RS01540	A3D18_01980	AMS24_00215	A3I15_03935	ELAC_1587	DB42_RS09635	BGO10_03755	GCCT14_04790	A2888_02760	DB43_RS01705	CPn0769	BU804_RS08460	CT_643	BGO14_01980	A3E80_01800	A3I67_04285	BN1093_RS05845	A3G30_04470	SNE_RS11515	G5S_RS01240	WCW_RS08240	CF_RS00125	CSEC_RS09125	A3E26_03570	PC_RS00350	A3F79_06160	RT28_RS03710	A3D96_03275	BN3769_RS03720	CAB_RS04920	A3C42_06110	TY19_RS07845
OG0000529	DB42_RS09410	BN1013_01314	Cs308_RS02330	Q499_RS03950	A2Y28_00765	WCW_RS01435	A3I67_06530	CF_RS00550	CCA_RS04555	SNE_RS02090	DB43_RS00810	CPn0861	PUV_RS03225	A2796_05875	BN3769_RS11695	A3F79_00025	TU23_RS09430	TY21_RS04495	CEP55_RS01040	A2Z85_02850	A3F09_06140	DB44_RS00870	RhT_00191	A3D96_06950	BGO10_03965	CPSIT_RS04515	A3G30_02840	PCbaG_01508	M787_RS01365	TY19_RS03695	AOM43_RS09360	CEP56_RS00760	GCCT14_05950	BU804_RS03275	DB41_RS01670	A3I15_00980	PAH_RS06580	BN1093_RS06350	RT28_RS03290	A2978_07010	CAB_RS04495	CSEC_RS09240	TC_RS00490	PNK_RS00795	G5S_RS00815	CT_720	ELAC_1635	H359_RS04675	A3D18_02115
OG0000530	CCA_RS01950	Q499_RS00570	A2978_02135	TY19_RS08195	A3I67_03350	CT_103	BGO14_00500	PC_RS05580	DB41_RS04180	A2796_04595	G5S_RS03230	A3I15_02270	PUV_RS09605	PAH_RS00645	CAB_RS01955	WCW_RS03045	A3D18_00075	CF_RS03140	A3F09_02740	AOM43_RS05670	AMUC_RS08285	DB43_RS07195	BN1093_RS09065	DB44_RS06775	A3E26_06110	BGO10_04865	TY21_RS01640	CSEC_RS04400	AMS24_04145	AMUC_RS08100	TU23_RS04435	CPn0407	PNK_RS03485	BU804_RS01010	ELAC_1082	DB42_RS06925	M787_RS03720	TY19_RS01230	A3C42_04875	SNE_RS05840	CPSIT_RS01940	A3G30_04035	BN3769_RS10630	BN1013_01497	A3D96_01905	RT28_RS00915	A3F79_02375	H359_RS03380	Cs308_RS04715
OG0000531	A2098_01625	PNK_RS09330	PCbaG_01293	A3E26_01150	TY21_RS10500	A3D18_04790	TY19_RS01025	BN1093_RS01760	H359_RS01940	A3C42_01465	DB41_RS02785	PUV_RS11305	A3I15_02625	A3F79_06365	DB44_RS02515	M787_RS03480	A2796_02120	WCW_RS06865	SNE_RS03310	A2Z85_03120	CT_335	CCA_RS01670	CPSIT_RS01675	BN1013_01674	CPn0039	A2978_04980	BN3769_RS01430	AOM43_RS06275	A2Y28_01105	ELAC_1196	PC_RS02325	TC_RS03105	TU23_RS01420	A3I67_00640	BGO10_08830	DB42_RS08300	BU804_RS01545	G5S_RS02985	A3D96_04640	CAB_RS01690	A3G30_03570	CSEC_RS03575	BGO14_04535	CEP55_RS00850	A3F09_01355	CF_RS03385	Cs308_RS00070	RhT_00382	PAH_RS07260
OG0000532	PCbaG_01292	TY19_RS01030	RhT_00383	BN1013_01675	TY21_RS10495	A3E26_01155	A3G30_03565	PNK_RS09325	A3D18_04795	H359_RS01945	A3F79_06375	PUV_RS11300	M787_RS03485	TC_RS03100	DB44_RS02520	AMS24_02485	A2796_02130	WCW_RS06860	A2Z85_03115	GCCT14_06030	A2978_04990	GCCT14_06660	BN1093_RS01765	A3D96_04650	CCA_RS01675	CPn0040	A2Y28_01100	CT_334	ELAC_1195	BN3769_RS01410	AOM43_RS06270	PC_RS02330	TU23_RS01425	A3I67_00650	CEP55_RS00845	DB42_RS08295	CPSIT_RS01680	G5S_RS02990	BU804_RS01540	CAB_RS01695	BGO14_04530	CSEC_RS03580	BGO10_08835	Cs308_RS00065	DB41_RS02790	CF_RS03380	PAH_RS07265	AMUC_RS12375	RT28_RS00680
OG0000533	BGO14_06880	Q499_RS04590	CCA_RS03875	G5S_RS00205	AMUC_RS08325	CEP55_RS00335	WCW_RS04435	SNE_RS07225	M787_RS00710	A3C42_06630	DB43_RS03500	CT_834	Cs308_RS02950	CF_RS01220	A2978_00810	A2Z85_01025	PAH_RS04920	RT28_RS02630	BGO10_08885	CAB_RS03810	A3F09_02575	CSEC_RS02620	CPSIT_RS03835	TU23_RS07975	TC_RS01115	RhT_00651	A2888_00140	A3D96_05235	DB41_RS06705	A3I67_04745	PC_RS03380	BN1013_01685	PUV_RS05930	PNK_RS07370	A3F79_03410	A3F40_04455	PCbaG_01052	A3I15_05925	BN1093_RS03770	DB42_RS04430	A2796_03105	BN3769_RS04560	TY19_RS06055	GCCT14_00710	AMS24_03415	DB44_RS03710	SCG7109_RS02460	BU804_RS03840	TY21_RS03970
OG0000534	CSEC_RS04270	GCCT14_01140	A3E26_06010	A3E80_03745	WCW_RS04595	CEP56_RS02510	CCA_RS02015	CPn0395	A3I67_03090	GCCT14_08420	RhT_00528	M787_RS03785	ELAC_0797	A2098_01945	DB43_RS01480	PCbaG_00760	BN1013_01705	CPSIT_RS02010	A3D96_07530	BGO10_08980	Cs308_RS04655	A2Y28_01650	A2796_06840	BGO14_06790	A3D18_03510	A2Z85_02920	H359_RS02130	A2888_02535	CT_257	DB41_RS06620	TU23_RS07910	A3F79_04875	A3C42_03760	AMS24_05155	G5S_RS03295	A3I15_00775	PAH_RS09230	CAB_RS02025	Q499_RS01435	A3F09_04450	A2978_03360	DB42_RS04530	CF_RS03065	SCG7109_RS01390	TY21_RS03885	AMUC_RS05370	TC_RS02680	SNE_RS07505	PUV_RS03885
OG0000535	DB43_RS06685	WCW_RS04180	A3C42_05305	A3E26_00220	A3E26_01875	A3F40_02710	A3I15_04885	A3D96_06295	PNK_RS06750	A2Y28_00320	A2796_06420	BN1013_01750	RhT_00981	A2098_00935	DB41_RS02415	BU804_RS00680	PCbaG_00348	A3F09_03565	A3I67_05770	CSEC_RS11490	BN3769_RS03865	TY21_RS10670	SNE_RS05710	A3F40_02930	A3F79_06505	ELAC_1987	CEP55_RS03945	A3E80_00365	A3E80_04645	TU23_RS00965	PC_RS03675	A3G30_00080	PAH_RS01155	PUV_RS09110	A3D18_03355	A3G30_00255	BGO14_04960	BN1093_RS12035	A3F09_04075	DB44_RS04035	SNE_RS08980	BGO10_09200	A2Z85_03880	A2978_07290	RhT_01517	A3D18_00885	DB42_RS08680	TY19_RS10340	A2098_04780
OG0000536	A3E80_03305	A3E26_00100	A3F79_06430	A3F40_03475	A3C42_02980	A3I67_05695	A2Y28_05305	AMS24_05405	ELAC_1939	Q499_RS01205	A2796_06345	BGO14_04865	RhT_00443	CAB_RS02630	PNK_RS06640	CPSIT_RS02615	PCbaG_00543	BN1013_01771	TY21_RS08430	DB41_RS02535	G5S_RS03890	CT_217	A3I15_05965	A2888_02455	PUV_RS06630	WCW_RS04270	BGO10_00420	CCA_RS02630	Cs308_RS04075	SNE_RS03480	PC_RS04145	A2098_02910	A3D96_06220	CSEC_RS06240	CPn0261	CEP55_RS00015	CF_RS02470	BU804_RS07285	A3D18_00400	TY19_RS02355	BN1093_RS11925	BN3769_RS03760	TC_RS02465	DB42_RS08600	TU23_RS01045	M787_RS04350	H359_RS02720	A2978_07215	DB43_RS04195
OG0000537	A3F79_01485	DB43_RS06060	BN1093_RS10365	A2978_04285	A3F09_02660	BGO14_00580	A2796_02455	PUV_RS08470	A3E26_01740	BN3769_RS07605	A3E80_05445	Cs308_RS04035	BN1013_02004	TY19_RS04325	PAH_RS06375	PC_RS03920	CT_151	BU804_RS07105	RhT_00595	TU23_RS01810	AOM43_RS04590	A3I67_02610	CF_RS02425	CPSIT_RS02660	CCA_RS02675	AMS24_01355	PNK_RS04795	WCW_RS05510	A3D18_02220	TY21_RS02620	BGO10_00770	PCbaG_00829	Q499_RS00820	A3C42_01790	A2Y28_04240	A3I15_01050	G5S_RS03935	ELAC_1153	A3D96_03770	TC_RS02140	CSEC_RS03885	DB42_RS06985	DB44_RS04280	CAB_RS02675	A2Z85_04290	H359_RS02760	SNE_RS05110	A3G30_03920	M787_RS04395
OG0000538	A2796_07560	AOM43_RS09870	A2098_00075	A2098_00080	AOM43_RS09875	A3D18_05025	A3I67_06245	A3I67_05540	BN1093_RS08875	A3F79_07160	A2796_03890	PNK_RS09480	AMS24_01500	AOM43_RS04885	DB43_RS00235	TU23_RS00865	A3F79_02160	ELAC_0365	DB43_RS00240	A2978_06870	BN1093_RS01605	PNK_RS03295	A2978_03050	PUV_RS02695	PCbaG_00331	PCbaG_00332	PCbaG_00330	A3D96_06065	A3D96_00415	AMS24_01550	PUV_RS02690	A3I15_00690	A3G30_06480	PAH_RS01450	PUV_RS08810	A3I15_00685	BN1013_02176	AMS24_00495	DB43_RS06375	CSEC_RS02395	A3D18_05010	AMS24_01545	A3D18_05030	BGO14_07995	PAH_RS06175	PAH_RS06170	A3G30_01965	A3G30_06475	A2Z85_03940
OG0000539	A2Y28_05260	PUV_RS06450	A3D96_03355	CSEC_RS04025	Q499_RS01010	TC_RS02270	A3G30_03095	A3C42_06505	TY21_RS12745	TU23_RS02275	BN3769_RS08160	CPSIT_RS02950	BN1013_02201	WCW_RS05240	A2978_03870	A2Z85_05085	A3F79_05985	G5S_RS04005	TY19_RS09860	CAB_RS02925	A3E26_04640	H359_RS02830	RT28_RS01785	CCA_RS03000	BGO10_06350	PAH_RS04410	A2796_06005	A3D18_01800	A2098_03485	DB43_RS04020	DB44_RS04505	ELAC_0823	PCbaG_00971	SNE_RS06035	A3I15_05365	BN1093_RS11600	CPn0234	AOM43_RS02615	A3I67_04105	PC_RS04250	Cs308_RS03965	A3F09_00655	CT_181	M787_RS04590	BU804_RS00095	PNK_RS06115	RhT_01064	CEP56_RS01215	BGO14_03775
OG0000540	BN1013_02262	WCW_RS05020	TY19_RS01705	A3I67_02530	GCCT14_03920	CPn0512	H359_RS01460	CAB_RS01205	CF_RS03875	A3F79_01405	PUV_RS04850	A2978_04205	Cs308_RS00555	G5S_RS02525	PAH_RS08080	Q499_RS02285	A3E26_00615	CT_425	A3D18_03740	BN1093_RS09655	RhT_00574	A2Z85_05155	BGO10_06125	AOM43_RS03745	GCCT14_03530	BN3769_RS00450	CSEC_RS11560	DB44_RS06235	PNK_RS04075	TY21_RS01680	ELAC_2151	M787_RS03090	BU804_RS02470	A3D96_03690	CPSIT_RS01205	DB42_RS06880	PC_RS05090	AMS24_01435	A3C42_01745	A3F09_03730	SNE_RS04920	TC_RS03585	A2796_02375	CCA_RS01205	A3G30_01130	A3F40_05055	TU23_RS02070	A3I15_00405	PCbaG_00810
OG0000541	BN3769_RS00645	CCA_RS02145	A2796_04665	PUV_RS05850	CT_059	TY19_RS01565	PNK_RS03930	CF_RS02945	M787_RS03895	CSEC_RS06340	CPSIT_RS02140	BU804_RS02325	PCbaG_00990	BGO14_03505	A2888_00500	BN1013_02317	A3F09_05190	A2978_02205	SNE_RS05920	A3I67_03420	AOM43_RS03200	RhT_00697	Q499_RS00340	A3D96_01975	RT28_RS01090	A3F79_02445	A3G30_04095	PC_RS05230	Cs308_RS04545	A3I15_02210	CPn0364	H359_RS02245	DB43_RS03410	BGO10_05885	A2098_04655	WCW_RS04850	TU23_RS01910	DB44_RS06375	A3E26_00015	DB42_RS06690	G5S_RS03405	A2Z85_01835	CAB_RS02155	TY21_RS01860	BN1093_RS09505	A3E80_03595	DB41_RS04430	ELAC_1921	TC_RS01655
OG0000542	PC_RS03075	A2Y28_01795	A3E80_01490	A3E80_01495	A3E26_05730	PAH_RS04575	A3I15_06105	AOM43_RS12275	A3F09_05055	A3C42_06955	SNE_RS11490	DB43_RS10840	DB43_RS03860	PUV_RS00140	A2098_04750	A2796_04885	A3D18_05810	BN3769_RS04190	A2978_02420	AOM43_RS02775	A3C42_06950	BN3769_RS13480	PAH_RS03970	PCbaG_01027	A3I67_03635	A3I67_03640	A3D96_02195	PC_RS03070	A3D96_02190	A3F79_02665	BN1093_RS12290	A2796_04880	PUV_RS06290	DB44_RS03375	DB44_RS03370	SNE_RS11510	BN1093_RS12285	BU804_RS05060	SNE_RS02930	BU804_RS05065	A2Z85_02460	TY19_RS03265	TY19_RS03270	A3G30_02335	A3F09_03785	A3F79_02660	A3F09_03800	A2978_02425	PNK_RS07005
OG0000543	A3I15_04535	DB42_RS00155	WCW_RS08120	RhT_01509	PC_RS01175	TY21_RS07690	M787_RS02555	SCG7109_RS00960	AMS24_01590	RT28_RS04475	G5S_RS01995	PNK_RS01295	BN1013_00004	A3F09_04595	GCCT14_05840	TU23_RS00430	CF_RS04410	BU804_RS10820	CSEC_RS09875	BGO10_05725	GCCT14_03430	PCbaG_00107	CPSIT_RS00660	PUV_RS01640	A2796_05300	CAB_RS00665	DB44_RS01270	A3F79_05235	A3I67_07225	DB41_RS00905	DB43_RS12370	SNE_RS11205	Q499_RS02675	A3C42_05955	A3F40_01020	CEP55_RS01305	A3D96_02575	H359_RS00940	Cs308_RS01090	TC_RS03970	BN1093_RS06860	AOM43_RS10830	CT_496	PAH_RS01650	CCA_RS00665	A2978_06390	ELAC_1696	CPn0615	BN3769_RS03045
OG0000544	Cs308_RS02635	DB42_RS00235	PUV_RS12930	DB41_RS00810	CAB_RS04185	CCA_RS04240	CF_RS00860	TC_RS00810	BN1013_00016	CT_773	A3D96_01220	A2978_05405	A3G30_05050	A3E80_05760	SNE_RS11160	TY21_RS06845	CPn0919	BGO10_05665	Q499_RS04270	G5S_RS00515	A3F09_05085	BN1093_RS06785	CEP56_RS02635	A3I67_07160	BN3769_RS03140	AOM43_RS12505	PAH_RS03700	H359_RS04375	RhT_01497	A3D18_06255	A3C42_01290	A3I15_04495	RT28_RS02980	BGO14_07435	A2Z85_01705	PNK_RS01220	CPSIT_RS04210	A2796_00795	A3E26_02805	AMUC_RS10950	RhT_00846	WCW_RS08210	PCbaG_00114	AMS24_01640	M787_RS01055	A3F79_00530	SNE_RS03120	CSEC_RS09955	ELAC_1673
OG0000545	DB43_RS06790	M787_RS03665	PCbaG_01341	CT_268	BGO10_03115	PUV_RS09205	Q499_RS01490	TC_RS02735	A3F09_05550	A3I15_02450	DB41_RS00620	CPn0417	CPSIT_RS01885	DB44_RS01660	BGO14_07540	A3E26_00975	TU23_RS09810	Cs308_RS04770	PC_RS01525	PNK_RS02220	A3E80_01375	TY19_RS10115	A3G30_03745	CF_RS03195	A2888_00295	A3F40_03910	BN1013_00041	WCW_RS01705	BU804_RS05295	SCG7109_RS02100	CAB_RS01900	AMS24_03130	AMUC_RS03610	A2098_03815	PAH_RS01055	CEP56_RS01445	A2Y28_01030	CCA_RS01895	SNE_RS02975	G5S_RS03175	A2Z85_03295	A3D18_04615	DB42_RS00370	BN3769_RS06980	AOM43_RS05275	ELAC_1772	BN1093_RS07785	H359_RS03435	RT28_RS00860
OG0000546	PNK_RS02600	DB42_RS02585	WCW_RS01830	A2098_03300	CPn0575a	A3D18_03965	TU23_RS03855	M787_RS02765	Q499_RS02470	PC_RS06405	DB41_RS08605	A2888_03240	A3I67_01450	A3D96_02650	AOM43_RS11770	GCCT14_09310	AMUC_RS01365	DB43_RS11335	ELAC_1487	PUV_RS00630	BN3769_RS06290	TY19_RS03955	CPSIT_RS00870	CEP56_RS01905	PCbaG_00423	A2Y28_02845	SNE_RS09600	G5S_RS02195	A3G30_03470	BN1013_00073	A3E26_03250	A3I15_03080	CCA_RS00870	BGO10_07335	TC_RS03765	A2796_07000	A2Z85_04645	BGO14_08430	A3F09_00500	TY21_RS04610	A3F40_00845	BU804_RS06060	PAH_RS07545	CSEC_RS06975	BN1093_RS08200	H359_RS01150	A3F79_05525	A2978_00135	AMS24_00720
OG0000547	CCA_RS05100	A3F79_02000	PAH_RS03415	CF_RS00005	A2796_03730	CT_632	TY19_RS03660	PCbaG_00034	G5S_RS01340	BGO10_08035	Cs308_RS01770	BU804_RS03310	Q499_RS03430	A3I15_01250	BN1093_RS06300	PUV_RS00925	A2978_06710	PNK_RS00745	DB43_RS11635	A2Z85_00335	DB41_RS10110	DB42_RS00975	AOM43_RS11525	A3I67_05380	WCW_RS00900	A3E80_04395	ELAC_1463	SNE_RS11620	A3E26_01535	A3C42_00385	TC_RS04690	CPSIT_RS05065	BN3769_RS06160	CAB_RS05040	A3G30_00520	A3F09_05010	CPn0746	TU23_RS09555	A3D18_02890	PC_RS00765	RT28_RS03825	A3D96_05905	M787_RS01905	BN1013_00220	H359_RS00280	BGO14_08005	DB44_RS00835	CSEC_RS07685	AMS24_01855
OG0000548	A3F40_00250	CPn0779	M787_RS01730	TC_RS04520	PUV_RS12865	A3E80_01705	A3G30_04870	CEP55_RS03465	A3I15_04650	Q499_RS03230	A3E26_00085	A2098_00625	BGO10_00055	A2796_00485	A3D18_00510	A2Y28_00520	CF_RS00180	RT28_RS03655	BN1093_RS06200	PAH_RS03625	CAB_RS04865	A2978_05095	PCbaG_01637	TY19_RS08840	CEP56_RS05100	WCW_RS08940	DB44_RS00765	DB43_RS10485	PC_RS00710	CPSIT_RS04890	ELAC_0064	A3C42_03940	SNE_RS11380	PNK_RS00645	BN1013_00259	TU23_RS06375	H359_RS00195	A3F79_00220	Cs308_RS01940	BGO14_10640	A3I67_06850	A3D96_00910	RhT_01624	CCA_RS04925	BU804_RS04475	G5S_RS01185	BN3769_RS06045	CSEC_RS08685	AOM43_RS12560
OG0000549	A3I67_05140	BGO14_09555	DB41_RS09610	PC_RS01000	AMS24_00135	PNK_RS01025	CAB_RS04650	BN3769_RS11460	PCbaG_01544	GCCT14_00150	RT28_RS03445	A3E80_00620	A2796_03495	G5S_RS00970	A3D96_05665	CF_RS00395	CCA_RS04710	DB44_RS01090	DB42_RS01635	TY21_RS07085	PAH_RS07485	BGO10_02825	A3I15_05480	Q499_RS03020	BN1093_RS06590	ELAC_0019	A3D18_04240	CPn0827	A2Z85_01480	CT_560	PUV_RS00690	M787_RS01520	TC_RS04310	WCW_RS00440	TU23_RS09740	A2Y28_04130	A3F09_00065	BN1013_00310	H359_RS04830	A3G30_02745	Cs308_RS02175	A3F79_01765	BU804_RS02155	SNE_RS02005	AOM43_RS11710	CSEC_RS08905	TY19_RS04990	DB43_RS11395	RhT_00157
OG0000550	A3I67_05335	TY19_RS00360	SCG7109_RS01585	A2796_03685	CPSIT_RS04955	AMS24_01800	H359_RS05035	PNK_RS00055	Cs308_RS01875	DB43_RS11370	CCA_RS04990	TY21_RS00695	A2Y28_03790	TU23_RS03070	BN1013_00354	PC_RS09535	A3I15_01225	PAH_RS07510	A3E26_01560	WCW_RS09450	A3D96_05860	AOM43_RS11735	CF_RS00115	A2Z85_00310	G5S_RS01250	BN3769_RS03425	BU804_RS09695	A3C42_01995	CPn0767	TC_RS00075	CSEC_RS08215	A3F79_01955	SNE_RS11750	A3G30_00495	PCbaG_00028	BN1093_RS05595	DB41_RS09130	M787_RS01800	CT_645	A3D18_02865	ELAC_0168	DB44_RS09695	A2978_06665	BGO14_09160	DB42_RS02080	Q499_RS04980	RhT_01673	A3E80_04355	CAB_RS04930
OG0000551	CCA_RS05085	A3F09_01760	A3I15_01155	A3D18_03180	CAB_RS05025	BGO10_02605	A3F79_01905	DB41_RS09180	H359_RS00240	Cs308_RS01785	G5S_RS01325	BGO14_09120	A2Z85_00240	TY21_RS05915	CPSIT_RS05050	PNK_RS00015	PCbaG_00014	AOM43_RS12395	BN1013_00360	A2978_06610	CSEC_RS08100	CPn0748	A3F40_04845	PC_RS09575	A3E80_00970	BN1093_RS05555	TU23_RS03135	A3I67_05280	SCG7109_RS01640	PAH_RS03855	RhT_00005	PUV_RS00025	A3G30_00425	TC_RS04665	A2796_03635	A3E26_04970	WCW_RS00050	CF_RS00020	BN3769_RS03380	DB42_RS02045	RT28_RS03810	ELAC_0194	TY19_RS02615	DB44_RS09740	Q499_RS03405	DB43_RS10725	SNE_RS00985	BU804_RS09660	M787_RS01890
OG0000552	A2098_04830	BGO14_00410	BN1093_RS12725	A3G30_00665	A3E80_05485	BN3769_RS12100	PC_RS04505	AOM43_RS08320	PAH_RS09870	TY19_RS00505	BN1013_00474	PAH_RS04945	CEP56_RS04305	DB44_RS04765	RhT_01489	DB44_RS02945	A2098_03585	A3I15_05865	A3G30_03880	SNE_RS12300	BGO14_02710	DB43_RS07430	A3D18_02180	BU804_RS10385	A2Y28_04200	A2Z85_04250	PUV_RS09825	DB43_RS03475	BU804_RS09130	PUV_RS05905	PAH_RS13375	DB42_RS07335	TU23_RS06485	PNK_RS05555	PNK_RS08730	PC_RS02650	BN1093_RS11045	DB43_RS07425	AOM43_RS03145	TY21_RS12785	DB41_RS03820	TY19_RS04450	A3E26_01700	BN3769_RS09005	SNE_RS05040	A3D18_04200	A2Y28_04465	RhT_00585	ELAC_0918
OG0000553	BGO14_11485	A3C42_03015	BGO14_04915	DB44_RS08715	TY21_RS10730	PUV_RS12450	A3F79_06465	CF_RS02505	A3I67_05730	A3D96_06255	BN3769_RS03810	RT28_RS01520	PUV_RS09060	A2978_07250	DB44_RS04080	BN1093_RS11975	PNK_RS10690	ELAC_0599	A2796_06380	CSEC_RS06200	BU804_RS09495	DB41_RS07135	TY21_RS11270	DB42_RS08645	DB43_RS06635	BN3769_RS12700	PC_RS03720	DB43_RS10060	PC_RS08640	TY19_RS09745	WCW_RS04220	AOM43_RS05130	BU804_RS07660	BN1013_00499	AMUC_RS08055	CAB_RS02595	AOM43_RS07285	PAH_RS01205	DB42_RS03975	ELAC_1947	PAH_RS10365	PNK_RS06690	WCW_RS08435	PCbaG_00536	TY19_RS09350	TY19_RS05445	DB41_RS02485	AMS24_05430	TU23_RS01005
OG0000554	RhT_00946	CCA_RS03920	BN1013_00598	TY19_RS01035	BN1093_RS01770	PC_RS02335	PNK_RS09320	A3G30_02935	A3I67_06025	DB41_RS00950	A2796_07340	TU23_RS05080	A2098_00500	CSEC_RS00455	TY21_RS07760	BN3769_RS01405	A3F79_06940	DB44_RS02525	A3I15_01285	SNE_RS08500	BGO10_10300	G5S_RS00250	H359_RS04065	Q499_RS04540	CF_RS01175	CPn0982	A2978_02830	Cs308_RS02900	RT28_RS02675	A3E80_00060	ELAC_0379	WCW_RS02385	DB42_RS00080	CT_825	A2Z85_05325	CAB_RS03855	A3D96_00195	CEP55_RS01835	BU804_RS01535	A3F09_03590	M787_RS00760	CPSIT_RS03880	GCCT14_09460	TC_RS01070	A3D18_02525	PCbaG_01223	GCCT14_02600	A3E26_03715	BGO14_07290
OG0000555	A3E80_02735	PCbaG_01179	ELAC_1861	CF_RS01755	AMS24_04085	BN3769_RS01285	CCA_RS03335	DB42_RS00020	G5S_RS04515	A3D96_04940	TY19_RS02880	H359_RS03310	AOM43_RS03055	CSEC_RS06525	GCCT14_04430	CAB_RS03255	BU804_RS01465	Q499_RS00130	RT28_RS02105	WCW_RS02540	M787_RS00180	PNK_RS09190	A3F79_03700	A3E26_02220	RhT_00921	A2978_01100	BGO10_10125	CPn0109	PUV_RS05995	BN1093_RS01915	AMUC_RS01080	PC_RS02405	CPSIT_RS03290	A2796_03395	BN1013_00638	DB43_RS03570	CEP55_RS01725	A3G30_02200	TU23_RS05250	TY21_RS07815	A2888_02395	CT_019	BGO14_07040	DB41_RS01020	TC_RS01450	DB44_RS02595	SNE_RS08240	A3D18_00775	Cs308_RS03510
OG0000556	CF_RS01770	M787_RS00170	A3E80_02745	CCA_RS03325	AOM43_RS08075	H359_RS03300	PUV_RS05355	TY19_RS02865	CT_021	BU804_RS01450	DB41_RS07050	A3D96_04915	A3I15_00915	BN1013_00641	TU23_RS05280	A2796_03420	Q499_RS00140	CSEC_RS02830	CAB_RS03245	ELAC_1303	RT28_RS02095	DB44_RS02610	A3F79_03725	RhT_00917	DB42_RS04050	A3G30_05265	A3I67_05060	BGO14_11595	PNK_RS09170	CPn0111	Cs308_RS03520	PC_RS02420	TY21_RS11350	G5S_RS04505	A2978_01125	SNE_RS08195	PCbaG_01175	AMS24_04095	BGO10_10110	CPSIT_RS03280	A3D18_03200	A3F09_04705	BN1093_RS01935	BN3769_RS01265	WCW_RS02560	PAH_RS02595	TC_RS01460	DB43_RS02940	A3E26_02880
OG0000557	TY21_RS08245	PAH_RS09930	A3F79_01790	AOM43_RS08375	CEP56_RS04655	DB44_RS00425	BN1013_00677	M787_RS00480	TC_RS03285	CEP55_RS03660	A3C42_02535	A2796_03520	A3F09_00285	PNK_RS00305	G5S_RS04845	Cs308_RS03180	CPn1036	A3I67_05165	CAB_RS03570	CF_RS01460	CT_369	BN1093_RS05855	PCbaG_00591	BN3769_RS05595	A2978_06495	AMUC_RS06500	DB42_RS09625	TU23_RS04135	BU804_RS08450	H359_RS03785	ELAC_2056	BGO14_01990	A3E80_04040	AMUC_RS03645	Q499_RS01995	CPSIT_RS03605	AMS24_04535	WCW_RS06310	RT28_RS02395	BGO10_09935	PC_RS00360	PUV_RS09880	CSEC_RS10525	DB43_RS07485	SNE_RS06270	A2888_02095	TY19_RS07835	CCA_RS03640	DB41_RS01480
OG0000558	CAB_RS01295	A3G30_01810	G5S_RS02615	DB42_RS04790	CPn0490	SCG7109_RS02020	DB44_RS03085	TY19_RS03550	AOM43_RS08190	AMS24_03755	A3F09_00795	PAH_RS09740	A2796_04560	BN3769_RS08955	BN1013_00791	A3D96_01870	BN1093_RS02535	WCW_RS02720	CF_RS03790	CPSIT_RS01295	TC_RS03385	DB43_RS07295	A3I67_03315	CSEC_RS05970	A2Y28_01290	A3F79_02340	ELAC_0620	PC_RS02780	PUV_RS09695	PNK_RS08610	A2978_02100	CT_387	Q499_RS02085	A2Z85_01335	BGO14_06585	A3E26_03065	TY21_RS12190	SNE_RS07905	M787_RS03180	Cs308_RS00470	PCbaG_01130	BGO10_08330	H359_RS01550	A3I15_04985	A3D18_00290	A3F40_03645	BU804_RS02660	RhT_00889	BN3769_RS12215
OG0000559	A3F79_03805	AOM43_RS05000	BN1093_RS03235	CAB_RS04110	A3E26_04375	Q499_RS04350	TU23_RS07315	BGO10_01590	SNE_RS09365	BU804_RS03075	DB44_RS05310	WCW_RS03860	A3C42_05190	A2Z85_04770	TC_RS00885	A2978_01205	A2796_01480	A3I15_03205	DB43_RS06495	A3D96_03145	CF_RS00930	CEP56_RS03350	PAH_RS01335	TY21_RS09705	PUV_RS08925	A2Y28_00815	DB42_RS04220	CCA_RS04165	BGO14_11835	Cs308_RS02710	H359_RS04305	BN3769_RS05040	RhT_01081	CPn0939	G5S_RS00440	CT_790	A2098_01980	CSEC_RS05310	A3F09_01810	AMS24_03335	BN1013_00877	A3D18_00660	ELAC_0717	DB41_RS06905	RT28_RS02910	PC_RS07705	PNK_RS07915	A3G30_03345	M787_RS00980
OG0000560	H359_RS05115	BN1093_RS03255	AOM43_RS04970	A3F40_02585	CPSIT_RS04155	AMUC_RS06735	BN3769_RS14375	BGO10_01610	Cs308_RS02690	BU804_RS03100	TU23_RS07295	A3D96_03165	WCW_RS03885	CEP56_RS03320	A3D18_00640	A3E26_04355	PC_RS07685	PNK_RS07895	A3F79_03825	TY19_RS08410	TY21_RS14540	PCbaG_00443	DB44_RS05290	DB43_RS06465	CCA_RS04185	CAB_RS04130	CPn0934	SNE_RS12390	CT_784	PAH_RS01365	A2Y28_00835	A3E80_02220	RhT_01085	A3C42_05210	G5S_RS00460	TC_RS00865	A2Z85_04750	PUV_RS08895	Q499_RS04330	A2978_01225	BN1013_00881	ELAC_1070	A2796_01500	DB41_RS11310	M787_RS04795	CSEC_RS05250	A3G30_03365	A3I15_03185	A3I67_07330
OG0000561	A2098_02570	A3I67_03590	TU23_RS03925	A3D96_02145	A3F09_03220	CAB_RS04215	DB43_RS03900	WCW_RS06665	TY19_RS11370	BGO14_04305	RT28_RS03010	H359_RS04405	RT28_RS03015	BGO10_05595	CCA_RS04270	A2Z85_02995	CSEC_RS03755	G5S_RS00545	DB42_RS07970	A2978_02375	A3C42_04015	AMS24_04455	A3F79_02615	RhT_00406	AOM43_RS02735	TY21_RS03070	BN3769_RS10105	PAH_RS04535	Cs308_RS02605	A2796_04835	A3D18_00950	GCCT14_06420	PUV_RS06330	CPn0912	M787_RS01085	PC_RS05985	A3E80_01445	TC_RS00785	CF_RS00830	ELAC_1170	A3G30_04520	DB41_RS03015	PNK_RS03135	A3F40_02480	A3E26_05795	SNE_RS08770	BN1093_RS08715	CPSIT_RS04240	BU804_RS04950
OG0000562	CPn0649	CAB_RS00485	CF_RS04590	BN3769_RS01980	AOM43_RS06615	A3I15_04325	TC_RS04150	PUV_RS10775	H359_RS00760	PAH_RS10855	A3C42_00655	PCbaG_00165	TU23_RS05805	BN1093_RS01325	DB43_RS08395	A3E80_01860	A2978_04720	AMS24_01165	A3D96_01430	CPSIT_RS00480	A3G30_05835	RhT_01438	BN1013_00968	DB41_RS02070	A3D18_05185	A3F09_03390	TY19_RS07385	BGO14_05360	Cs308_RS01275	BGO10_07105	PC_RS01980	A3F79_00740	A2888_03115	G5S_RS01815	CSEC_RS01050	SNE_RS10850	A2Z85_01535	A3F40_04985	TY21_RS06385	A3I67_00380	Q499_RS02855	A2796_01005	CT_530	DB42_RS09005	ELAC_0488	BU804_RS06810	PNK_RS09760	AMUC_RS05225	A3E26_04875
OG0000563	AOM43_RS04115	CEP55_RS01505	A2098_03920	A3E80_02115	A3D96_00435	A2796_07580	A3G30_01970	Cs308_RS00385	TY19_RS02145	A3F40_02300	BGO10_10610	A3D18_02310	PC_RS08445	BN3769_RS00270	A3F79_07180	PCbaG_00617	PNK_RS04250	PAH_RS05280	A2Y28_04720	A3I15_06175	RT28_RS00440	CCA_RS01355	WCW_RS05940	H359_RS01610	CPSIT_RS01360	DB41_RS05860	A3C42_06180	TY21_RS01545	G5S_RS02680	A3I67_06265	DB42_RS05295	RhT_00488	BU804_RS03405	M787_RS03240	PUV_RS07820	BN1093_RS09825	ELAC_0857	AMS24_04950	TU23_RS02325	A2Z85_03440	DB43_RS05385	CF_RS03720	CAB_RS01360	CSEC_RS10905	SNE_RS04030	A3E26_03765	A2978_03070	CPn0477	DB44_RS06095
OG0000564	A3I67_02875	A3C42_02410	AMS24_02860	PNK_RS04705	RhT_00563	PUV_RS04730	G5S_RS02860	M787_RS03365	TY21_RS04920	A3I15_00705	A3G30_02265	A2796_06625	BN1093_RS10275	A2Z85_02390	CPSIT_RS01555	CAB_RS01570	A2888_02580	CCA_RS01550	CT_331	TY21_RS05055	BU804_RS08140	H359_RS01820	TC_RS03085	BGO14_05645	PC_RS02965	A3F40_01630	PAH_RS08200	TY19_RS03380	CPn1060	SNE_RS04845	A3E26_01270	A3F79_04660	CF_RS03515	AOM43_RS03860	DB42_RS05735	DB44_RS03265	ELAC_0741	RT28_RS00560	CSEC_RS12090	A2978_03145	BN3769_RS07510	A2Y28_01725	A2888_00655	A3D18_05740	A3D96_07315	BN1013_01114	DB43_RS02320	TU23_RS07515	AMUC_RS01785
OG0000565	DB43_RS05750	TY19_RS11270	WCW_RS04385	AMUC_RS10105	DB43_RS01595	BN1093_RS08565	A3I15_02650	RhT_00388	A3D18_01280	A2796_04380	BN1093_RS11120	CSEC_RS03615	TY19_RS00530	BN3769_RS09950	DB41_RS07710	A3F09_02390	PC_RS04480	PAH_RS09115	A2Z85_03090	TU23_RS10420	DB44_RS07230	AMS24_02465	SNE_RS03355	DB42_RS03400	A3D96_04065	AOM43_RS01645	A3F79_06230	BU804_RS09155	A3E80_02550	A2888_00060	A3F40_00080	BGO10_06410	A3I67_03995	PAH_RS05630	BN3769_RS12075	PCbaG_01280	A2Y28_05495	PNK_RS05630	PC_RS06085	ELAC_1184	BN1013_01134	DB44_RS04740	TY21_RS06580	BGO14_10520	BU804_RS04850	PUV_RS04000	A2978_00015	A3E26_05890	PUV_RS08165
OG0000566	TY19_RS09665	A3G30_05675	PCbaG_00216	TY21_RS12455	PC_RS08695	A3D18_05345	A3F40_04025	SNE_RS07050	DB42_RS02790	PCbaG_01140	TY21_RS03425	TY19_RS09270	BN1013_01999	ELAC_0302	DB41_RS01125	DB41_RS08350	A3I15_04165	BU804_RS00270	PC_RS10275	SNE_RS06470	BGO10_09440	RhT_01126	PAH_RS12715	A3E26_02675	AOM43_RS00365	DB44_RS10710	TU23_RS06405	RhT_01504	A2888_01725	BGO14_06280	RhT_01078	SNE_RS06780	A2Z85_00500	BGO10_00745	PNK_RS11805	A3E80_06085	A2098_02825	RhT_01381	A2Y28_00030	PCbaG_01394	RhT_01145	ELAC_0215	SCG7109_RS02595	ELAC_0210	AMS24_04200	RhT_00206	TY19_RS02725	DB41_RS06135	A3E80_04965
OG0000567	A2978_03510	DB42_RS01010	A2796_06135	BN1013_01411	A3I67_01080	A3C42_04605	A2098_00745	CPSIT_RS04565	CEP55_RS01605	TY21_RS05655	A2Z85_04825	PUV_RS04940	CCA_RS04605	A3G30_04245	RT28_RS03340	ELAC_1739	BGO14_09970	DB41_RS10060	A3E26_03940	G5S_RS00865	TC_RS00440	H359_RS04725	BU804_RS05710	CEP56_RS02755	BN3769_RS02485	PCbaG_00289	PAH_RS07985	SNE_RS09995	A3D18_01900	Cs308_RS02280	PC_RS06580	TY19_RS10750	DB44_RS07745	AOM43_RS03655	A3F79_05025	RhT_01182	TU23_RS04740	CF_RS00500	CPn0851	AMUC_RS06455	A3E80_02450	PNK_RS01820	A3D96_07125	M787_RS01415	BN1093_RS07385	CT_710	BGO10_04450	WCW_RS07675	CAB_RS04545
OG0000568	Cs308_RS02425	CF_RS00645	A2Z85_03150	PC_RS02285	ELAC_1207	A3E26_01120	CEP55_RS00895	GCCT14_09140	TU23_RS01380	BGO10_08780	H359_RS04575	BU804_RS01585	CCA_RS04460	AOM43_RS06440	DB43_RS09090	SNE_RS03245	CSEC_RS03505	Q499_RS04045	BGO14_04595	AMS24_01765	TC_RS00585	CPn0880	RT28_RS03190	BN1093_RS01720	TY19_RS00985	A2888_00405	A3G30_03600	CAB_RS04400	PCbaG_01300	RhT_00369	CPSIT_RS04420	A3D18_04760	PNK_RS09375	GCCT14_01280	A2098_01655	A3F09_05380	DB44_RS02475	DB41_RS02710	WCW_RS06910	BN1013_01664	PUV_RS11470	A3I15_02595	G5S_RS00720	BN3769_RS01480	M787_RS01265	DB42_RS08410	CT_739	PAH_RS07095	AMUC_RS11085
OG0000569	BGO14_03910	TY19_RS01510	CPn0379	A3F09_00220	PUV_RS07665	CSEC_RS06410	BN3769_RS00695	BN1093_RS09450	DB43_RS05225	A2888_00490	DB44_RS06435	A2098_04650	SNE_RS05885	BN1013_02334	A2978_02185	A3F79_02425	CF_RS02980	A3D96_01955	TC_RS01620	A3I67_03400	TY21_RS11550	DB42_RS07555	RT28_RS01055	WCW_RS04765	BGO10_05800	M787_RS03860	A3I15_02220	G5S_RS03365	CCA_RS02105	PNK_RS03870	H359_RS02215	A2796_04645	PCbaG_00995	GCCT14_06140	ELAC_1911	A3E26_00025	A3G30_04085	AOM43_RS00270	BU804_RS02270	CT_053	CAB_RS02110	CPSIT_RS02100	A2Z85_01840	DB41_RS03575	Cs308_RS04585	RhT_00705	PAH_RS00280	TU23_RS07435	AMS24_04170
OG0000570	PC_RS08975	A3F79_01185	PUV_RS00240	PUV_RS00255	PC_RS03350	ELAC_1396	BN1093_RS01035	PCbaG_00379	A2888_02305	TY19_RS01815	A2796_02155	TY19_RS06025	A2978_03985	A3D96_03470	DB44_RS03675	PNK_RS10010	DB44_RS03645	BU804_RS03865	ELAC_0267	DB44_RS03665	DB42_RS01145	BN3769_RS01050	CSEC_RS07270	DB44_RS03650	RhT_01717	TU23_RS03315	DB41_RS09905	DB41_RS09910	PNK_RS10015	DB41_RS09920	TU23_RS03300	TU23_RS03310	TU23_RS03285	RhT_01730	TU23_RS10150	TY19_RS03870	PNK_RS00880	TY21_RS00785	TU23_RS03745	ELAC_0270	TY19_RS02990	DB44_RS03655	TY19_RS06020	RhT_00118	A3I67_02310	CSEC_RS10705	CSEC_RS10710	A3F40_02720	BN1093_RS06440
OG0000571	BN1093_RS10035	CEP55_RS02020	AMUC_RS08115	BU804_RS02070	DB43_RS06820	A3G30_04895	M787_RS01660	CPn0793	CPSIT_RS04815	BN3769_RS05665	SNE_RS11340	A3I15_04675	TC_RS04450	ELAC_1037	A2796_00510	PAH_RS01025	CSEC_RS05140	TU23_RS00560	G5S_RS01110	PUV_RS09235	PCbaG_01633	A2978_05120	BGO14_03335	A3E26_04695	CEP56_RS02255	CT_588	ELAC_1049	A3D18_00030	A3E80_01680	A3E80_01685	CCA_RS04850	H359_RS00035	A3F79_00245	ELAC_1970	A3I67_06875	A3D96_00935	BN3769_RS02960	Q499_RS03160	PNK_RS07630	A3F09_05155	PNK_RS04460	CSEC_RS05085	BGO14_04150	RT28_RS03585	BN3769_RS04850	A3C42_03685	Cs308_RS02010	AOM43_RS05305	BN1093_RS03510
OG0000572	BGO14_11250	A3F79_07255	DB42_RS09855	PUV_RS07535	AMS24_03180	AMS24_03170	TY21_RS09670	PC_RS09240	RhT_01200	A3C42_01860	A2978_05620	PC_RS09185	ELAC_p0009	DB41_RS07875	DB41_RS01200	PAH_RS09670	TY19_RS05575	CEP56_RS04290	DB44_RS09295	WCW_RS05770	DB42_RS09905	BN1013_02345	A3D96_06665	BN1013_02385	A2796_01810	CSEC_p0057	BU804_RS08550	A3I67_01740	TY21_RS08850	TY21_RS01775	SNE_RS00170	DB42_RS06790	RhTp_00012	DB43_RS05095	PC_RS04770	DB41_RS04325	DB41_RS01210	DB42_RS06775	BN1013_00203	TU23_RS09480	BGO10_07955	DB41_RS01160	AMS24_04510	BN1093_RS00205	CSEC_p0022	H359_RS03515	TY21_RS08795	PAH_RS13465	SCG7109_RS00835
OG0000573	DB43_RS11275	BN1013_00421	DB44_RS00400	Cs308_RS01735	A3F09_01965	A3I67_05405	TY21_RS02510	BGO10_02400	DB41_RS09425	A3E80_01110	CF_RS05035	BU804_RS08485	CSEC_RS08530	PAH_RS07605	ELAC_0102	Q499_RS03465	A2978_06735	BGO14_08870	TU23_RS03690	AOM43_RS11830	SNE_RS01060	CPSIT_RS00035	A2796_03755	CAB_RS00035	A3F79_02025	PNK_RS00255	A2Y28_05100	WCW_RS00355	CCA_RS00035	CPn0739	A3I15_02330	BN3769_RS05865	TC_RS00035	G5S_RS01375	PUV_RS00570	H359_RS00315	A3D96_05930	M787_RS01940	RT28_RS03860	A3G30_05405	PC_RS00330	BN1093_RS05795	A2Z85_02275	PCbaG_01670	RhT_00063	A3C42_00415	A3F40_01195	TY19_RS07860	A3D18_02375
OG0000574	DB44_RS08695	M787_RS02990	A3C42_06295	A2796_01720	H359_RS01365	RhT_00222	TY21_RS11285	AMUC_RS04545	PCbaG_01462	BN1093_RS04095	TC_RS03480	CAB_RS01110	A3F79_03985	BGO10_00360	CPn0533	CT_406	CF_RS03975	TY19_RS09370	ELAC_1406	Cs308_RS00665	A3I15_00025	A2978_01730	RT28_RS00190	DB41_RS07125	A3F40_01535	BU804_RS09515	Q499_RS02180	G5S_RS02420	BN3769_RS12685	A2Y28_02080	PC_RS08620	TY19_RS09765	BGO14_11490	DB42_RS03990	PNK_RS10660	A3F09_02210	BN1013_00501	A2Z85_00745	A3D96_04790	A3E80_03175	CSEC_RS07975	WCW_RS08425	CCA_RS01110	TU23_RS09260	A3G30_04710	CPSIT_RS01105	A3E26_04270	A3I67_00120	SNE_RS02310
OG0000575	PNK_RS10520	A3C42_03320	A2888_01090	PCbaG_01441	PC_RS08545	AMS24_02235	ELAC_1393	BN1013_00515	M787_RS03025	A2Z85_00680	A3G30_04645	DB44_RS08610	A2796_00225	Cs308_RS00630	RhT_00238	TU23_RS09185	CSEC_RS08020	A3E26_04335	TY19_RS07240	CPSIT_RS01140	CCA_RS01145	SNE_RS02395	DB42_RS00015	RT28_RS00225	AOM43_RS11845	BU804_RS09615	H359_RS01400	A2Y28_02010	BN1093_RS03960	A3F79_04420	AMUC_RS02865	BN3769_RS05715	PAH_RS07620	CAB_RS01145	CPn0526	TY21_RS07820	WCW_RS08320	PUV_RS00555	CT_399	A3I67_07590	DB41_RS01025	TC_RS03445	DB43_RS11260	A3I15_00090	A3D96_00780	CF_RS03940	G5S_RS02455	BGO14_07030	Q499_RS02145
OG0000576	BGO10_10370	AMUC_RS09390	A3F09_04240	DB44_RS07340	A3E26_05485	A2Y28_02245	BN3769_RS09825	BN1013_00584	A3G30_03235	A2796_07075	CSEC_RS06790	BGO14_07825	SNE_RS09210	CAB_RS03865	TY19_RS06710	WCW_RS02085	A3D18_01315	PAH_RS00060	DB41_RS07475	RhT_01017	A3C42_05550	DB42_RS03570	CCA_RS03930	G5S_RS00260	CF_RS01165	CPn0980	CPSIT_RS03890	PC_RS06205	A3I15_01640	Cs308_RS02890	BN1093_RS08435	A3E80_00950	PUV_RS12160	H359_RS04075	AOM43_RS07585	ELAC_1830	A3D96_02725	CEP56_RS03530	PNK_RS02840	A2Z85_00935	DB43_RS09765	A2098_00990	A3I67_01525	BU804_RS05945	RT28_RS02685	TY21_RS10020	A2978_00210	A3F79_05600	TU23_RS06755
OG0000577	AMS24_04530	CF_RS01475	CAB_RS03555	M787_RS00465	A2796_03525	RT28_RS02380	CPn1039	AOM43_RS08390	A3F09_00280	PUV_RS09895	BGO14_04000	A3I67_05170	DB43_RS07500	SCG7109_RS00770	TY19_RS13030	A3F79_01795	A3C42_02540	SNE_RS06265	TC_RS03270	BN1013_00680	AMUC_RS10110	CSEC_RS10540	PCbaG_00592	A2978_06500	BGO10_09920	ELAC_2053	H359_RS03770	PAH_RS09945	A3E80_04045	DB44_RS10810	TU23_RS04150	Cs308_RS03195	CPSIT_RS03590	BN1093_RS13270	Q499_RS01980	WCW_RS06300	PC_RS10360	DB41_RS03470	BU804_RS10975	G5S_RS04830	CEP55_RS03220	DB42_RS07650	PNK_RS13050	A2888_02080	CT_366	BN3769_RS05605	A3D96_05695	CCA_RS03625	RhT_00763
OG0000578	A3G30_01825	CAB_RS01290	A3E80_06495	CPn0491	AOM43_RS08200	A2978_02095	DB44_RS03050	A2098_01450	PUV_RS09705	A2796_04555	BN3769_RS08965	BN1093_RS02525	A2888_02740	A3D96_01865	TC_RS03395	CPSIT_RS01290	A3I67_03310	AMS24_03760	PC_RS02750	CSEC_RS05995	A2Y28_01305	M787_RS03175	A3F79_02335	PNK_RS08620	TU23_RS01235	CT_389	A3E26_03080	A2Z85_01350	PAH_RS09750	RT28_RS00375	DB43_RS07305	A3F09_04680	Q499_RS02095	BGO10_08340	BN1013_00789	PCbaG_01131	SNE_RS07920	Cs308_RS00475	A3F40_03650	ELAC_0615	G5S_RS02610	A3C42_04095	H359_RS01545	SCG7109_RS02030	A3D18_00275	BU804_RS10350	RhT_00890	TY19_RS07925	CF_RS03795
OG0000579	A3C42_03900	BGO14_01940	GCCT14_01370	TY21_RS08225	CPn0096	CCA_RS03395	DB43_RS07145	PCbaG_01076	SNE_RS04735	AOM43_RS05625	DB44_RS05455	G5S_RS04575	A2796_03195	PC_RS07855	BGO10_03330	TU23_RS01685	A3F40_01240	BN3769_RS05190	TY19_RS02510	ELAC_0709	RhT_00723	PAH_RS00690	BU804_RS06400	BN1013_00854	A3D96_05140	A3G30_01585	CT_333	A3F79_03500	CF_RS01695	TC_RS03095	A2978_00900	BN1093_RS03080	AMUC_RS11600	A3E26_01390	PUV_RS09555	CAB_RS03320	AMUC_RS03730	SNE_RS08295	DB42_RS09645	WCW_RS06245	Cs308_RS03445	PNK_RS08070	CSEC_RS05345	CPSIT_RS03355	M787_RS00245	A3I67_04835	H359_RS03525	A3I15_05210	A3D18_04925
OG0000580	CF_RS04560	SCG7109_RS02965	DB41_RS02120	GCCT14_02760	A2796_01040	BGO14_05310	A3F79_00775	A3I67_00415	Cs308_RS01245	BGO10_07155	CSEC_RS01100	SNE_RS10785	PCbaG_00173	TC_RS04120	H359_RS00790	CT_524	DB42_RS08965	PAH_RS10815	A3F09_03355	Q499_RS02825	BN1093_RS01385	TY19_RS07430	A3D96_01465	PUV_RS10735	BU804_RS06855	AMUC_RS01710	WCW_RS07225	CPn0643	CCA_RS00515	AOM43_RS06655	DB44_RS02220	RT28_RS04325	G5S_RS01845	BN3769_RS01910	A3C42_00690	TU23_RS05840	RhT_01431	A2888_03145	DB43_RS08355	PC_RS02030	TY21_RS06430	M787_RS02405	CAB_RS00515	BN1013_00978	PNK_RS09700	ELAC_0496	A3F40_03060	CPSIT_RS00510	AMS24_01205
OG0000581	H359_RS02175	A3F79_04940	A3E80_06860	RT28_RS01025	A3E26_03515	DB44_RS06475	BU804_RS02230	ELAC_1898	A2978_03425	A3I67_03155	CT_045	RhT_00513	G5S_RS03340	PCbaG_00745	CF_RS03020	A2Y28_01890	TY21_RS11095	SNE_RS04670	A3G30_01885	A2796_06905	A2098_00230	BGO14_06140	CAB_RS02070	TY21_RS07440	CPn0385	BN1093_RS09420	TY19_RS01470	PC_RS05325	DB42_RS05190	M787_RS03830	TY21_RS07310	A3I15_03650	PNK_RS03840	TU23_RS01735	A3D18_01465	A3D96_07595	Cs308_RS04610	AMS24_04380	A3F40_01345	CPSIT_RS02060	BN1013_01026	WCW_RS04710	BN3769_RS00730	CSEC_RS06480	Q499_RS00270	CCA_RS02065	BGO10_06500	TC_RS01580	A3C42_03825
OG0000582	A3I15_06425	A2796_02950	CEP55_RS01550	M787_RS00025	A3I67_04590	G5S_RS04375	AMUC_RS00920	PUV_RS03845	A3D18_05910	PCbaG_01009	CPSIT_RS03130	A3F40_02100	CSEC_RS10975	BGO10_02065	A2Z85_02560	PAH_RS09270	DB41_RS05770	TU23_RS07730	BN1093_RS09890	SNE_RS05770	BN1013_01054	BN3769_RS00190	RhT_00672	DB42_RS05390	ELAC_0842	A3F79_03255	BU804_RS03460	CCA_RS03170	BGO14_05975	A3G30_00790	TY21_RS01445	A2888_03365	Cs308_RS03645	A3E26_05090	A2Y28_03080	PC_RS08390	A3F09_02705	CF_RS01900	CAB_RS03100	A3D96_05390	PNK_RS04315	DB43_RS01440	DB44_RS06025	TY19_RS02200	GCCT14_09360	A2978_00655	A3C42_06790	WCW_RS05890	AOM43_RS01800
OG0000583	BU804_RS05885	BN1013_01676	DB44_RS07400	A2978_00555	A3F79_03155	A2796_02850	TY21_RS10490	BN3769_RS09770	A2978_04265	AOM43_RS02990	PUV_RS06075	PUV_RS11290	A2796_02435	TY19_RS06770	DB42_RS08290	BGO14_04520	DB41_RS02795	A3C42_02920	A3C42_01810	BN3769_RS13465	A2978_00610	SNE_RS05065	PC_RS06265	A3D96_05435	ELAC_1192	CSEC_RS03585	A2796_02905	AOM43_RS06260	TU23_RS01430	A3F40_03075	A3I67_04545	A3F79_03210	BN1093_RS08360	A3F79_01465	AMS24_01375	BGO10_08840	PCbaG_00825	A3E80_05460	A3C42_01230	A3I67_02590	WCW_RS06825	AMUC_RS06020	A3D96_03750	PNK_RS02765	PAH_RS07275	A2888_00790	A3I67_04490	PAH_RS04790	A3D96_05490
OG0000584	WCW_RS00795	TU23_RS07110	A3F79_06435	A3G30_00005	A3I67_05700	A3F40_03480	BGO14_05810	A3C42_02985	AMS24_05410	A3D18_03280	BGO14_04270	ELAC_2084	ELAC_2085	BN3769_RS05580	A2796_06350	A2Y28_00395	PAH_RS00780	PNK_RS04510	BN1093_RS10085	BGO10_09000	SNE_RS08490	PC_RS08215	BN1013_01709	DB43_RS07060	RhT_00442	CSEC_RS05455	A3E80_03300	CEP55_RS01715	SNE_RS03475	A3I15_05975	BN1093_RS10075	A3E26_00145	DB44_RS05850	BU804_RS02035	AOM43_RS05540	A3D96_06225	TY21_RS05840	A3F09_03645	PUV_RS09470	DB41_RS05600	SNE_RS08975	PCbaG_00542	PNK_RS04500	AMUC_RS00985	BN3769_RS05620	A2978_07220	CEP56_RS00225	AMUC_RS11955	TY19_RS03600
OG0000585	WCW_RS04640	ELAC_1855	CPn0287	RhT_00825	A3C42_05690	GCCT14_01790	A3E80_03970	AMS24_05110	PNK_RS03745	A2098_03690	BN1013_01730	CSEC_RS06715	A3F09_04345	A3I67_02765	CCA_RS02490	A3D18_02360	A3I15_01025	BGO10_09105	TY19_RS01400	A3D96_03925	CPSIT_RS02480	SNE_RS07435	A2Z85_02980	A3E26_05270	DB42_RS04650	BN3769_RS00815	PC_RS05395	CF_RS02600	PUV_RS06920	BN1093_RS09320	A2796_02610	A3F40_04300	TU23_RS02455	A2978_04440	PAH_RS02040	A3F79_01640	CAB_RS02495	A3G30_04765	DB44_RS06545	BGO14_06655	BU804_RS01770	Cs308_RS04190	AOM43_RS00985	TY21_RS02445	A2Y28_01710	DB41_RS06485	H359_RS02590	PCbaG_00770	G5S_RS03755
OG0000586	H359_RS02185	A3C42_04905	TY19_RS01485	A2978_02165	A3I67_03380	CT_047	BU804_RS02245	DB44_RS06460	A2888_00475	BN1013_02330	AOM43_RS00245	A3I15_02240	A2Z85_01860	CF_RS03010	A3F09_02750	A2796_04625	BN1093_RS09435	M787_RS03840	A3F79_02405	CSEC_RS06805	Cs308_RS04600	DB42_RS07570	TY21_RS11535	A3G30_04065	TU23_RS07450	CPn0383	A3D96_01935	WCW_RS04745	BGO10_05820	BGO14_03935	PC_RS05310	PNK_RS03855	G5S_RS03350	BN3769_RS00710	PCbaG_00999	ELAC_1907	RhT_00690	PUV_RS07690	DB41_RS03560	RT28_RS01035	CEP55_RS02915	AMUC_RS04375	CPSIT_RS02070	SNE_RS05865	CCA_RS02075	PAH_RS00300	Q499_RS00280	TC_RS01590	CAB_RS02080
OG0000587	A2796_00010	A3C42_05670	PCbaG_01383	A3F79_04635	A3D96_00110	PAH_RS04170	PNK_RS12715	AOM43_RS06165	A2978_05615	A3F79_01620	A3I67_02745	A2978_03230	CSEC_RS03950	A3D96_00565	A2978_05890	A3I67_02960	PNK_RS06180	A3C42_01865	A3I67_01005	AOM43_RS03485	PCbaG_01535	A3F79_04745	PCbaG_01530	A3D96_06660	A2978_05585	DB43_RS03195	PUV_RS06595	A2796_01805	A2796_02590	PUV_RS05645	DB43_RS04160	BN1093_RS08355	A2796_04115	A3I67_01735	A3F79_05910	A3I67_07375	A3F79_07250	A2796_06710	BN1093_RS11525	A3D96_07400	A2978_04420	A3D96_03905	DB41_RS03305	PNK_RS02760	PUV_RS06725	DB41_RS03300	TY21_RS10370	PCbaG_00431	BN3769_RS03915
OG0000588	ELAC_0285	Q499_RS05000	Cs308_RS02470	CF_RS00695	PC_RS07400	A3D96_04580	A3I67_00885	CPSIT_RS04375	BN1093_RS00635	PAH_RS12405	A2978_02025	H359_RS04535	TU23_RS00040	A3D18_00725	BU804_RS03530	A2796_04355	RT28_RS03150	BGO14_10595	DB43_RS09505	A3E80_04675	PUV_RS11880	BN1013_00209	AMS24_00480	CCA_RS04410	RhT_00252	DB44_RS08555	A3I15_00150	CAB_RS04350	PNK_RS10415	AOM43_RS07850	CPn0886	TC_RS00635	BGO10_07980	WCW_RS00975	A3F09_05465	BN3769_RS07445	G5S_RS00680	A3E26_04070	A3G30_06415	DB42_RS00885	M787_RS01220	GCCT14_01620	TY19_RS10605	CSEC_RS00230	CT_743	TY21_RS03670	SNE_RS02460	A3F79_01170	DB41_RS00025
OG0000589	BU804_RS03305	TC_RS00055	GCCT14_03250	Cs308_RS01890	A2978_03795	SNE_RS11495	TY19_RS03665	A3F09_05065	A3G30_05975	PNK_RS00750	BGO10_08040	CPSIT_RS04940	BN3769_RS06165	AOM43_RS06315	CCA_RS04975	GCCT14_06550	BN1093_RS06305	AMS24_00220	RhT_01639	M787_RS01780	A3D18_05380	PAH_RS07220	A2888_02765	DB43_RS08970	DB41_RS10345	WCW_RS00895	CSEC_RS07680	DB44_RS00840	ELAC_1464	CPn0770	A3E80_01790	A2098_02125	A3I67_04290	PCbaG_00062	PUV_RS11345	A3I15_01510	TU23_RS09550	A2796_00345	CT_642	G5S_RS01235	A3F79_06165	PC_RS00770	Q499_RS03485	RT28_RS03705	BN1013_00221	CAB_RS04915	A3C42_06115	A3D96_03280	CF_RS00130
OG0000590	BGO10_04960	A3D96_00555	A3F79_04640	AOM43_RS06760	BN3769_RS10680	DB43_RS08250	BN1013_01516	BGO14_10515	ELAC_2100	PNK_RS02420	CSEC_RS02905	PAH_RS12200	AOM43_RS00645	BGO14_01595	A2978_05885	A3I67_02060	A3D96_00560	AOM43_RS08895	TU23_RS00530	BN3769_RS08085	A3C42_06030	CSEC_RS10755	BGO14_02715	A2978_07175	PUV_RS10630	DB43_RS08815	WCW_RS03085	BN1093_RS08020	A2796_00005	SNE_RS01635	A2796_01595	PCbaG_01191	A3I67_07370	PNK_RS03540	BGO10_08055	PAH_RS10710	DB43_RS04890	ELAC_0338	WCW_RS02700	A3F79_04375	AMUC_RS06355	PAH_RS09425	BN3769_RS09095	PUV_RS07330	TU23_RS07400	PUV_RS11190	BN1013_00225	BN1093_RS09120	CSEC_RS11860
OG0000591	ELAC_0048	A3D18_03710	BGO10_03005	A3E80_01625	A3D96_00980	PNK_RS00505	AMS24_01585	Cs308_RS02135	CPSIT_RS04710	CPn0819	TC_RS04350	A3F79_00290	AOM43_RS07745	A3I67_06920	PC_RS09090	DB44_RS09220	SNE_RS01540	WCW_RS09165	CSEC_RS08760	A3G30_01955	PAH_RS11750	CT_568	BN1013_00274	M787_RS01560	BN1093_RS06060	BGO14_10100	A2796_00555	CCA_RS04750	CAB_RS04690	DB42_RS03050	PUV_RS11990	TU23_RS09920	RT28_RS03485	TY21_RS12585	GCCT14_00580	TY19_RS01935	DB41_RS08075	G5S_RS01010	A2Z85_03980	A2978_05165	DB43_RS09615	CEP56_RS04260	A3C42_04400	Q499_RS03060	CF_RS00355	BU804_RS08620	H359_RS04870	BN3769_RS05935	PCbaG_01624
OG0000592	PAH_RS04005	SCG7109_RS00570	PC_RS08985	A3F09_00160	Q499_RS03690	A2Y28_04950	Cs308_RS01540	RT28_RS04040	BGO10_02915	GCCT14_09640	GCCT14_06200	BGO14_09320	DB43_RS10875	CCA_RS00220	BN1013_00292	CT_675	TY19_RS01825	RhT_01538	G5S_RS01555	SNE_RS01825	TU23_RS03390	BU804_RS08725	ELAC_1513	AMUC_RS00340	DB41_RS09030	PCbaG_01573	A2Z85_04215	PUV_RS00175	PNK_RS11150	A3E26_00840	TY21_RS01915	BN3769_RS13320	CPn0701	AOM43_RS12240	A3G30_02635	CPSIT_RS00220	DB44_RS09110	H359_RS00505	A3D18_04020	DB42_RS02170	TC_RS00240	CAB_RS00220	CEP56_RS04450	CF_RS04855	CSEC_RS07335	M787_RS02120	BN1093_RS04575	WCW_RS09320	A3I15_05590
OG0000593	A2796_01695	BN1093_RS04035	CCA_RS01120	A3D96_04765	A3E80_03200	A2098_03045	CAB_RS01120	A3F79_03960	G5S_RS02430	TC_RS03470	CPn0531	PCbaG_01454	CF_RS03965	DB44_RS08660	CEP55_RS01265	A3I67_00095	ELAC_1401	Q499_RS02170	Cs308_RS00655	M787_RS03000	A3I15_00045	RT28_RS00200	RhT_00227	AMUC_RS10575	BN3769_RS12640	WCW_RS08400	PC_RS08595	H359_RS01375	AMS24_02280	TY21_RS11305	CPSIT_RS01115	BGO14_11525	A2Z85_00725	BN1013_00506	A3F40_01515	A3E26_04290	DB41_RS07105	A2978_01705	CT_404	AMUC_RS10565	TY19_RS07290	A3C42_00055	DB42_RS04010	PNK_RS10600	A3G30_04690	BU804_RS09565	TU23_RS09235	BGO10_01785	SNE_RS02335
OG0000594	PAH_RS09935	AMUC_RS10130	DB42_RS07640	BN1013_00678	M787_RS00475	RT28_RS02390	TC_RS03280	CPn1037	A3F09_03690	Cs308_RS03185	A3I67_05180	PUV_RS09885	BGO14_03990	SCG7109_RS00760	DB43_RS07490	A3C42_02550	CAB_RS03565	CF_RS01465	CT_368	A3F79_01805	BGO10_09930	A2978_06510	PCbaG_00594	WCW_RS05100	TU23_RS04140	ELAC_2055	G5S_RS04840	A3E80_04055	H359_RS03780	PC_RS04265	DB44_RS04520	CPSIT_RS03600	AOM43_RS08380	Q499_RS01990	A2796_03535	BN1093_RS11585	BU804_RS00070	TY19_RS09845	AMS24_04520	PNK_RS06100	CSEC_RS10530	DB41_RS03480	BN3769_RS05600	A2888_02090	A3D96_05705	TY21_RS11480	CCA_RS03635	RhT_00765	SNE_RS06255
OG0000595	A2978_06505	PAH_RS09940	A3I67_05175	M787_RS00470	CT_367	A2796_03530	RT28_RS02385	BN3769_RS08165	CPn1038	A3F09_03695	TC_RS03275	TU23_RS04145	PUV_RS09890	Cs308_RS03190	A3C42_02545	SCG7109_RS00765	CAB_RS03560	AMS24_04525	A3F79_01800	BU804_RS00075	BGO10_09925	CSEC_RS10535	PCbaG_00593	BGO14_03995	ELAC_2054	H359_RS03775	A3E80_04050	G5S_RS04835	PC_RS04260	DB44_RS10295	CPSIT_RS03595	AMUC_RS01540	Q499_RS01985	BN1093_RS13055	WCW_RS06305	DB41_RS03475	BN1013_00679	TY19_RS11895	DB42_RS07645	AOM43_RS08385	CF_RS01470	PNK_RS06105	CEP55_RS03215	A2888_02085	A3D96_05700	CCA_RS03630	SNE_RS12280	RhT_00764	TY21_RS11475
OG0000596	A3E26_03015	CF_RS01590	BGO10_08240	SNE_RS12875	A2Z85_01285	CEP56_RS00835	DB42_RS04890	A3D18_00340	TC_RS03010	H359_RS03630	BN1093_RS02630	AMS24_03290	DB41_RS06290	RT28_RS02270	DB44_RS03170	A3F09_01070	TY21_RS12295	PNK_RS08515	A2Y28_01240	AOM43_RS05355	CSEC_RS05875	BGO14_06490	Q499_RS01765	CPn0075	RhT_00878	PC_RS02865	A2888_02690	A3I15_05035	A3F40_02740	CAB_RS03425	A3G30_01760	BN1013_00809	Cs308_RS03340	CPSIT_RS03460	BU804_RS02880	A2098_01790	CT_321	PAH_RS00970	G5S_RS04680	WCW_RS02800	BN3769_RS08855	PCbaG_01120	DB43_RS06870	PUV_RS09285	TU23_RS01470	CCA_RS03500	M787_RS00350	TY19_RS03465	ELAC_0639
OG0000597	A3E26_05505	CF_RS01015	CCA_RS04080	BN1093_RS03350	RhT_01033	TU23_RS07215	A2Y28_02265	CAB_RS04020	SNE_RS09245	AOM43_RS00540	H359_RS04215	DB44_RS05215	AMUC_RS06380	A3D18_01335	A2098_01010	BU804_RS03175	RT28_RS02825	A3I67_01555	PNK_RS07800	G5S_RS00365	ELAC_1056	BN3769_RS04950	CSEC_RS05175	CPSIT_RS04050	BGO14_11940	DB42_RS04320	A3I15_01660	Q499_RS04425	A3F40_00635	A2796_07105	TY21_RS09805	A2Z85_00955	DB41_RS06810	M787_RS00895	Cs308_RS02790	A2978_00240	PAH_RS09525	TY19_RS08485	CT_804	BN1013_00894	A3D96_02755	DB43_RS04995	TC_RS00960	A2888_01980	A3G30_03255	A3C42_05515	PC_RS07610	A3F79_05630	PUV_RS07430
OG0000598	A3F09_05265	A3D96_00475	CT_376	DB42_RS05220	PUV_RS06805	H359_RS03825	A3I67_06305	PCbaG_00610	Q499_RS02030	CPSIT_RS03645	BN3769_RS00325	TU23_RS02515	A3F79_07220	ELAC_0977	CSEC_RS10845	AMUC_RS07690	PNK_RS04205	Cs308_RS03140	M787_RS00520	G5S_RS00005	RhT_00469	WCW_RS05995	DB44_RS06140	SNE_RS03980	BGO10_06390	BU804_RS03360	BN1093_RS09780	TY21_RS07410	CEP55_RS02975	A3E80_04590	TY19_RS02095	TY21_RS11065	PC_RS08490	CF_RS01420	TY21_RS07280	CPn1028	CAB_RS03615	RT28_RS02435	BN1013_01031	A2796_07620	TC_RS03320	A3C42_06215	CEP56_RS01135	PAH_RS01925	CCA_RS03680	A2978_03110	DB41_RS05940	BGO14_06100	AOM43_RS01105
OG0000599	DB44_RS06040	A2796_02960	BU804_RS03450	CEP55_RS01540	A3I15_06435	G5S_RS04365	A3I67_04600	AMUC_RS00930	GCCT14_08330	PAH_RS09280	PCbaG_01011	CPSIT_RS03120	A3D18_05900	A2Y28_03090	TY19_RS02190	A2888_03355	BGO10_02075	CF_RS01910	PUV_RS03835	CSEC_RS10965	DB41_RS05780	RhT_00670	TU23_RS07740	BN1013_01052	Cs308_RS03655	CCA_RS03160	DB42_RS05380	ELAC_0844	BGO14_05985	A3F09_02695	A3G30_00780	AOM43_RS01810	TY21_RS01455	A3C42_06780	BN3769_RS00200	BN1093_RS09880	PC_RS08400	PNK_RS04305	DB43_RS01430	A3D96_05380	M787_RS00015	A3E26_05080	CAB_RS03090	WCW_RS05900	A2978_00665	A2Z85_02550	A3F79_03265	SNE_RS05760	A3F40_02090
OG0000600	AOM43_RS05490	DB44_RS05805	M787_RS03980	BU804_RS01990	PC_RS08170	CF_RS02855	AMUC_RS03255	DB43_RS07010	Q499_RS00420	SNE_RS06620	TY19_RS07155	AMS24_01495	ELAC_1077	CPSIT_RS02230	BN1093_RS10145	PCbaG_00915	A3I67_02355	PUV_RS09420	A3F09_01605	CAB_RS02245	A2978_04030	RT28_RS01175	TY21_RS04810	A3D96_03515	TC_RS01745	A3F79_01230	BGO14_05765	CT_074	TU23_RS05420	Cs308_RS04450	H359_RS02330	RhT_00631	CCA_RS02235	A2888_03460	DB41_RS05505	DB42_RS05635	A3E80_03020	A2796_02200	BN3769_RS05515	A3I15_02050	A3C42_04970	PAH_RS00830	G5S_RS03500	PNK_RS04570	CSEC_RS11010	BN1013_01093	WCW_RS05690	PAH_RS00835	TY21_RS05165
OG0000601	CCA_RS05215	AOM43_RS02345	H359_RS05050	TY19_RS10735	CEP56_RS03460	CT_473	DB42_RS02935	A3F40_03320	BGO14_09985	A2098_02500	RT28_RS04865	A3D18_03865	Cs308_RS04955	RhT_01136	DB41_RS08230	WCW_RS07660	BN1093_RS07410	PC_RS06565	A3F09_00575	M787_RS04810	A3I15_01610	AMUC_RS06730	G5S_RS04965	CPSIT_RS05135	BU804_RS05695	CAB_RS05105	BN1013_01422	PAH_RS11420	A3E26_03150	BN3769_RS02465	A2Z85_04545	CSEC_RS00610	BGO10_04500	AMS24_04210	A2Y28_02745	TC_RS03855	Q499_RS02560	SNE_RS09775	TY21_RS06715	TU23_RS10885	DB43_RS00865	PUV_RS03300	A3G30_03825	DB44_RS07730	PNK_RS01845	PCbaG_00363	CF_RS05220	CPn0592	ELAC_0413
OG0000602	BGO10_04735	CPn0140	CCA_RS03185	TY19_RS08115	M787_RS00040	BGO14_03075	DB43_RS03755	DB44_RS06855	BN1013_01470	CPSIT_RS03145	WCW_RS06480	SNE_RS04385	BU804_RS01090	PC_RS05665	Q499_RS01180	PUV_RS06185	CF_RS01885	CEP56_RS04355	DB42_RS06445	A3I15_00495	CAB_RS03115	CEP55_RS01860	BN3769_RS10530	RhT_01310	A3G30_01220	CT_212	PNK_RS03390	G5S_RS04390	ELAC_1098	BN1093_RS08970	CSEC_RS04530	Cs308_RS03630	AMUC_RS04135	TU23_RS04350	TY19_RS01150	A3F09_02930	TY21_RS05460	TC_RS02435	PCbaG_00696	A2Y28_03720	A3D18_01715	DB41_RS04645	RT28_RS01965	H359_RS03185	AOM43_RS02880	A3E26_03820	PAH_RS04680	A2098_00155	A2Z85_05245
OG0000603	A3E26_06410	AOM43_RS06960	A3E80_02375	SNE_RS00355	BGO14_05915	BN3769_RS00850	PUV_RS10455	DB44_RS09440	BGO10_01740	SNE_RS10410	PAH_RS10530	BN3769_RS11125	AOM43_RS06325	A3F40_04045	AOM43_RS10540	PUV_RS02170	A3D18_05495	PNK_RS12560	DB44_RS08010	BN1093_RS04315	PAH_RS07210	TY19_RS10400	BN3769_RS10940	PNK_RS12545	DB43_RS08060	DB43_RS12645	BN3769_RS11300	PAH_RS10290	A2Y28_02535	DB43_RS12880	TU23_RS01750	BN1013_01607	A3E80_03935	TY19_RS03835	PAH_RS11605	A3G30_06285	A3I15_02820	A2098_03070	A3G30_06280	PUV_RS11355	BGO14_09385	PUV_RS01915	BN3769_RS12905	TU23_RS00210	SNE_RS02040	PAH_RS02250	PNK_RS10890	AOM43_RS10290	TY19_RS10375
OG0000604	BN1093_RS09555	BGO10_02025	A3E26_00585	A3C42_05360	CF_RS01360	A3G30_05620	CEP55_RS02540	TY19_RS01600	A3D96_02885	TY21_RS01820	DB41_RS04390	A3F79_05760	PUV_RS03870	RT28_RS02490	A2978_00370	SNE_RS06105	PNK_RS03975	H359_RS03880	CPn1017	DB42_RS06730	CCA_RS03735	Q499_RS04725	AMUC_RS08790	BN3769_RS00575	AMS24_05375	CAB_RS03670	A3I15_00535	PC_RS05195	A2888_01145	CSEC_RS11265	PAH_RS09245	BGO14_03580	A2796_07235	BU804_RS02360	CPSIT_RS03700	CT_859	A2098_01720	RhT_01058	TU23_RS01970	DB44_RS06340	BN1013_01846	M787_RS00570	Cs308_RS03090	A3I67_01685	DB43_RS01465	AOM43_RS01775	G5S_RS00065	ELAC_2188	TC_RS01255
OG0000605	BN3769_RS09695	DB41_RS07600	DB44_RS07435	A3F79_03775	AMUC_RS11855	DB43_RS12615	AMUC_RS11860	TY19_RS06805	CEP55_RS00790	AMUC_RS11830	AMUC_RS02740	BN1013_01816	ELAC_0539	CSEC_RS08340	BN1093_RS07405	WCW_RS05005	A2796_01450	PAH_RS02225	AMUC_RS08460	BGO14_07945	BN1013_00048	A3D96_03115	A3I67_07280	BU804_RS05700	TU23_RS06685	BGO10_00555	A3F40_03840	BN1093_RS08320	A3E26_04475	CEP56_RS03685	PC_RS06300	BU804_RS06160	CEP56_RS03680	BGO10_03150	DB42_RS03480	CSEC_RS06865	AMUC_RS12235	PUV_RS01885	AMUC_RS05080	PNK_RS01840	AMUC_RS11930	PNK_RS02725	AMUC_RS11935	WCW_RS01975	A2978_01175	TY21_RS09945	AOM43_RS10570	A3E26_04555
OG0000606	BN1093_RS08285	CF_RS01045	A2796_05615	PNK_RS02685	A3E80_02275	A3F09_00465	RhT_01094	M787_RS00865	DB44_RS07465	A3F40_01105	DB43_RS12535	CPn0960	CAB_RS03990	BU804_RS06130	CSEC_RS06890	A3F79_05465	G5S_RS00335	TY21_RS09910	A3I67_01390	PAH_RS01820	BN1013_00055	Q499_RS04455	BGO14_07975	SNE_RS09465	AOM43_RS10660	CEP56_RS04910	TC_RS00990	AMS24_00675	CCA_RS04050	BN3769_RS09670	H359_RS04185	DB42_RS03445	AMUC_RS01525	CPSIT_RS04020	TY19_RS06835	A3C42_03865	A3D96_01780	BGO10_03185	PC_RS06330	DB41_RS07635	CT_809	RT28_RS02795	WCW_RS01940	ELAC_0532	A2978_01400	TU23_RS06650	A2888_02030	PUV_RS01810
OG0000607	A3F09_00140	AOM43_RS07425	PCbaG_01559	DB42_RS03825	AOM43_RS10325	A3G30_02665	A2Z85_01400	A3E26_00790	A3E80_00680	A2796_03585	PAH_RS10200	DB41_RS07250	A2098_04230	DB43_RS12850	DB44_RS00660	PC_RS00600	CSEC_RS08515	CEP55_RS02235	TU23_RS03100	TY19_RS08735	DB43_RS09910	A3D18_04320	CEP55_RS03515	A3D96_05755	SNE_RS01875	BN1013_00226	PNK_RS11290	TU23_RS02970	A3F79_01855	TY21_RS11875	BU804_RS04580	BGO10_08060	BGO14_08595	PAH_RS11575	PUV_RS02140	ELAC_0110	SNE_RS03825	WCW_RS00310	RhT_00137	CEP56_RS03750	A3C42_02600	A3I15_05560	BN3769_RS13515	BGO14_11355	PUV_RS12310	BN1093_RS04710	A2978_06560	A3I67_05230
OG0000608	A2796_03720	A2796_02890	PUV_RS06480	BN1013_02260	AOM43_RS02585	PCbaG_00340	A3F79_01990	PC_RS05425	BN1013_00242	PAH_RS04380	TU23_RS01875	A3D96_05895	CSEC_RS12485	BN3769_RS13240	BN1093_RS04630	BGO10_08140	BGO14_08540	TY19_RS01375	TY19_RS11470	BN3769_RS13470	A3C42_02935	BN3769_RS03785	CSEC_RS08120	A2978_06700	A2978_00595	ELAC_1586	PC_RS09950	TY21_RS02305	TU23_RS10545	A3D96_05450	A3F79_03195	A3I67_05370	DB43_RS04055	DB42_RS02435	CSEC_RS09110	PNK_RS08945	BGO10_06135	BN1093_RS12705	DB41_RS08765	BU804_RS01780	BU804_RS01795	PNK_RS11205	A3E80_05570	BGO10_06565	WCW_RS09700	A3C42_02030	CSEC_RS07865	A3I67_04530
OG0000609	TY21_RS12335	PNK_RS08340	A2796_05020	PCbaG_01101	RhT_00862	DB44_RS05720	Q499_RS01725	SNE_RS07765	A3C42_06835	PAH_RS12080	BGO14_06430	A3D96_02330	H359_RS03590	TY19_RS07075	G5S_RS04640	BN1013_00820	BN3769_RS05365	CPSIT_RS03420	AOM43_RS08775	DB43_RS08690	Cs308_RS03380	PUV_RS11075	CCA_RS03460	PC_RS08095	CT_313	M787_RS00310	CPn0083	A3E80_02345	CF_RS01630	TU23_RS01520	A2888_00920	BGO10_03475	DB41_RS06250	CEP56_RS00890	A3I67_03775	TC_RS02970	A3F79_02800	A2978_02560	AMS24_03340	DB42_RS04930	CAB_RS03385	RT28_RS02230	BU804_RS07475	BN1093_RS02805	ELAC_0652	A3F09_03085	CSEC_RS05830	WCW_RS02850
OG0000610	RhT_01398	CPSIT_RS03320	BN1093_RS03155	AMUC_RS09045	BGO14_00060	TU23_RS01860	ELAC_0683	AOM43_RS03810	CSEC_RS05685	DB43_RS02375	Q499_RS00105	Cs308_RS03480	DB41_RS01085	A3I67_04790	PC_RS07795	BGO10_03275	BN3769_RS05100	CPn0103	CF_RS01730	GCCT14_08451	H359_RS03340	CCA_RS03360	G5S_RS04540	PUV_RS04785	CT_014	A3C42_06580	A2796_03150	CAB_RS03285	A3F09_02635	GCCT14_07031	TC_RS01425	DB44_RS05410	A3D96_05185	TY19_RS02550	A3F79_03455	BU804_RS08875	PCbaG_00900	WCW_RS03790	RhT_00733	SNE_RS04810	DB42_RS09980	PNK_RS07995	TY21_RS08720	M787_RS00215	BN1013_00865	A2978_00855	PAH_RS08145	RT28_RS02130
OG0000611	BN3769_RS01990	A3F40_04975	CPn0651	TC_RS04160	PC_RS01970	AOM43_RS06605	PUV_RS10785	BGO10_07095	BGO14_05370	ELAC_0486	M787_RS02370	A3C42_05120	DB43_RS08405	A3E80_01850	DB44_RS02165	H359_RS00750	CF_RS04600	AMS24_01155	A2978_04710	CPSIT_RS00470	RhT_01440	Q499_RS02865	BN1013_00966	A3F79_00730	TY19_RS07375	CAB_RS00475	A2888_03105	RT28_RS04290	CSEC_RS01040	G5S_RS01805	SNE_RS10860	PAH_RS10865	WCW_RS07280	CT_532	TY21_RS06375	A2796_00995	PCbaG_00163	BN1093_RS01315	DB42_RS09015	A3F09_03400	DB41_RS02060	A3I67_00370	A3D96_01420	BU804_RS06800	Cs308_RS01285	PNK_RS09770	TU23_RS05795	CCA_RS00475
OG0000612	H359_RS02165	A3E80_03700	CSEC_RS06490	PC_RS05335	A3I15_00740	CT_043	BU804_RS02215	CPSIT_RS02045	PUV_RS07735	SNE_RS07460	G5S_RS03330	A3E26_05975	PCbaG_00767	ELAC_1896	DB41_RS05975	CAB_RS02060	A2Z85_02955	A2Y28_01685	Q499_RS00255	BGO14_06155	PAH_RS00345	CPn0387	TY19_RS01460	BN1093_RS09405	M787_RS03820	DB42_RS05180	TY21_RS07450	DB44_RS06485	TY21_RS07320	GCCT14_06130	RhT_00708	RT28_RS01010	TU23_RS01720	GCCT14_05510	AOM43_RS00200	BN1013_01024	CF_RS03030	Cs308_RS04620	PNK_RS03825	A2098_01910	AMS24_04430	WCW_RS04695	BN3769_RS00745	CCA_RS02055	TC_RS01570	A3D18_03475	DB43_RS05295	TY21_RS11105
OG0000613	DB42_RS05210	A3D96_00450	A3E80_04565	H359_RS03815	PAH_RS01950	ELAC_0974	PC_RS08475	PCbaG_00612	CPSIT_RS03635	AOM43_RS01075	DB44_RS06125	BN1093_RS09795	TY21_RS07290	TY21_RS11075	CT_375	CSEC_RS10860	A3F79_07195	CF_RS01430	Cs308_RS03150	M787_RS00510	A3F09_02355	BGO10_01500	PUV_RS06830	DB41_RS10375	BN1013_01034	BU804_RS03375	PNK_RS04220	A3I67_06280	TY21_RS07420	RhT_00484	BN3769_RS00305	CEP55_RS02430	TY19_RS02110	DB43_RS04385	CPn1030	WCW_RS05975	TU23_RS02355	AMUC_RS04240	CAB_RS03605	RT28_RS02425	SNE_RS04005	A2796_07595	TC_RS03315	Q499_RS02025	G5S_RS04875	A2978_03085	CCA_RS03670	BGO14_06115
OG0000614	A3E26_00475	DB42_RS10470	Cs308_RS03570	CPn0121	PNK_RS06900	CPSIT_RS03230	G5S_RS04455	BN3769_RS04065	A2Z85_05000	A3I15_04790	A3G30_02145	DB43_RS06275	CEP55_RS00635	RhT_01335	TC_RS01510	TY21_RS13135	SNE_RS04275	GCCT14_02210	CF_RS01820	DB41_RS10750	PC_RS03180	BN1093_RS13065	PUV_RS08710	M787_RS00120	CSEC_RS11325	ELAC_2177	PCbaG_00655	CAB_RS03195	BGO14_02540	CCA_RS03275	A3D18_06295	H359_RS03250	A2098_04455	TY19_RS03175	CEP55_RS01935	DB44_RS03475	TU23_RS00805	CT_031	CEP56_RS00015	RT28_RS02045	WCW_RS09680	A2Y28_04390	Q499_RS00190	BU804_RS05160	PAH_RS01550	A2888_02810	AOM43_RS04785	BN1013_01196
OG0000615	BN1013_01412	PUV_RS04935	DB42_RS01005	CCA_RS00775	CT_474	ELAC_1738	CEP56_RS03455	DB41_RS10065	TY21_RS05650	RhT_01137	RT28_RS04580	Cs308_RS00980	A3D18_03860	DB43_RS02525	BGO14_09975	A2978_06225	M787_RS02670	BN3769_RS02480	SNE_RS09785	A3I15_01605	G5S_RS02100	CPSIT_RS00775	BU804_RS11305	PAH_RS07990	CAB_RS00775	A2Z85_04540	PC_RS10575	A3E26_03145	A3I67_02175	TY19_RS13105	A2Y28_02740	TC_RS03860	Q499_RS02565	A3F79_04145	DB44_RS11055	A3D96_04230	TU23_RS04745	PNK_RS12965	A3C42_04300	A2796_05720	A3G30_03820	BN1093_RS13185	PCbaG_00361	BGO10_04455	CF_RS04305	AOM43_RS03660	CPn0593	CSEC_RS13040
OG0000616	WCW_RS04275	Q499_RS00765	A3F40_03470	A2Y28_05310	TY21_RS08435	A2098_02915	ELAC_1940	G5S_RS03895	CAB_RS02635	RT28_RS01560	BN3769_RS03755	A3E80_03310	PNK_RS06635	TC_RS02075	PCbaG_00544	CPSIT_RS02620	BN1013_01772	DB41_RS02540	Cs308_RS04070	RhT_00444	AOM43_RS02470	A3I15_05960	PUV_RS06625	A3E26_00105	BGO10_00425	CCA_RS02635	PC_RS04140	CSEC_RS06235	A3F09_03655	CPn0260	CEP55_RS00020	AMS24_05400	CF_RS02465	A2888_02450	A3D18_00405	BU804_RS07280	BGO14_04860	BN1093_RS11920	TY19_RS02360	DB43_RS04190	DB42_RS08595	M787_RS04355	CT_141	H359_RS02725	PAH_RS04265	WCW_RS10040	DB44_RS04405	TU23_RS01050
OG0000617	TY21_RS12705	BU804_RS00015	ELAC_0829	PUV_RS06560	A3F40_00015	M787_RS04480	CPSIT_RS02750	AMS24_04260	PC_RS04315	A3D18_06005	A3I15_06330	CT_131	DB44_RS04575	A2Z85_02655	BN1013_02187	Cs308_RS03830	WCW_RS05260	CAB_RS02765	TC_RS02025	PCbaG_00945	G5S_RS04205	CCA_RS02765	RhT_00800	A2Y28_02985	DB42_RS07215	RT28_RS01680	TY19_RS00685	PAH_RS04305	Q499_RS00715	TU23_RS02235	A3G30_00885	CSEC_RS04085	BN3769_RS08250	H359_RS03005	AOM43_RS02515	BN1093_RS11510	DB43_RS04135	BGO10_11035	PNK_RS06025	CPn0189	SNE_RS06150	A2098_04165	DB44_RS04570	A3E26_05185	CF_RS02335	BGO14_03800	DB41_RS03905	CEP56_RS01245
OG0000618	A3I15_00330	A3I15_00335	A3G30_05465	BU804_RS08730	A3I67_05415	A3I67_05410	DB43_RS10870	A3E80_01115	A2796_03760	PNK_RS11140	A2Y28_05040	A3F40_01200	A2978_06745	A2978_06740	PAH_RS04000	TY19_RS01820	A2Y28_05035	A3F40_01205	ELAC_1514	A3C42_00425	TU23_RS03395	A2Z85_02210	A2Z85_02215	A3F79_02035	A2796_03765	PUV_RS00170	A3F79_02030	A3E26_02155	A3E26_02150	PC_RS08980	BN3769_RS13315	AOM43_RS12245	A3D18_02965	A3D18_02960	A3G30_05470	DB44_RS09105	BN1093_RS04565	A2098_03335	A3D96_05940	A3F09_01895	A3D96_05935	RhT_00065	PCbaG_01669	A3C42_00420	CSEC_RS07340	PCbaG_01668	SNE_RS01075	SNE_RS01080
OG0000619	A3G30_06540	M787_RS04255	DB44_RS04760	DB41_RS04895	CAB_RS02515	Q499_RS01195	PC_RS04500	AMS24_04265	DB42_RS06235	BN3769_RS12095	CCA_RS02510	PUV_RS12135	ELAC_2087	TY19_RS00510	RhT_00804	A3D96_00150	PAH_RS00035	PCbaG_00948	G5S_RS03775	A3I15_00565	CT_215	BGO14_02825	A3E26_00350	WCW_RS03115	A3F09_04845	A3F79_06895	BU804_RS09135	TY21_RS09390	CPn0281	CPSIT_RS02500	A3D18_02025	A3I67_05980	BN1093_RS11050	CF_RS02585	A2796_07295	A3C42_03060	SNE_RS06145	PNK_RS05560	DB43_RS09740	TC_RS02455	A2978_02785	AOM43_RS07610	A3F40_00010	Cs308_RS04175	TU23_RS06525	H359_RS02610	CSEC_RS05450	RT28_RS01455
OG0000620	BGO14_10920	TY21_RS10050	DB42_RS00580	TY19_RS10485	PC_RS07255	BN1093_RS00835	DB43_RS00300	Q499_RS04120	A3F79_05060	H359_RS04525	CPSIT_RS04365	A3C42_00560	PAH_RS07075	BU804_RS03645	CSEC_RS00175	G5S_RS00670	M787_RS01210	BN3769_RS07265	RT28_RS03140	WCW_RS01150	PUV_RS02735	BN1013_00174	A3E80_03425	A2796_06170	A3D96_07160	PNK_RS10220	CCA_RS04395	SCG7109_RS00030	CAB_RS04340	A2978_03545	CEP55_RS02160	CPn0888	CF_RS00705	ELAC_0273	PCbaG_01395	DB44_RS08410	AOM43_RS09825	Cs308_RS02480	SNE_RS02630	DB41_RS10425	DB41_RS10430	BGO10_07805	A3I67_01115	CT_745	TC_RS00645	RhT_01219	TU23_RS00170
OG0000621	SCG7109_RS00575	PAH_RS04010	A3F09_00155	PC_RS08990	SNE_RS01830	BU804_RS08720	Q499_RS03695	A2Y28_04955	M787_RS02125	A3I15_05585	CPn0700	BGO10_02910	BN1013_00293	BGO14_09325	CCA_RS00225	CF_RS04850	CT_676	TY19_RS01830	G5S_RS01560	BN3769_RS13325	AMUC_RS00335	CEP56_RS04455	ELAC_1512	PUV_RS00180	DB41_RS09025	PCbaG_01572	A2Z85_04220	PNK_RS11155	A3E26_00835	TY21_RS01920	AOM43_RS12235	CPSIT_RS00225	DB43_RS10880	RT28_RS04045	A3G30_02640	RhT_01537	H359_RS00510	DB44_RS09115	A3D18_04015	DB42_RS02175	TC_RS00245	TU23_RS03385	CAB_RS00225	CSEC_RS07330	WCW_RS09315	BN1093_RS04580	Cs308_RS01535
OG0000622	BGO10_02395	A3F09_01960	BN1013_00422	TC_RS00030	DB43_RS11270	Cs308_RS01740	RhT_00062	DB44_RS00405	PNK_RS00260	CSEC_RS08535	CT_637	Q499_RS03460	BGO14_08875	A2978_06730	PAH_RS07610	A3E80_01105	AOM43_RS11835	SNE_RS01055	PCbaG_01671	A3F79_02020	CPSIT_RS00030	A2796_03750	CAB_RS00030	BU804_RS08475	A3I67_05400	BN3769_RS05860	CCA_RS00030	A3I15_02335	A2Y28_05105	ELAC_0101	G5S_RS01370	PUV_RS00565	A3G30_05400	H359_RS00310	RT28_RS03855	M787_RS01935	A3D96_05925	PC_RS00335	CF_RS05040	A2Z85_02280	A3D18_02380	WCW_RS09860	CPn0740	TY19_RS07855	TU23_RS03685	A3C42_00410	BN1093_RS05800
OG0000623	A3F79_01985	A2796_03715	G5S_RS01345	BU804_RS04730	DB42_RS03205	SCG7109_RS00345	BN1013_00439	PNK_RS00430	PCbaG_00033	ELAC_0088	H359_RS00285	Cs308_RS01765	Q499_RS03435	PAH_RS02735	CT_633	BGO14_10165	A2978_06695	BN3769_RS03670	AOM43_RS12770	CF_RS05065	CAB_RS00005	CSEC_RS00105	A3I67_05365	DB43_RS10250	A3E80_04390	SNE_RS11625	RhT_01654	BGO10_02310	CPn0744	PUV_RS12635	TC_RS00005	CPSIT_RS00005	RT28_RS03830	DB41_RS07940	PC_RS00445	CCA_RS00005	DB44_RS00510	M787_RS01910	TY21_RS04690	A3D96_05890	WCW_RS00165	TU23_RS03460	A3C42_02025	BN1093_RS05985	AMUC_RS09245	CEP56_RS01355	TY19_RS07750
OG0000624	H359_RS00265	CCA_RS04875	A3D96_06140	GCCT14_09580	PAH_RS09350	BN1013_00466	A3F09_02170	CPSIT_RS04840	BGO10_10585	TC_RS04470	TU23_RS10340	AMUC_RS05290	ELAC_0177	RhT_00111	G5S_RS01135	BGO14_08115	TY19_RS09525	A3E80_05525	CT_592	WCW_RS08575	Cs308_RS01990	PNK_RS10950	PUV_RS00280	DB43_RS10985	CSEC_RS08170	PCbaG_00087	A3F79_02235	CPn0789	A3F40_04570	A2796_03965	PC_RS08835	A2978_06945	DB44_RS08965	CAB_RS04815	Q499_RS03180	ELAC_0176	SNE_RS01295	BN1093_RS04375	TY19_RS09130	RT28_RS03605	BN3769_RS13095	AMUC_RS05790	A3I67_05615	BU804_RS00430	AOM43_RS12120	CF_RS00230	M787_RS01680
OG0000625	AOM43_RS06980	CPn0373	DB43_RS08040	M787_RS03880	A3G30_04460	CPSIT_RS02120	A3F79_01570	CSEC_RS03125	A2978_04370	A2796_02540	PAH_RS10510	DB44_RS03920	Q499_RS00330	DB41_RS05050	TU23_RS04165	A2Z85_00435	PUV_RS10435	DB42_RS06085	ELAC_1491	CAB_RS02130	A3D18_01060	TC_RS01645	Cs308_RS04550	A3C42_05620	PNK_RS06850	A2Y28_04105	H359_RS02235	CF_RS02960	BGO14_02605	CCA_RS02125	A3I67_02695	CT_057	BN1093_RS12605	A3I15_04100	A3D96_03855	BU804_RS04030	AMUC_RS07390	G5S_RS03385	RhT_00244	BN1013_00727	TY21_RS04330	BN3769_RS04015	SNE_RS05220	PC_RS03560	TY19_RS10225	BGO10_09845	SCG7109_RS03170
OG0000626	A3F09_01085	DB43_RS03865	CPSIT_RS04260	PAH_RS04570	H359_RS04425	A3E80_01420	SNE_RS08810	A2Y28_02455	WCW_RS06690	PCbaG_01264	A2098_02595	A3G30_04540	CSEC_RS12840	A2Z85_03015	DB42_RS07985	AOM43_RS02770	BN1013_00912	PNK_RS03095	M787_RS01105	TY21_RS03055	AMS24_02405	DB41_RS02980	ELAC_2002	Cs308_RS02585	CCA_RS04290	A3D18_00970	Q499_RS04225	TU23_RS03960	A3I15_02725	BGO14_04335	TY19_RS11350	TC_RS00765	AMUC_RS03600	PC_RS06005	CPn0908	CF_RS00810	A3E26_05815	CAB_RS04235	G5S_RS00565	BN3769_RS10065	RhT_00403	DB44_RS07145	CT_764	BN1093_RS08675	A3F40_00345	BU804_RS04930	PUV_RS06295
OG0000627	G5S_RS04385	CAB_RS03110	AMUC_RS09415	CCA_RS03180	A3I15_06440	BU804_RS03445	M787_RS00035	CPSIT_RS03140	ELAC_0845	BN1093_RS09875	CEP55_RS01535	TY19_RS02185	GCCT14_08340	Q499_RS01175	RhT_00669	BGO10_02080	A2Z85_02545	A3D18_05895	CPn0139	CSEC_RS10960	PUV_RS03830	PCbaG_01012	CT_211	H359_RS03180	DB44_RS06045	BN1013_01051	TU23_RS07745	BGO14_05990	DB42_RS05375	A3G30_00775	A3F09_02690	AOM43_RS01815	A3E26_05075	TY21_RS01460	BN3769_RS00205	Cs308_RS03635	A2Y28_03095	PC_RS08405	DB43_RS01425	PNK_RS04300	PAH_RS09285	TC_RS02430	DB41_RS05785	WCW_RS05905	SNE_RS05755	RT28_RS01960	CF_RS01890
OG0000628	Q499_RS01380	G5S_RS03660	CT_247	M787_RS04140	A2978_02725	Cs308_RS04285	A3I67_03940	DB44_RS05920	TC_RS02630	A3F09_02995	CF_RS02695	TY19_RS00115	BU804_RS02790	CAB_RS02400	SNE_RS04480	A2Y28_03605	CPn0306	CEP55_RS02505	BN1013_01071	A3D96_02495	A3F79_02965	A3E26_05355	PNK_RS04430	BGO14_05865	PCbaG_00709	CEP56_RS02570	PC_RS08290	A2796_05185	BN1093_RS10005	BN3769_RS00095	A3D18_01600	AOM43_RS05400	A3G30_01335	ELAC_2070	RT28_RS01340	CPSIT_RS02385	A2Z85_00160	AMUC_RS11940	PUV_RS09330	PAH_RS00925	RhT_01295	CCA_RS02395	AMUC_RS04785	WCW_RS05795	H359_RS02495	TU23_RS07680	CSEC_RS05510
OG0000629	A3E80_05455	BGO14_05685	TU23_RS05475	AOM43_RS05060	BN3769_RS05460	DB42_RS05700	A2978_04275	A3I67_02600	A3F79_01475	A2796_02445	PUV_RS08985	DB43_RS06560	A3E26_01730	A3E26_04460	AMUC_RS07685	WCW_RS05635	SNE_RS01325	A3I15_01040	A2888_00580	A3C42_01800	A2Z85_04280	PC_RS08115	A2Y28_04230	SNE_RS05100	RhT_00593	BN1013_01106	DB41_RS05445	BGO10_06490	CEP56_RS03245	PCbaG_00827	BU804_RS01935	AMS24_01365	DB44_RS05740	A3D18_02210	TY19_RS07095	A3G30_03910	A2098_04860	BN1093_RS10220	PNK_RS04645	ELAC_0733	A3D96_03760	TY21_RS04875	A2888_00805	PAH_RS01275	A3F40_01405	TY21_RS05100	CSEC_RS11100
OG0000630	A2Y28_00590	CAB_RS00705	A3D18_03690	BN1013_01286	RhT_01590	AOM43_RS01575	SCG7109_RS03720	TY21_RS00920	A3E80_05305	GCCT14_06210	TC_RS03935	H359_RS00980	Cs308_RS01050	BGO14_02120	AMS24_03620	PC_RS00530	PUV_RS04075	DB41_RS01580	DB44_RS00595	TY19_RS07665	DB42_RS09510	CPn0607	SNE_RS01570	BN3769_RS13670	CT_489	CCA_RS00705	BN1093_RS00165	DB43_RS01675	BGO10_03830	A3E26_03635	RT28_RS04515	BN1093_RS04805	CPSIT_RS00700	A2Z85_04000	Q499_RS02640	A3F40_01760	A3F09_01910	BU804_RS04645	M787_RS02605	PAH_RS09040	CF_RS04370	PCbaG_01622	TU23_RS06550	PNK_RS11385	G5S_RS02035	A3I15_03260	A3G30_02405
OG0000631	PCbaG_01560	CPSIT_RS04475	A2796_01850	PAH_RS07030	DB43_RS00340	PCbaG_01317	CT_728	A2Z85_03185	ELAC_1729	SNE_RS03165	A2Y28_05440	A3G30_03635	A3F79_07295	TY21_RS04445	A3I15_02560	BGO10_04170	RhT_00358	BN3769_RS02770	RT28_RS03250	A2098_01690	M787_RS01325	DB42_RS09295	G5S_RS00775	BN1013_01356	CAB_RS04455	A2978_05660	A3D18_04725	Cs308_RS02370	CF_RS00590	A3I67_01780	A3E26_01085	TU23_RS04510	CPn0869	WCW_RS07875	AOM43_RS09785	SCG7109_RS03670	Q499_RS03990	CCA_RS04515	BGO14_02360	CSEC_RS09695	TC_RS00530	GCCT14_00330	DB41_RS01800	H359_RS04635	A3F09_05420	A3D96_06705	PUV_RS02775
OG0000632	DB42_RS00815	DB43_RS00385	PAH_RS06995	A3I67_05515	BN1013_01518	BGO10_00335	PCbaG_01146	PC_RS04485	TY19_RS01700	TY19_RS00525	PNK_RS05610	PNK_RS10760	CSEC_RS03725	BN1093_RS09650	BGO14_08775	A3E80_02665	RhT_00601	PCbaG_00680	PUV_RS02815	AOM43_RS09750	BN1093_RS11100	TY21_RS08970	BU804_RS09150	PNK_RS11725	ELAC_1275	BGO10_04970	BGO14_04220	BN3769_RS00460	DB44_RS04745	A3F09_04040	TU23_RS05350	A2796_03865	BN1093_RS12795	A3E80_04925	PC_RS05095	WCW_RS00730	A3F79_02135	PNK_RS04070	SNE_RS08355	A2978_06845	DB44_RS06240	BN1013_01931	A3D96_06040	BU804_RS02465	BN3769_RS14130	DB41_RS00075	BN1093_RS05140
OG0000633	Q499_RS04675	PAH_RS05170	PUV_RS05690	GCCT14_07720	DB43_RS03245	A2796_07080	SNE_RS09215	CT_849.1	CSEC_RS05105	TY19_RS08500	BU804_RS04385	GCCT14_01340	BGO14_04180	Cs308_RS03035	DB41_RS03115	TY21_RS10945	M787_RS00625	CPSIT_RS03750	A3C42_05545	RhT_01018	DB42_RS07885	CEP55_RS04065	PNK_RS07660	SCG7109_RS03435	WCW_RS04045	TC_RS01200	BN3769_RS04880	A3E80_00945	DB44_RS05200	CAB_RS03725	G5S_RS00120	BN1013_01528	A3D96_02730	BN1093_RS03480	CF_RS01305	A2978_00215	PCbaG_00476	A3I67_01530	RT28_RS02545	ELAC_1042	BGO10_05020	CPn1007	CCA_RS03790	H359_RS03930	A3F79_05605	AOM43_RS03440	PC_RS07595
OG0000634	A3E26_05490	A2Y28_02250	TY21_RS12670	PUV_RS06460	PNK_RS05970	ELAC_0771	DB42_RS07660	BN1093_RS11460	SNE_RS09220	A3D18_01320	A2796_07085	A2098_00995	BGO10_00885	AMS24_01000	BGO14_04015	A3C42_05540	CSEC_RS04175	RhT_01019	A3F09_02410	BGO14_00680	GCCT14_04830	DB42_RS07165	A3I15_01645	BU804_RS09280	A3E80_00940	PC_RS04345	TY19_RS00655	BGO10_05830	TU23_RS02500	BN3769_RS08370	BN1013_02029	A3F40_00655	A3D96_02735	DB44_RS04615	A2Z85_00940	AOM43_RS02605	BN1013_02328	A2978_00220	DB41_RS03460	A3I67_01535	TY21_RS11460	WCW_RS05315	A2888_01960	A3F79_05610	PCbaG_00475	A3G30_03240	TU23_RS02535
OG0000635	PC_RS07205	H359_RS03050	GCCT14_06290	A2888_01120	DB44_RS08345	A3E80_00605	CPSIT_RS02985	BGO10_06340	CCA_RS03035	CPn0199	AMS24_04290	AMUC_RS00835	A3D96_00165	BN1013_02203	G5S_RS04255	A3I15_00540	PNK_RS01480	GCCT14_03900	BN3769_RS02850	M787_RS04620	CEP56_RS01200	A3E26_00325	BGO14_03765	A3F09_00245	A3I67_05995	A3F79_06910	CF_RS02035	Q499_RS01105	A2796_07310	CAB_RS02960	A3F09_01320	TC_RS02360	ELAC_0821	A3C42_03075	BN1093_RS07040	BU804_RS03675	SNE_RS06140	PCbaG_00956	A2978_02800	TY19_RS06900	CSEC_RS04015	A3G30_06565	RhT_00812	CT_199	A3D18_02050	RT28_RS01815	Cs308_RS03785
OG0000636	TY19_RS01490	A3C42_04910	A2978_02170	PUV_RS07670	CT_048	BU804_RS02250	H359_RS02190	A3I15_02245	DB44_RS06455	BN1093_RS09440	CSEC_RS06810	A2Z85_01865	A3F09_02755	BN3769_RS00705	BN1013_02331	Q499_RS00285	TC_RS01595	TU23_RS07445	A3F79_02410	DB42_RS07565	A3G30_04060	TY21_RS11540	DB43_RS05230	CPn0382	CF_RS03005	BGO10_05815	WCW_RS04750	BGO14_03930	PNK_RS03860	PC_RS05305	PCbaG_00998	G5S_RS03355	ELAC_1908	A3I67_03385	PAH_RS00285	RhT_00691	AOM43_RS00265	A2796_04630	Cs308_RS04595	SNE_RS05870	CPSIT_RS02075	CEP55_RS02910	DB41_RS03565	CCA_RS02080	CAB_RS02085	A3D96_01940	AMS24_04160
OG0000637	TC_RS04255	PUV_RS10395	DB43_RS08000	A3D18_06135	G5S_RS01710	TY19_RS06350	CPn0670	A2Z85_01585	M787_RS02275	A3F79_00685	BU804_RS06750	PCbaG_00153	A2098_02070	A3I67_00325	A3E80_06530	A3E26_04925	CF_RS04695	BGO14_05425	TU23_RS05745	CSEC_RS00990	H359_RS00655	SNE_RS10940	BN3769_RS02055	A3I15_04375	PC_RS01920	CPSIT_RS00375	Q499_RS02960	PNK_RS09825	Cs308_RS01380	AOM43_RS07020	PAH_RS10475	DB44_RS02055	A3C42_05070	A3F09_03460	ELAC_0474	RT28_RS04195	A2978_04665	A2796_00950	CCA_RS00380	A3F40_05125	A2Y28_03145	CAB_RS00380	SCG7109_RS02540	A3G30_05885	BN1093_RS01260	A3D96_01375	CT_549
OG0000638	A3I15_04530	RhT_01508	A2098_01085	WCW_RS08115	BGO14_00695	A2796_05295	BU804_RS02925	A3G30_05085	PC_RS04610	BN1013_00510	TY21_RS08190	A3C42_05950	BN1013_00003	A3E26_01325	TU23_RS00435	A3F40_01015	SNE_RS11200	DB42_RS07155	DB44_RS04865	ELAC_0201	BN3769_RS03470	PNK_RS05265	DB41_RS03960	BGO10_05730	TY19_RS05345	PUV_RS01650	BGO10_00695	A3F79_05230	A3I67_07220	A2Y28_03305	A3E80_05800	DB43_RS12380	A2Z85_01740	CEP55_RS01300	AMUC_RS10960	PCbaG_00108	BN1093_RS10755	A3D18_03590	A3D96_02570	SCG7109_RS00955	AOM43_RS10820	A2978_06385	CSEC_RS09870	ELAC_1697	BN3769_RS03040	PAH_RS01660
OG0000639	PCbaG_01350	A3D96_00010	A2978_05485	A3I67_00905	PNK_RS02200	AMUC_RS03540	PAH_RS01105	GCCT14_09730	BGO10_03135	Q499_RS01515	A3E80_01355	CPSIT_RS01860	BGO14_07560	AMS24_03110	WCW_RS01685	G5S_RS03155	TY21_RS11630	CPn0421	ELAC_1768	TU23_RS09830	RT28_RS00840	BN3769_RS07000	AOM43_RS05230	H359_RS03455	A2796_04015	CT_272	A2888_00315	BU804_RS05315	DB43_RS06735	DB44_RS01640	CAB_RS01875	TC_RS02760	PUV_RS09160	M787_RS03645	TY19_RS10135	Cs308_RS04790	DB42_RS00390	CCA_RS01870	CF_RS03215	PC_RS01505	A3F79_05810	BN1093_RS07765	CSEC_RS09465	DB41_RS00600	RhT_00319	BN1013_00045
OG0000640	A2098_04015	GCCT14_05800	A3E80_06490	ELAC_0825	BN1013_00186	WCW_RS01410	TY21_RS08035	SCG7109_RS02035	TY21_RS03620	A3G30_00955	A2796_04550	BN3769_RS06170	TU23_RS04875	GCCT14_02190	TY19_RS02505	A3I15_02115	SNE_RS08220	A3D96_01860	PAH_RS06625	DB41_RS07890	A3I67_03305	A3F79_02330	BGO14_10195	DB42_RS03245	A2978_02090	A2Y28_02915	AMS24_00455	A3F09_01140	ELAC_1629	BN1093_RS03075	PCbaG_00372	PUV_RS03185	DB43_RS00765	BGO10_07865	PC_RS07860	CSEC_RS09210	AOM43_RS11585	AOM43_RS09315	A3C42_04100	A3F40_02475	RhT_01005	BU804_RS06405	DB44_RS05460	PNK_RS08080	CSEC_RS04080	A2Z85_02725
OG0000641	RhT_01571	Q499_RS03920	A2888_02125	A2Y28_04835	SNE_RS01690	A2098_01380	M787_RS01390	PCbaG_01607	CCA_RS04580	BGO14_10810	CT_715	A3E26_03475	CPn0856	H359_RS04700	DB43_RS09565	BN1013_00233	AMUC_RS09300	BN3769_RS13975	WCW_RS08615	PNK_RS11605	AOM43_RS07790	A3G30_02510	DB44_RS00100	Cs308_RS02305	CPSIT_RS04540	ELAC_1444	A3D18_02660	A2Z85_04100	BU804_RS08305	TU23_RS03620	BGO10_08095	PAH_RS12465	CF_RS00525	A3I15_03360	G5S_RS00840	DB41_RS00280	AMS24_03705	A3F40_00395	TC_RS00465	CSEC_RS07770	CAB_RS04520	PUV_RS11945	BN1093_RS05020	TY19_RS05130	TY21_RS10220	PC_RS00075
OG0000642	GCCT14_03200	A2796_00025	A3F79_04620	SNE_RS00765	A3F09_05930	SCG7109_RS02600	CEP56_RS02910	GCCT14_08220	DB42_RS01835	A3E26_03380	DB41_RS09380	A3I15_02385	PUV_RS00455	AOM43_RS11940	BGO14_08885	A3D96_00580	DB43_RS11160	A3G30_05350	TY19_RS05170	A2888_02205	TY21_RS12015	A2Z85_02330	A3E80_01065	ELAC_1545	WCW_RS00135	BN1013_00407	PAH_RS06245	PC_RS00035	A3D18_02430	PNK_RS11925	TY21_RS07860	DB44_RS00045	A2978_05905	AMS24_02160	A3I67_07390	BGO10_02470	A2Y28_05155	BN3769_RS14230	RhT_00051	BN1093_RS05260	BU804_RS08100	A3F40_00130	CSEC_RS07470	TU23_RS03330	TY21_RS04135	A3F40_00135
OG0000643	A3E26_00240	A3G30_00105	BN3769_RS09800	PC_RS06235	BN1093_RS08410	SNE_RS08630	PCbaG_01235	A3D96_00290	A2Y28_00300	A2Y28_02375	CSEC_RS06815	A3E80_01945	DB41_RS07495	A2Z85_03860	A2978_02925	RhT_00431	PNK_RS02815	AMS24_00815	DB42_RS03550	A3G30_02900	A2Z85_01910	TY21_RS10000	A3F40_04240	A3I15_02125	DB44_RS07370	BN1013_00576	A3E26_03680	PCbaG_00371	BU804_RS05915	ELAC_1828	CEP56_RS02980	BGO14_07875	A3D18_03375	A2796_07435	WCW_RS02050	A3F79_07035	TY19_RS06740	A3D18_00845	PAH_RS08480	AOM43_RS09540	A3I67_06120	DB43_RS09240	A3I15_03900	TU23_RS06740	AMUC_RS00180	PUV_RS11615
OG0000644	A3E80_02410	SNE_RS07250	BN1093_RS03220	ELAC_0690	CCA_RS03895	TU23_RS07330	BGO10_01580	CT_830	BU804_RS07615	A3C42_06610	M787_RS00730	Cs308_RS02930	PCbaG_01056	Q499_RS04570	AMS24_03400	WCW_RS03845	CPSIT_RS03855	A3F09_02560	PC_RS07750	AOM43_RS05020	TC_RS01095	A3F40_04440	A2888_00155	RhT_00647	PAH_RS01315	G5S_RS00225	DB43_RS06515	RT28_RS02650	DB42_RS04210	BGO14_11825	PUV_RS08945	CF_RS01200	AMUC_RS05165	A3D96_05215	BN3769_RS05055	CSEC_RS05645	BN1013_00875	TY19_RS02595	DB41_RS06915	SCG7109_RS02440	CPn0987	PNK_RS07930	TY21_RS09695	H359_RS04040	CEP56_RS03370	DB44_RS05365
OG0000645	TU23_RS03930	BN1093_RS08110	DB43_RS03895	CSEC_RS02075	BN3769_RS10100	WCW_RS06115	BGO14_08550	CSEC_RS04860	PNK_RS02510	BGO10_05590	DB43_RS01510	PAH_RS09200	BU804_RS06035	BGO14_02870	TY21_RS05625	PNK_RS03125	BN1013_02314	PUV_RS08750	BU804_RS00780	AOM43_RS01730	ELAC_1005	DB44_RS04945	SCG7109_RS01565	DB41_RS04830	PAH_RS04540	TY19_RS11150	ELAC_0917	BGO10_05900	WCW_RS04250	AOM43_RS04825	ELAC_2236	TU23_RS10165	AOM43_RS02740	PC_RS06435	DB42_RS06290	DB44_RS07565	PUV_RS06325	PUV_RS03915	TY19_RS03985	BN3769_RS07825	PC_RS04690	DB43_RS06315	PCbaG_00366	CSEC_RS11375	BN1013_00918	BN1093_RS08705
OG0000646	CPn0137	BGO10_04745	M787_RS00065	CT_108	BN1093_RS08980	BGO14_03065	CCA_RS03220	TY19_RS08130	WCW_RS06470	AOM43_RS02870	BU804_RS01075	TU23_RS04360	DB43_RS03765	CF_RS01870	PC_RS05650	A3I15_00505	RT28_RS01990	DB42_RS06435	A2Y28_03710	CAB_RS03140	DB44_RS06840	GCCT14_05020	TC_RS01910	GCCT14_06570	CSEC_RS04520	G5S_RS04400	Q499_RS00600	ELAC_1096	Cs308_RS03620	PUV_RS06195	CPSIT_RS03175	RhT_01308	AMUC_RS00045	TY21_RS05470	BN1013_01472	A3G30_01230	CEP56_RS04365	A3D18_01705	H359_RS03195	PAH_RS04670	DB41_RS04655	TY19_RS01165	A3E26_03830	A2Z85_05255	BN3769_RS10540	A2098_00145
[truncated: 10,523 more rows]
[truncated: 362 more columns]
