# Supplementary material for: Environmental Metagenomic Assemblies Reveal Seven New Highly Divergent Chlamydial Lineages and Hallmarks of a Conserved Intracellular Lifestyle
Source: Front Microbiol. 2018 Feb 20;9:79. doi: 10.3389/fmicb.2018.00079 (PMC5826181; doi:10.3389/fmicb.2018.00079)
Supplement: Table S3 — List of core orthologous groups conserved in 90% of the genomes (55 out of 60 genomes). The RefSeq/Genbank locus tags of the CDS of each orthologous groups can be found in Table S2. [file Table3.XLSX]

## Sheet: table_S3_core_orthogroups_annot
orthogroup_id	reference_locus	gene	product
OG0000120	CT_537	yjeE	ATPase/kinase
OG0000126	CT_515	rs8	30S ribosomal protein S8
OG0000127	CT_514	rl6	50S ribosomal protein L6
OG0000136	CT_693	pgk	phosphoglycerate kinase
OG0000137	CT_454	argS	arginine--tRNA ligase
OG0000139	CT_269	murE	UDP-N-acetylmuramoyl-L-alanyl-D-glutamate--2, 6-diaminopimelate ligase
OG0000149	CT_832	nusB	transcription termination factor NusB
OG0000151	CT_508	rs11	30S ribosomal protein S11
OG0000160	CT_028	rl19	50S ribosomal protein L19
OG0000161	CT_029	rnhB_2	ribonuclease HII
OG0000163	CT_538	-	hypothetical protein
OG0000165	CT_808	cafE	ribonuclease E
OG0000167	CT_569	-	type II secretion system protein G
OG0000173	CT_318	rl1	50S ribosomal protein L1
OG0000176	CT_355	-	hypothetical protein
OG0000178	CT_521	rl16	50S ribosomal protein L16
OG0000179	CT_519	rs17	30S ribosomal protein S17
OG0000180	CT_517	rl24	50S ribosomal protein L24
OG0000181	CT_516	rl5	50S ribosomal protein L5
OG0000183	CT_506	rl17	50S ribosomal protein L17
OG0000191	CT_239	fabH	3-oxoacyl-ACP synthase III
OG0000193	CT_030	gmk	guanylate kinase
OG0000196	CT_091	-	type III secretion system protein
OG0000199	CT_436	rs10	30S ribosomal protein S10
OG0000216	CT_679	tsf	elongation factor TS
OG0000218	CT_570	gspF	type II secretion system protein F
OG0000226	CT_492	yacE	dephospho-CoA kinase
OG0000229	CT_317	rl10	50S ribosomal protein L10
OG0000230	CT_310	atpE	V-type ATP synthase subunit E
OG0000233	CT_012	ybbP	hypothetical protein
OG0000234	CT_787	rs14	30S ribosomal protein S14
OG0000236	CT_797	pgsA_2	CDP-diacylglycerol--glycerol-3-phosphate 3-phosphatidyltransferase
OG0000237	CT_803	rl9	50S ribosomal protein L9
OG0000238	CT_528	rl3	50S ribosomal protein L3
OG0000239	CT_527	rl4	50S ribosomal protein L4
OG0000240	CT_526	rl23	50S ribosomal protein L23
OG0000241	CT_525	rl2	50S ribosomal protein L2
OG0000242	CT_520	rl29	50S ribosomal protein L29
OG0000243	CT_507	rpoA	DNA-directed RNA polymerase subunit alpha
OG0000244	CT_126	rs9	30S ribosomal protein S9
OG0000245	CT_242	-	outer membrane protein
OG0000250	CT_395	grpE	stress response protein GrpE
OG0000255	CT_254	-	hypothetical protein
OG0000265	CT_457	-	transcriptional regulator
OG0000267	CT_282	gcsH	glycine cleavage system protein H
OG0000269	CT_292	dut	deoxyuridine 5'-triphosphate nucleotidohydrolase
OG0000270	CT_290	ptsN_1	PTS fructose transporter subunit IIA
OG0000274	CT_574	pepP	aminopeptidase
OG0000275	CT_677	rrf	ribosome recycling factor
OG0000278	CT_648	-	hypothetical protein
OG0000291	CT_314	rpoC	DNA-directed RNA polymerase subunit beta'
OG0000292	CT_309	-	hypothetical protein
OG0000295	CT_831	murB	UDP-N-acetylenolpyruvoylglucosamine reductase
OG0000296	CT_799	-	50S ribosomal protein L25/general stress protein Ctc
OG0000297	CT_800	pth	peptidyl-tRNA hydrolase
OG0000298	CT_801	rs6	30S ribosomal protein S6
OG0000299	CT_802	rs18	30S ribosomal protein S18
OG0000300	CT_758	murD	UDP-N-acetylmuramoylalanine--D-glutamate ligase
OG0000301	CT_475	pheT	phenylalanine--tRNA ligase subunit beta
OG0000303	CT_548	-	hypothetical protein
OG0000304	CT_354	kgsA	ribosomal RNA small subunit methyltransferase A
OG0000306	CT_523	rl22	50S ribosomal protein L22
OG0000307	CT_518	rl14	50S ribosomal protein L14
OG0000311	CT_125	rl13	50S ribosomal protein L13
OG0000312	CT_243	lpxD	UDP-3-O-acylglucosamine N-acyltransferase
OG0000313	CT_240	recR	recombination protein RecR
OG0000314	CT_238	fabD	malonyl-CoA-[acyl-carrier-protein] transacylase
OG0000316	CT_114	-	hypothetical protein
OG0000318	CT_088	sycE	type III secretion chaperone
OG0000320	CT_722	pgm	2,3-bisphosphoglycerate-dependent phosphoglycerate mutase
OG0000322	CT_729	serS	serine--tRNA ligase
OG0000324	CT_670	-	hypothetical protein
OG0000325	CT_664	-	hypothetical protein
OG0000334	CT_038	-	hypothetical protein
OG0000335	CT_095	rbfA	ribosome-binding factor A
OG0000336	CT_096	infB	translation initiation factor IF-2
OG0000337	CT_121	araD	ribulose-phosphate 3-epimerase
OG0000340	CT_271	-	hypothetical protein
OG0000343	CT_807	plsB	glycerol-3-phosphate acyltransferase
OG0000345	CT_285	lplA_1	lipoate protein ligase
OG0000347	CT_293	accD	acetyl-CoA carboxylase carboxyltransferase subunit beta
OG0000348	CT_752	efp_2	elongation factor P
OG0000350	CT_714	gpdA	glycerol-3-phosphate dehydrogenase
OG0000353	CT_615	sigA	RNA polymerase sigma factor
OG0000354	CT_685	-	ABC transporter ATP-binding protein
OG0000355	CT_686	-	FeS assembly protein SufD
OG0000356	CT_564	yscT	type III secretion system protein
OG0000357	CT_562	yscR	type III secretion system protein
OG0000361	CT_650	recA	recombinase RecA
OG0000372	CT_303	-	hypothetical protein
OG0000373	CT_771	-	hydrolase
OG0000375	CT_550	-	hypothetical protein
OG0000377	CT_533	lpxC	UDP-3-O-[3-hydroxymyristoyl] N-acetylglucosamine deacetylase
OG0000379	CT_430	dapF	diaminopimelate epimerase
OG0000380	CT_431	clpP_1	ATP-dependent Clp protease proteolytic subunit
OG0000381	CT_398	-	hypothetical protein
OG0000385	CT_725	birA	biotin--protein ligase
OG0000386	CT_707	tig	trigger factor
OG0000388	CT_655	kdsA	2-dehydro-3-deoxyphosphooctonate aldolase
OG0000391	CT_829	yggH	tRNA (guanine-N(7)-)-methyltransferase
OG0000393	CT_002	gatC	aspartyl/glutamyl-tRNA amidotransferase subunit C
OG0000394	CT_840	mesJ	tRNA(Ile)-lysidine synthase
OG0000398	CT_094	truB	tRNA pseudouridine synthase B
OG0000399	CT_097	nusA	transcription termination/antitermination protein NusA
OG0000400	CT_098	rs1	30S ribosomal protein S1
OG0000404	CT_183	pyrG	CTP synthetase
OG0000406	CT_189	gyrA_1	DNA gyrase subunit A
OG0000407	CT_191	-	hypothetical protein
