# Supplementary material for: Environmental Metagenomic Assemblies Reveal Seven New Highly Divergent Chlamydial Lineages and Hallmarks of a Conserved Intracellular Lifestyle
Source: Front Microbiol. 2018 Feb 20;9:79. doi: 10.3389/fmicb.2018.00079 (PMC5826181; doi:10.3389/fmicb.2018.00079)
Supplement: Table S4 — Detailed checkM results. [file Table4.xlsx]

## Sheet: table_S2_checkm
Accession	Description	Missing markers	Markers in 1 copy	Markers in 2 copies	Markers in 3 copies	Merkers in 4 copies	Markers in >4 copies	Completeness	Contamination	Strain heterogeneity
NC_010655	Akkermansia muciniphila ATCC BAA-835	0	104	0	0	0	0	100	0	0
NZ_CP006572	Chlamydia avium 10DC88 plasmid p10DC88	3	101	0	0	0	0	94.83	0	0
NZ_AWUS01000000	Chlamydia gallinacea 08-1274/3	2	102	0	0	0	0	96.55	0	0
NZ_APJW00000000	Chlamydia ibidis 10-1398/6	2	102	0	0	0	0	96.55	0	0
NC_002182	Chlamydia muridarum Nigg plasmid pMoPn	1	103	0	0	0	0	98.28	0	0
NZ_CP014640	Chlamydia sanzinia 2742-308 plasmid	1	103	0	0	0	0	98.28	0	0
MKSG01000000	Chlamydia sp. 32-24	2	102	0	0	0	0	96.55	0	0
NZ_CM002267	Chlamydia suis MD56 plasmid pMD56	1	103	0	0	0	0	98.28	0	0
NC_000117	Chlamydia trachomatis D/UW-3/CX	1	103	0	0	0	0	98.28	0	0
LNES01000000	Chlamydiae bacterium Ga0074140	2	102	0	0	0	0	96.55	0	0
MGLO01000000	Chlamydiae bacterium GWA2_50_15	4	100	0	0	0	0	93.1	0	0
MGLP01000000	Chlamydiae bacterium GWC2_50_10	10	94	0	0	0	0	86.21	0	0
MGLQ01000000	Chlamydiae bacterium GWF2_49_8	23	81	0	0	0	0	77.9	0	0
MGLR01000000	Chlamydiae bacterium RIFCSPHIGHO2_01_FULL_44_39	3	101	0	0	0	0	95.69	0	0
MGLS01000000	Chlamydiae bacterium RIFCSPHIGHO2_02_FULL_45_9	15	89	0	0	0	0	80.72	0	0
MGLT01000000	Chlamydiae bacterium RIFCSPHIGHO2_02_FULL_49_29	6	98	0	0	0	0	93.1	0	0
MGLU01000000	Chlamydiae bacterium RIFCSPHIGHO2_12_FULL_27_8	31	72	1	0	0	0	72.1	1.72	0
MGLV01000000	Chlamydiae bacterium RIFCSPHIGHO2_12_FULL_44_59	3	101	0	0	0	0	95.69	0	0
MGLW01000000	Chlamydiae bacterium RIFCSPHIGHO2_12_FULL_49_11	17	87	0	0	0	0	81.27	0	0
MGLX01000000	Chlamydiae bacterium RIFCSPHIGHO2_12_FULL_49_32	9	95	0	0	0	0	89.66	0	0
MGLY01000000	Chlamydiae bacterium RIFCSPHIGHO2_12_FULL_49_9	32	72	0	0	0	0	71.24	0	0
MGLZ01000000	Chlamydiae bacterium RIFCSPLOWO2_01_FULL_28_7	36	68	0	0	0	0	58.21	0	0
MGMA01000000	Chlamydiae bacterium RIFCSPLOWO2_01_FULL_44_52	3	101	0	0	0	0	95.69	0	0
MGMB01000000	Chlamydiae bacterium RIFCSPLOWO2_02_FULL_45_22	3	101	0	0	0	0	95.69	0	0
MGMC01000000	Chlamydiae bacterium RIFCSPLOWO2_02_FULL_49_12	5	99	0	0	0	0	93.1	0	0
MGMD01000000	Chlamydiae bacterium RIFCSPLOWO2_12_FULL_45_20	3	101	0	0	0	0	95.69	0	0
MGME01000000	Chlamydiae bacterium RIFCSPLOWO2_12_FULL_49_12	7	97	0	0	0	0	91.38	0	0
LJUH01000000	Chlamydiae bacterium SM23_39	2	101	1	0	0	0	96.55	1.72	0
MKSK01000000	Chlamydiales bacterium 38-26	1	103	0	0	0	0	98.28	0	0
NZ_FLYF00000000	Chlamydiales bacterium SCGC AB-751-O23	63	41	0	0	0	0	46.24	0	0
NZ_FLYO00000000	Chlamydiales bacterium SCGC AG-110-M15	51	53	0	0	0	0	40.52	0	0
NZ_FLYP00000000	Chlamydiales bacterium SCGC AG-110-P3	51	53	0	0	0	0	47.49	0	0
NC_004552	Chlamydophila abortus S26/3	1	103	0	0	0	0	98.28	0	0
NC_004720	Chlamydophila caviae GPIC plasmid pCpGP1	1	103	0	0	0	0	98.28	0	0
NC_007900	Chlamydophila felis Fe/C-56 plasmid pCfe1	1	103	0	0	0	0	98.28	0	0
NC_015408	Chlamydophila pecorum E58	0	104	0	0	0	0	100	0	0
NC_000922	Chlamydophila pneumoniae CWL029	1	103	0	0	0	0	98.28	0	0
NC_015217	Chlamydophila psittaci 6BC plasmid p6BC	1	103	0	0	0	0	98.28	0	0
NZ_CCEJ000000000	Criblamydia sequanensis CRIB-18	2	102	0	0	0	0	97.41	0	0
CWGJ01000001	Estrella lausannensis CRIB-30	2	102	0	0	0	0	97.41	0	0
NZ_JSDQ00000000	Neochlamydia sp. EPS4	2	102	0	0	0	0	97.41	0	0
NZ_BASK00000000	Neochlamydia sp. S13	2	97	5	0	0	0	97.41	8.62	100
NZ_JRXI00000000	Neochlamydia sp. TUME1	2	102	0	0	0	0	97.41	0	0
NZ_BAWW00000000	Parachlamydia acanthamoebae Bn9	1	103	0	0	0	0	99.66	0	0
NZ_ACZE00000000	Parachlamydia acanthamoebae Halls coccus	1	103	0	0	0	0	99.66	0	0
NZ_JSAM00000000	Parachlamydia acanthamoebae OEW1	3	101	0	0	0	0	97.07	0	0
NC_015702	Parachlamydia acanthamoebae UV-7	1	103	0	0	0	0	99.66	0	0
NZ_BBPT00000000	Parachlamydiaceae bacterium HS-T3	0	103	1	0	0	0	100	1.72	0
NZ_JSAN00000000	Protochlamydia amoebophila EI2	0	104	0	0	0	0	100	0	0
NC_005861	Protochlamydia amoebophila UWE25	1	103	0	0	0	0	98.28	0	0
NZ_CCJF01000003	Protochlamydia naegleriophila Diamant plasmid	1	103	0	0	0	0	98.28	0	0
NZ_LN879503	Protochlamydia naegleriophila plasmid pPNK	0	104	0	0	0	0	100	0	0
NZ_FCNU00000000	Protochlamydia phocaeensis	0	104	0	0	0	0	100	0	0
NZ_BASL00000000	Protochlamydia sp. R18 S13	0	104	0	0	0	0	100	0	0
BCPZ01000000	Protochlamydia sp. W-9	0	104	0	0	0	0	100	0	0
PRJEB24578	Rhabdochlamydia helvetica T3358	0	104	0	0	0	0	100	0	0
CCSC01000000	Rubidus massiliensis	1	103	0	0	0	0	98.28	0	0
PRJNA343727	Similichlamydia epinepheli GCCT14	31	41	31	1	0	0	70	35.9	32.35
NC_015710	Simkania negevensis Z plasmid pSn	0	104	0	0	0	0	100	0	0
NC_014226	Waddlia chondrophila WSU 86-1044 plasmid pWc	1	103	0	0	0	0	98.28	0	0
