# Supplementary material for: Environmental Metagenomic Assemblies Reveal Seven New Highly Divergent Chlamydial Lineages and Hallmarks of a Conserved Intracellular Lifestyle
Source: Front Microbiol. 2018 Feb 20;9:79. doi: 10.3389/fmicb.2018.00079 (PMC5826181; doi:10.3389/fmicb.2018.00079)
Supplement: Table S5 — List and detailed taxonomy of Rickettsiales and Rizhobiales genomes used in this study. [file Table5.xlsx]

## Sheet: taxo_table
Accession	Phylum	Subphylum	Order	Family	Genus	Species_description	Description
NZ_CP020330	Proteobacteria	Alphaproteobacteria	Rhizobiales	Aurantimonadaceae	Martelella	Martelella mediterranea	Martelella mediterranea DSM 17316 MACL11
NC_010161	Proteobacteria	Alphaproteobacteria	Rhizobiales	Bartonellaceae	Bartonella	Bartonella tribocorum CIP 105476 CIP105476	Bartonella tribocorum CIP 105476 CIP105476
NC_012846	Proteobacteria	Alphaproteobacteria	Rhizobiales	Bartonellaceae	Bartonella	Bartonella grahamii as4aup	Bartonella grahamii as4aup
NC_005956	Proteobacteria	Alphaproteobacteria	Rhizobiales	Bartonellaceae	Bartonella	Bartonella henselae Houston-1	Bartonella henselae Houston-1
NC_020301	Proteobacteria	Alphaproteobacteria	Rhizobiales	Bartonellaceae	Bartonella	Bartonella vinsonii subsp. berkhoffii Winnie	Bartonella vinsonii subsp. berkhoffii Winnie
NC_020300	Proteobacteria	Alphaproteobacteria	Rhizobiales	Bartonellaceae	Bartonella	Bartonella australis Aust/NH1	Bartonella australis Aust/NH1
NC_005955	Proteobacteria	Alphaproteobacteria	Rhizobiales	Bartonellaceae	Bartonella	Bartonella quintana Toulouse	Bartonella quintana Toulouse
NC_014932	Proteobacteria	Alphaproteobacteria	Rhizobiales	Bartonellaceae	Bartonella	Bartonella clarridgeiae 73	Bartonella clarridgeiae 73
NC_008783	Proteobacteria	Alphaproteobacteria	Rhizobiales	Bartonellaceae	Bartonella	Bartonella bacilliformis KC583 ATCC 35685	Bartonella bacilliformis KC583 ATCC 35685
NC_011666	Proteobacteria	Alphaproteobacteria	Rhizobiales	Beijerinckiaceae	Methylocella	Methylocella silvestris BL2	Methylocella silvestris BL2
NC_010581	Proteobacteria	Alphaproteobacteria	Rhizobiales	Beijerinckiaceae	Beijerinckia	Beijerinckia indica subsp. indica ATCC 9039	Beijerinckia indica subsp. indica ATCC 9039
NC_004463	Proteobacteria	Alphaproteobacteria	Rhizobiales	Bradyrhizobiaceae	Bradyrhizobium	Bradyrhizobium japonicum USDA 110	Bradyrhizobium japonicum USDA 110
NC_020453	Proteobacteria	Alphaproteobacteria	Rhizobiales	Bradyrhizobiaceae	Bradyrhizobium	Bradyrhizobium oligotrophicum S58	Bradyrhizobium oligotrophicum S58
NC_007778	Proteobacteria	Alphaproteobacteria	Rhizobiales	Bradyrhizobiaceae	Rhodopseudomonas	Rhodopseudomonas palustris HaA2	Rhodopseudomonas palustris HaA2
NC_007964	Proteobacteria	Alphaproteobacteria	Rhizobiales	Bradyrhizobiaceae	Nitrobacter	Nitrobacter hamburgensis X14	Nitrobacter hamburgensis X14
NC_011386	Proteobacteria	Alphaproteobacteria	Rhizobiales	Bradyrhizobiaceae	Oligotropha	Oligotropha carboxidovorans OM5 ATCC 49405	Oligotropha carboxidovorans OM5 ATCC 49405
NC_015684	Proteobacteria	Alphaproteobacteria	Rhizobiales	Bradyrhizobiaceae	Oligotropha	Oligotropha carboxidovorans OM5	Oligotropha carboxidovorans OM5
NC_007406	Proteobacteria	Alphaproteobacteria	Rhizobiales	Bradyrhizobiaceae	Nitrobacter	Nitrobacter winogradskyi Nb-255	Nitrobacter winogradskyi Nb-255
NC_009667	Proteobacteria	Alphaproteobacteria	Rhizobiales	Brucellaceae	Ochrobactrum	Ochrobactrum anthropi ATCC 49188	Ochrobactrum anthropi ATCC 49188
NC_015857	Proteobacteria	Alphaproteobacteria	Rhizobiales	Brucellaceae	Brucella	Brucella pinnipedialis B2/94	Brucella pinnipedialis B2/94
NC_013119	Proteobacteria	Alphaproteobacteria	Rhizobiales	Brucellaceae	Brucella	Brucella microti CCM 4915	Brucella microti CCM 4915
NZ_CP006961	Proteobacteria	Alphaproteobacteria	Rhizobiales	Brucellaceae	Brucella	Brucella suis bv. 1 S2	Brucella suis bv. 1 S2
NZ_CP007760	Proteobacteria	Alphaproteobacteria	Rhizobiales	Brucellaceae	Brucella	Brucella melitensis bv. 3 Ether	Brucella melitensis bv. 3 Ether
NC_016795	Proteobacteria	Alphaproteobacteria	Rhizobiales	Brucellaceae	Brucella	Brucella abortus A13334	Brucella abortus A13334
CP006898	Proteobacteria	Alphaproteobacteria	Rhizobiales	Brucellaceae	Brucella	Brucella ceti TE28753-12	Brucella ceti TE28753-12
NC_016778	Proteobacteria	Alphaproteobacteria	Rhizobiales	Brucellaceae	Brucella	Brucella canis HSK A52141	Brucella canis HSK A52141
NC_009505	Proteobacteria	Alphaproteobacteria	Rhizobiales	Brucellaceae	Brucella	Brucella ovis ATCC 25840	Brucella ovis ATCC 25840
NC_014664	Proteobacteria	Alphaproteobacteria	Rhizobiales	Hyphomicrobiaceae	Rhodomicrobium	Rhodomicrobium vannielii ATCC 17100	Rhodomicrobium vannielii ATCC 17100
NC_016078	Proteobacteria	Alphaproteobacteria	Rhizobiales	Hyphomicrobiaceae	Pelagibacterium	Pelagibacterium halotolerans B2	Pelagibacterium halotolerans B2
NC_021172	Proteobacteria	Alphaproteobacteria	Rhizobiales	Hyphomicrobiaceae	Hyphomicrobium	Hyphomicrobium denitrificans 1NES1	Hyphomicrobium denitrificans 1NES1
NC_022997	Proteobacteria	Alphaproteobacteria	Rhizobiales	Hyphomicrobiaceae	Hyphomicrobium	Hyphomicrobium nitrativorans NL23	Hyphomicrobium nitrativorans NL23
NC_011894	Proteobacteria	Alphaproteobacteria	Rhizobiales	Methylobacteriaceae	Methylobacterium	Methylobacterium nodulans ORS 2060	Methylobacterium nodulans ORS 2060
CP003811	Proteobacteria	Alphaproteobacteria	Rhizobiales	Methylobacteriaceae	Methylobacterium	Methylobacterium oryzae CBMB20	Methylobacterium oryzae CBMB20
NC_010505	Proteobacteria	Alphaproteobacteria	Rhizobiales	Methylobacteriaceae	Methylobacterium	Methylobacterium radiotolerans JCM 2831	Methylobacterium radiotolerans JCM 2831
NC_012988	Proteobacteria	Alphaproteobacteria	Rhizobiales	Methylobacteriaceae	Methylobacterium	Methylobacterium extorquens DM4 DM4	Methylobacterium extorquens DM4 DM4
NC_010725	Proteobacteria	Alphaproteobacteria	Rhizobiales	Methylobacteriaceae	Methylobacterium	Methylobacterium populi BJ001	Methylobacterium populi BJ001
NZ_CP016079	Proteobacteria	Alphaproteobacteria	Rhizobiales	Phyllobacteriaceae	Mesorhizobium	Mesorhizobium loti NZP2037	Mesorhizobium loti NZP2037
NC_015675	Proteobacteria	Alphaproteobacteria	Rhizobiales	Phyllobacteriaceae	Mesorhizobium	Mesorhizobium opportunistum WSM2075	Mesorhizobium opportunistum WSM2075
NZ_CP015318	Proteobacteria	Alphaproteobacteria	Rhizobiales	Phyllobacteriaceae	Mesorhizobium	Mesorhizobium amorphae CCNWGS0123	Mesorhizobium amorphae CCNWGS0123
NC_014923	Proteobacteria	Alphaproteobacteria	Rhizobiales	Phyllobacteriaceae	Mesorhizobium	Mesorhizobium ciceri biovar biserrulae WSM1271	Mesorhizobium ciceri biovar biserrulae WSM1271
NC_019973	Proteobacteria	Alphaproteobacteria	Rhizobiales	Phyllobacteriaceae	Mesorhizobium	Mesorhizobium australicum WSM2073	Mesorhizobium australicum WSM2073
NC_011985	Proteobacteria	Alphaproteobacteria	Rhizobiales	Rhizobiaceae	Agrobacterium	Agrobacterium radiobacter K84	Agrobacterium radiobacter K84
NZ_HG938355	Proteobacteria	Alphaproteobacteria	Rhizobiales	Rhizobiaceae	Neorhizobium	Neorhizobium galegae bv. officinalis bv. officinalis HAMBI 1141	Neorhizobium galegae bv. officinalis bv. officinalis HAMBI 1141
NC_011989	Proteobacteria	Alphaproteobacteria	Rhizobiales	Rhizobiaceae	Agrobacterium	Agrobacterium vitis S4	Agrobacterium vitis S4
NC_003062	Proteobacteria	Alphaproteobacteria	Rhizobiales	Rhizobiaceae	Agrobacterium	Agrobacterium fabrum C58	Agrobacterium fabrum C58
NC_012850	Proteobacteria	Alphaproteobacteria	Rhizobiales	Rhizobiaceae	Rhizobium	Rhizobium leguminosarum bv. trifolii WSM1325	Rhizobium leguminosarum bv. trifolii WSM1325
NC_010994	Proteobacteria	Alphaproteobacteria	Rhizobiales	Rhizobiaceae	Rhizobium	Rhizobium etli CIAT 652	Rhizobium etli CIAT 652
NZ_CP006877	Proteobacteria	Alphaproteobacteria	Rhizobiales	Rhizobiaceae	Rhizobium	Rhizobium gallicum bv. gallicum R602	Rhizobium gallicum bv. gallicum R602
NC_012587	Proteobacteria	Alphaproteobacteria	Rhizobiales	Rhizobiaceae	Sinorhizobium	Sinorhizobium fredii NGR234	Sinorhizobium fredii NGR234
NC_020059	Proteobacteria	Alphaproteobacteria	Rhizobiales	Rhizobiaceae	Rhizobium	Rhizobium tropici CIAT 899	Rhizobium tropici CIAT 899
NC_009636	Proteobacteria	Alphaproteobacteria	Rhizobiales	Rhizobiaceae	Sinorhizobium	Sinorhizobium medicae WSM419	Sinorhizobium medicae WSM419
NC_020528	Proteobacteria	Alphaproteobacteria	Rhizobiales	Rhizobiaceae	Sinorhizobium	Sinorhizobium meliloti 2011	Sinorhizobium meliloti 2011
NZ_CP013051	Proteobacteria	Alphaproteobacteria	Rhizobiales	Rhizobiaceae	Sinorhizobium	Sinorhizobium americanum CCGM7	Sinorhizobium americanum CCGM7
NC_019907	Proteobacteria	Alphaproteobacteria	Rhizobiales	Rhizobiaceae	Liberibacter	Liberibacter crescens BT-1	Liberibacter crescens BT-1
NC_014774	Proteobacteria	Alphaproteobacteria	Rhizobiales	Rhizobiaceae	Liberibacter	Liberibacter solanacearum CLso-ZC1	Liberibacter solanacearum CLso-ZC1
NC_012985	Proteobacteria	Alphaproteobacteria	Rhizobiales	Rhizobiaceae	Liberibacter	Liberibacter asiaticus psy62	Liberibacter asiaticus psy62
NC_022793	Proteobacteria	Alphaproteobacteria	Rhizobiales	Rhizobiaceae	Liberibacter	Liberibacter americanus Sao Paulo	Liberibacter americanus Sao Paulo
NC_009719	Proteobacteria	Alphaproteobacteria	Rhizobiales	Rhodobiaceae	Parvibaculum	Parvibaculum lavamentivorans DS-1	Parvibaculum lavamentivorans DS-1
NC_009937	Proteobacteria	Alphaproteobacteria	Rhizobiales	Xanthobacteraceae	Azorhizobium	Azorhizobium caulinodans ORS 571	Azorhizobium caulinodans ORS 571
NC_009720	Proteobacteria	Alphaproteobacteria	Rhizobiales	Xanthobacteraceae	Xanthobacter	Xanthobacter autotrophicus Py2	Xanthobacter autotrophicus Py2
NC_014217	Proteobacteria	Alphaproteobacteria	Rhizobiales	Xanthobacteraceae	Starkeya	Starkeya novella DSM 506	Starkeya novella DSM 506
NC_006832	Proteobacteria	Alphaproteobacteria	Rickettsiales	Anaplasmataceae	Ehrlichia	Ehrlichia ruminantium Welgevonden	Ehrlichia ruminantium Welgevonden
NC_021879	Proteobacteria	Alphaproteobacteria	Rickettsiales	Anaplasmataceae	Anaplasma	Anaplasma phagocytophilum HZ2	Anaplasma phagocytophilum HZ2
NC_007354	Proteobacteria	Alphaproteobacteria	Rickettsiales	Anaplasmataceae	Ehrlichia	Ehrlichia canis Jake	Ehrlichia canis Jake
NC_021084	Proteobacteria	Alphaproteobacteria	Rickettsiales	Anaplasmataceae	Wolbachia	Wolbachia endosymbiont of Drosophila simulans wNo	Wolbachia endosymbiont of Drosophila simulans wNo
NC_013532	Proteobacteria	Alphaproteobacteria	Rickettsiales	Anaplasmataceae	Anaplasma	Anaplasma centrale Israel	Anaplasma centrale Israel
NC_004842	Proteobacteria	Alphaproteobacteria	Rickettsiales	Anaplasmataceae	Anaplasma	Anaplasma marginale St. Maries	Anaplasma marginale St. Maries
NC_023063	Proteobacteria	Alphaproteobacteria	Rickettsiales	Anaplasmataceae	Ehrlichia	Ehrlichia muris AS145	Ehrlichia muris AS145
NZ_CP007475	Proteobacteria	Alphaproteobacteria	Rickettsiales	Anaplasmataceae	Ehrlichia	Ehrlichia chaffeensis Jax	Ehrlichia chaffeensis Jax
NC_006833	Proteobacteria	Alphaproteobacteria	Rickettsiales	Anaplasmataceae	Wolbachia	Wolbachia endosymbiont TRS of Brugia malayi	Wolbachia endosymbiont TRS of Brugia malayi
NZ_HG810405	Proteobacteria	Alphaproteobacteria	Rickettsiales	Anaplasmataceae	Wolbachia	Wolbachia endosymbiont of Onchocerca volvulus Cameroon, assembly W_O_volvulus_Cameroon_v3	Wolbachia endosymbiont of Onchocerca volvulus Cameroon, assembly W_O_volvulus_Cameroon_v3
NZ_CP007481	Proteobacteria	Alphaproteobacteria	Rickettsiales	Anaplasmataceae	Neorickettsia	Neorickettsia helminthoeca Oregon	Neorickettsia helminthoeca Oregon
NC_013009	Proteobacteria	Alphaproteobacteria	Rickettsiales	Anaplasmataceae	Neorickettsia	Neorickettsia risticii Illinois	Neorickettsia risticii Illinois
NC_007798	Proteobacteria	Alphaproteobacteria	Rickettsiales	Anaplasmataceae	Neorickettsia	Neorickettsia sennetsu Miyayama	Neorickettsia sennetsu Miyayama
NC_015722	Proteobacteria	Alphaproteobacteria	Rickettsiales	Candidatus Midichloriaceae	Candidatus Midichloria	Midichloria mitochondrii IricVA	Midichloria mitochondrii IricVA
NC_009488	Proteobacteria	Alphaproteobacteria	Rickettsiales	Rickettsiaceae	Orientia	Orientia tsutsugamushi Boryong	Orientia tsutsugamushi Boryong
NC_007940	Proteobacteria	Alphaproteobacteria	Rickettsiales	Rickettsiaceae	Rickettsia	Rickettsia bellii RML369-C	Rickettsia bellii RML369-C
NC_007109	Proteobacteria	Alphaproteobacteria	Rickettsiales	Rickettsiaceae	Rickettsia	Rickettsia felis URRWXCal2 California 2	Rickettsia felis URRWXCal2 California 2
NC_017028	Proteobacteria	Alphaproteobacteria	Rickettsiales	Rickettsiaceae	Rickettsia	Rickettsia amblyommii GAT-30V	Rickettsia amblyommii GAT-30V
NC_009900	Proteobacteria	Alphaproteobacteria	Rickettsiales	Rickettsiaceae	Rickettsia	Rickettsia massiliae MTU5	Rickettsia massiliae MTU5
NC_017058	Proteobacteria	Alphaproteobacteria	Rickettsiales	Rickettsiaceae	Rickettsia	Rickettsia australis Cutlack	Rickettsia australis Cutlack
NC_017044	Proteobacteria	Alphaproteobacteria	Rickettsiales	Rickettsiaceae	Rickettsia	Rickettsia parkeri Portsmouth	Rickettsia parkeri Portsmouth
NC_017042	Proteobacteria	Alphaproteobacteria	Rickettsiales	Rickettsiaceae	Rickettsia	Rickettsia rhipicephali 3-7-female6-CWPP	Rickettsia rhipicephali 3-7-female6-CWPP
NC_012730	Proteobacteria	Alphaproteobacteria	Rickettsiales	Rickettsiaceae	Rickettsia	Rickettsia peacockii Rustic	Rickettsia peacockii Rustic
NC_016930	Proteobacteria	Alphaproteobacteria	Rickettsiales	Rickettsiaceae	Rickettsia	Rickettsia philipii 364D	Rickettsia philipii 364D
NC_016050	Proteobacteria	Alphaproteobacteria	Rickettsiales	Rickettsiaceae	Rickettsia	Rickettsia japonica YH	Rickettsia japonica YH
NC_017043	Proteobacteria	Alphaproteobacteria	Rickettsiales	Rickettsiaceae	Rickettsia	Rickettsia montanensis OSU 85-930	Rickettsia montanensis OSU 85-930
NC_012633	Proteobacteria	Alphaproteobacteria	Rickettsiales	Rickettsiaceae	Rickettsia	Rickettsia africae ESF-5	Rickettsia africae ESF-5
NC_015866	Proteobacteria	Alphaproteobacteria	Rickettsiales	Rickettsiaceae	Rickettsia	Rickettsia heilongjiangensis 054	Rickettsia heilongjiangensis 054
NC_016639	Proteobacteria	Alphaproteobacteria	Rickettsiales	Rickettsiaceae	Rickettsia	Rickettsia slovaca 13-B	Rickettsia slovaca 13-B
NC_016908	Proteobacteria	Alphaproteobacteria	Rickettsiales	Rickettsiaceae	Rickettsia	Rickettsia rickettsii Colombia	Rickettsia rickettsii Colombia
NC_003103	Proteobacteria	Alphaproteobacteria	Rickettsiales	Rickettsiaceae	Rickettsia	Rickettsia conorii Malish 7	Rickettsia conorii Malish 7
NC_009881	Proteobacteria	Alphaproteobacteria	Rickettsiales	Rickettsiaceae	Rickettsia	Rickettsia akari Hartford	Rickettsia akari Hartford
NC_009879	Proteobacteria	Alphaproteobacteria	Rickettsiales	Rickettsiaceae	Rickettsia	Rickettsia canadensis McKiel	Rickettsia canadensis McKiel
NC_017062	Proteobacteria	Alphaproteobacteria	Rickettsiales	Rickettsiaceae	Rickettsia	Rickettsia typhi B9991CWPP	Rickettsia typhi B9991CWPP
NC_000963	Proteobacteria	Alphaproteobacteria	Rickettsiales	Rickettsiaceae	Rickettsia	Rickettsia prowazekii Madrid E	Rickettsia prowazekii Madrid E
