# Supplementary material for: Environmental Metagenomic Assemblies Reveal Seven New Highly Divergent Chlamydial Lineages and Hallmarks of a Conserved Intracellular Lifestyle
Source: Front Microbiol. 2018 Feb 20;9:79. doi: 10.3389/fmicb.2018.00079 (PMC5826181; doi:10.3389/fmicb.2018.00079)
Supplement: Table S6 — Detailed Chlamydiales classification used in this study. [file Table6.xlsx]

## Sheet: table_S4_chlamydiae_taxonomy
Phylum	Order	Family	Genus	Species	Description
Chlamydiae	Verrucomicrobiales	Akkermansiaceae	Akkermansia	Akkermansia muciniphila	Akkermansia muciniphila ATCC BAA-835
Chlamydiae	Chlamydiales	Chlamydiaceae	Chlamydophila	Chlamydia caviae	Chlamydophila caviae GPIC
Chlamydiae	Chlamydiales	Chlamydiaceae	Chlamydophila	Chlamydia pneumoniae	Chlamydophila pneumoniae CWL029
Chlamydiae	Chlamydiales	Chlamydiaceae	Chlamydophila	Chlamydia felis	Chlamydia felis Fe/C-56 Fe/C-56
Chlamydiae	Chlamydiales	Chlamydiaceae	Chlamydophila	Chlamydia abortus	Chlamydophila abortus S26/3
Chlamydiae	Chlamydiales	Chlamydiaceae	Chlamydophila	Chlamydia psittaci	Chlamydophila psittaci 6BC
Chlamydiae	Chlamydiales	Chlamydiaceae	Chlamydophila	Chlamydia pecorum	Chlamydophila pecorum E58
Chlamydiae	Chlamydiales	Chlamydiaceae	Chlamydophila	Chlamydia ibidis	Chlamydia ibidis 10-1398/6
Chlamydiae	Chlamydiales	Chlamydiaceae	Chlamydophila	Chlamydia gallinacea	Chlamydia gallinacea 08-1274/3
Chlamydiae	Chlamydiales	Chlamydiaceae	Chlamydophila	Chlamydia avium	Chlamydia avium 10DC88
Chlamydiae	Chlamydiales	Chlamydiaceae	Chlamydophila	Chlamydia sanzinia	Chlamydia sanzinia 2742-308
Chlamydiae	Chlamydiales	Chlamydiaceae	Chlamydia	Chlamydia muridarum	Chlamydia muridarum Nigg
Chlamydiae	Chlamydiales	Chlamydiaceae	Chlamydia	Chlamydia trachomatis	Chlamydia trachomatis D/UW-3/CX
Chlamydiae	Chlamydiales	Chlamydiaceae	Chlamydia	Chlamydia suis	Chlamydia suis MD56
Chlamydiae	Chlamydiales	Enkichlamydiaceae	Abzuchlamydia	Abzuchlamydia sp 1	Chlamydiae bacterium RIFCSPHIGHO2_12_FULL_49_9
Chlamydiae	Chlamydiales	Enkichlamydiaceae	Enkichlamydia	Enkichlamydia sp 1	Chlamydiae bacterium RIFCSPHIGHO2_01_FULL_44_39
Chlamydiae	Chlamydiales	Enkichlamydiaceae	Enkichlamydia	Enkichlamydia sp 1	Chlamydiae bacterium RIFCSPHIGHO2_02_FULL_45_9
Chlamydiae	Chlamydiales	Enkichlamydiaceae	Enkichlamydia	Enkichlamydia sp 1	Chlamydiae bacterium RIFCSPHIGHO2_12_FULL_44_59
Chlamydiae	Chlamydiales	Enkichlamydiaceae	Enkichlamydia	Enkichlamydia sp 1	Chlamydiae bacterium RIFCSPLOWO2_01_FULL_44_52
Chlamydiae	Chlamydiales	Enkichlamydiaceae	Enkichlamydia	Enkichlamydia sp 1	Chlamydiae bacterium RIFCSPLOWO2_02_FULL_45_22
Chlamydiae	Chlamydiales	Enkichlamydiaceae	Enkichlamydia	Enkichlamydia sp 1	Chlamydiae bacterium RIFCSPLOWO2_12_FULL_45_20
Chlamydiae	Chlamydiales	Novochlamydiaceae	Novochlamydia	Novochlamydia sp 1	Chlamydiae bacterium RIFCSPHIGHO2_12_FULL_49_11
Chlamydiae	Chlamydiales	Arenachlamydiaceae	Arenachlamydia	Arenachlamydia sp 1	Chlamydiae bacterium GWA2_50_15
Chlamydiae	Chlamydiales	Arenachlamydiaceae	Arenachlamydia	Arenachlamydia sp 1	Chlamydiae bacterium GWC2_50_10
Chlamydiae	Chlamydiales	Arenachlamydiaceae	Arenachlamydia	Arenachlamydia sp 1	Chlamydiae bacterium GWF2_49_8
Chlamydiae	Chlamydiales	Arenachlamydiaceae	Arenachlamydia	Arenachlamydia sp 1	Chlamydiae bacterium RIFCSPHIGHO2_02_FULL_49_29
Chlamydiae	Chlamydiales	Arenachlamydiaceae	Arenachlamydia	Arenachlamydia sp 1	Chlamydiae bacterium RIFCSPHIGHO2_12_FULL_49_32
Chlamydiae	Chlamydiales	Arenachlamydiaceae	Arenachlamydia	Arenachlamydia sp 1	Chlamydiae bacterium RIFCSPLOWO2_02_FULL_49_12
Chlamydiae	Chlamydiales	Arenachlamydiaceae	Arenachlamydia	Arenachlamydia sp 1	Chlamydiae bacterium RIFCSPLOWO2_12_FULL_49_12
Chlamydiae	Chlamydiales	Criblamydiaceae	Estrella	Estrella lausannensis	Estrella lausannensis CRIB-30
Chlamydiae	Chlamydiales	Criblamydiaceae	Criblamydia	Criblamydia sequanensis	Criblamydia sequanensis CRIB-18
Chlamydiae	Chlamydiales	Motilichlamydiaceae	Motilichlamydia	Motilichlamydia sp 1	Chlamydiales bacterium SCGC AG-110-P3
Chlamydiae	Chlamydiales	Pelagichlamydiaceae	Pelagichlamydia	Pelagichlamydia sp 1	Chlamydiales bacterium SCGC AB-751-O23
Chlamydiae	Chlamydiales	Kinetochlamydiaceae	Kinetochlamydia	Kinetochlamydia sp 1	Chlamydiales bacterium SCGC AG-110-M15
Chlamydiae	Chlamydiales	Parachlamydiaceae	Rubidus	Rubidus massiliensis	Rubidus massiliensis
Chlamydiae	Chlamydiales	Parachlamydiaceae	Rubidus	Rubidus massiliensis	Chlamydia sp. 32-24
Chlamydiae	Chlamydiales	Parachlamydiaceae	Protochlamydia	Protochlamydia amoebophila	Protochlamydia amoebophila UWE25
Chlamydiae	Chlamydiales	Parachlamydiaceae	Protochlamydia	Protochlamydia amoebophila	Protochlamydia sp. R18 S13
Chlamydiae	Chlamydiales	Parachlamydiaceae	Protochlamydia	Protochlamydia amoebophila	Protochlamydia amoebophila EI2
Chlamydiae	Chlamydiales	Parachlamydiaceae	Protochlamydia	Protochlamydia amoebophila	Protochlamydia sp. W-9
Chlamydiae	Chlamydiales	Parachlamydiaceae	Protochlamydia	Protochlamydia naegleriophila	Protochlamydia naegleriophila Diamant
Chlamydiae	Chlamydiales	Parachlamydiaceae	Protochlamydia	Protochlamydia naegleriophila	Protochlamydia naegleriophila KNic
Chlamydiae	Chlamydiales	Parachlamydiaceae	Protochlamydia	Protochlamydia phocaeensis	Protochlamydia phocaeensis
Chlamydiae	Chlamydiales	Parachlamydiaceae	Thermochlamydia	Thermochlamydia sp. HS-T3	Parachlamydiaceae bacterium HS-T3
Chlamydiae	Chlamydiales	Parachlamydiaceae	Parachlamydia	Parachlamydia acanthamoebae	Parachlamydia acanthamoebae Halls coccus
Chlamydiae	Chlamydiales	Parachlamydiaceae	Parachlamydia	Parachlamydia acanthamoebae	Parachlamydia acanthamoebae UV-7
Chlamydiae	Chlamydiales	Parachlamydiaceae	Parachlamydia	Parachlamydia acanthamoebae	Parachlamydia acanthamoebae OEW1
Chlamydiae	Chlamydiales	Parachlamydiaceae	Parachlamydia	Parachlamydia acanthamoebae	Parachlamydia acanthamoebae Bn9
Chlamydiae	Chlamydiales	Parachlamydiaceae	Neochlamydia	Neochlamydia sp. 28-26	Chlamydiales bacterium 38-26
Chlamydiae	Chlamydiales	Parachlamydiaceae	Neochlamydia	Neochlamydia sp. 1	Neochlamydia sp. S13
Chlamydiae	Chlamydiales	Parachlamydiaceae	Neochlamydia	Neochlamydia sp. 1	Neochlamydia sp. TUME1
Chlamydiae	Chlamydiales	Parachlamydiaceae	Neochlamydia	Neochlamydia sp. 1	Neochlamydia sp. EPS4
Chlamydiae	Chlamydiales	Parilichlamydiaceae	Similichlamydia	Similichlamydia epinepheli	Similichlamydia epinepheli GCCT14
Chlamydiae	Chlamydiales	Rhabdochlamydiaceae	Aquachlamydia	Aquachlamydia sp. Ga0074140	Chlamydiae bacterium Ga0074140
Chlamydiae	Chlamydiales	Rhabdochlamydiaceae	Rhabdochlamydia	Rhabdochlamydia helveticae	Rhabdochlamydia helveticae T3358
Chlamydiae	Chlamydiales	Simkaniaceae	Simkania	Simkania negevensis	Simkania negevensis Z
Chlamydiae	Chlamydiales	Waddliaceae	Waddlia	Waddlia chondrophila	Waddlia chondrophila WSU 86-1044
Chlamydiae	Chlamydiales	Limichlamydiaceae	Limichlamydia	Limichlamydia sp. SM23_39	Chlamydiae bacterium SM23_39
Chlamydiae	Chlamydiales	Limichlamydiaceae	Alluviochlamydia	Alluviochlamydia sp 1	Chlamydiae bacterium RIFCSPLOWO2_01_FULL_28_7
Chlamydiae	Chlamydiales	Limichlamydiaceae	Alluviochlamydia	Alluviochlamydia sp 1	Chlamydiae bacterium RIFCSPHIGHO2_12_FULL_27_8
